# Supplementary material for: Transcriptome analysis of symptomatic and recovered leaves of geminivirus-infected pepper (Capsicum annuum)
Source: Virol J. 2012 Nov 27;9:295. doi: 10.1186/1743-422X-9-295 (PMC3546870; doi:10.1186/1743-422X-9-295)
Supplement: Additional file 3 — Table of differentially expressed genes with Fisher’s exact test p-values and fold-changes of pair-wise comparisons. [file 1743-422X-9-295-S3.xlsx]

## Sheet: Add_file_3-DEgenes.txt
Additionnal File 3. Differentially expressed genes. Fisher's exact test p-values and fold-change of pair-wise comparisons.
										p-value cutoff < 1.57E-06
ID	Functional annotation	Arabidopsis	GO Slim Term (Biological Process)	# of Reads			Fold Change			p-value (Fisher Test)			p-value (Q Test)
													Recovered/Symptoms		Symptoms/Mock		Recovered/Mock
				Recovered ( R )	Symptoms (S)	Healthy (Mock; M)	R / S	S / M	R / M	R / S	S / M	R / M	q-value	Signigicant (1/Y 0/N)	q-value	Signigicant (1/Y 0/N)	q-value	Signigicant (1/Y 0/N)
Pepper00009	EIN3-binding F-box protein 2 [Lycopersicon esculentum]	AT2G25490	catabolic process	122	103	66	1.18161	0.482734	0.570402	0.285923	2.61066e-07	1.0405e-05	1	0	3.39023e-05	0	0.000914281	0
Pepper17455	---	---	---	55	42	44	1.30636	0.295265	0.385723	0.00365449	2.29356e-06	0.0340541	0.895787	0	0.000250436	0	0.585644	0
Pepper04031	hypothetical protein [Vitis vinifera]	AT5G25280	---	53	41	44	1.28956	0.288235	0.371697	0.258171	8.90238e-10	1.26491e-07	1	0	1.75922e-07	1	1.7434e-05	0
Pepper16269	---	---	---	10	6	21	1.66264	0.0883785	0.146942	0.12626	6.08004e-08	0.000183181	1	0	8.95787e-06	0	0.0111996	0
Pepper00778	---	---	---	12	8	23	1.49638	0.107591	0.160997	0.503779	5.61894e-10	1.79139e-08	1	0	1.19234e-07	1	2.95155e-06	0
Pepper28192	ultraviolet-B-repressible protein [Gossypium hirsutum]	AT2G06520	photosynthesis	102	84	75	1.21136	0.346444	0.419667	0.212441	1.67309e-11	7.6909e-09	1	0	4.28597e-09	1	1.35208e-06	1
Pepper01881	xyloglucan endotransglucosylase-hydrolase XTH7 [Lycopersicon esculentum]	AT4G37800	biosynthetic process	93	71	97	1.3067	0.226413	0.295853	0.118228	2.37847e-24	1.48347e-19	1	0	1.94208e-21	1	1.00212e-16	1
Pepper31264	---	---	---	194	169	109	1.14516	0.479595	0.549213	0.188938	1.84937e-08	2.91652e-06	1	0	2.95851e-06	0	0.00029784	0
Pepper15616	---	---	---	2	1	12	1.99517	0.0257771	0.0514297	1	6.74553e-07	2.57252e-06	1	0	8.13682e-05	0	0.000265544	0
Pepper32184	Def3.1 [Medicago truncatula]	---	---	29	19	51	1.52263	0.115239	0.175466	0.150894	1.21858e-15	6.13908e-12	1	0	5.46835e-13	1	1.71403e-09	1
Pepper32378	---	---	---	104	83	82	1.24999	0.313097	0.391368	0.124308	4.88002e-10	5.01276e-07	1	0	1.04229e-07	1	6.03933e-05	0
Pepper29430	hypothetical protein [Vitis vinifera]	AT1G54500	biosynthetic process	50	39	42	1.27896	0.28723	0.367355	0.289082	1.36264e-08	1.2454e-06	1	0	2.22443e-06	0	0.000137647	0
Pepper30846	---	---	---	2	1	10	1.99517	0.0309325	0.0617157	0.624605	5.40963e-06	2.57842e-05	1	0	0.000528122	0	0.00204753	0
Pepper02615	---	---	---	27	22	24	1.22431	0.283548	0.347151	0.568909	4.84486e-06	4.06105e-05	1	0	0.000484365	0	0.0030545	0
Pepper26201	AROG_SOLTU Phospho-2-dehydro-3-deoxyheptonate aldolase 2, chloroplast precursor (Phospho-2-keto-3-deoxyheptonate aldolase 2) (DAHP synthetase 2) (3-deoxy-D-arabino-heptulosonate 7-phosphate synthase 2)	AT4G39980	biosynthetic process	228	198	146	1.14874	0.419495	0.48189	0.132625	2.62404e-15	8.80761e-12	1	0	1.11172e-12	1	2.38011e-09	1
Pepper05425	unnamed protein product [Vitis vinifera]	---	---	41	34	33	1.20297	0.318698	0.383385	0.489946	5.81109e-07	6.14659e-06	1	0	7.05715e-05	0	0.000584232	0
Pepper32465	photosystem II 47 kDa protein [Fagopyrum esculentum subsp. ancestrale]	ArthCp049	---	1574	1404	886	1.11838	0.490172	0.548197	0.000841938	6.27253e-36	2.36514e-23	0.669895	0	1.42526e-32	1	2.09508e-20	1
Pepper06174	GAL83 [Nicotiana attenuata]	AT5G21170	---	72	58	65	1.23838	0.276013	0.34181	0.482464	1.59223e-13	4.15485e-12	1	0	5.27085e-11	1	1.17919e-09	1
Pepper29967	thioredoxin peroxidase [Nicotiana tabacum]	AT5G06290	biosynthetic process	629	551	371	1.13881	0.459402	0.523169	0.0284142	3.05566e-32	9.68202e-25	1	0	4.23398e-29	1	9.33504e-22	1
Pepper30504	similar to aquaporin [Solanum lycopersicum]	AT2G36830	biosynthetic process	515	457	285	1.1242	0.496005	0.557607	0.0574555	1.70903e-18	1.66309e-13	1	0	1.02677e-15	1	5.61998e-11	1
Pepper31684	hypothetical protein [Solanum lycopersicum]	---	---	47	35	59	1.33962	0.183498	0.245817	0.185917	4.80689e-13	4.4595e-10	1	0	1.51558e-10	1	9.46234e-08	1
Pepper30309	hypothetical protein [Vitis vinifera]	AT1G42970	biosynthetic process	331	294	211	1.12313	0.431002	0.484073	0.137789	1.10628e-18	1.28154e-14	1	0	6.7932e-16	1	5.29022e-12	1
Pepper30872	hypothetical protein [Vitis vinifera]	AT2G46490	transport	16	12	30	1.33012	0.12373	0.164575	0.457738	1.15409e-10	3.77145e-09	1	0	2.7517e-08	1	7.05744e-07	1
Pepper30447	---	---	---	290	256	200	1.13008	0.395936	0.447439	0.144706	1.17186e-20	1.85504e-16	1	0	8.46229e-18	1	9.5472e-14	1
Pepper31459	unknown [Populus trichocarpa]	AT3G47070	cellular nitrogen compound metabolic process	79	68	63	1.15896	0.333874	0.386947	0.364446	1.781e-07	1.00631e-05	1	0	2.40029e-05	0	0.00089284	0
Pepper31883	---	---	---	297	267	167	1.10968	0.494549	0.548789	0.177493	1.15677e-07	2.02577e-05	1	0	1.6407e-05	0	0.00165224	0
Pepper32190	Cristal-Glass1 protein [Capsicum annuum]	AT5G38420	---	2275	1988	1516	1.1416	0.405632	0.463071	2.80405e-06	2.0048e-100	1.01537e-69	0.0445536	0	3.1824e-96	1	5.41008e-66	1
Pepper00479	hypothetical protein [Vitis vinifera]	AT1G64500	anatomical structure development	34	25	27	1.35672	0.286412	0.38858	0.298699	1.41886e-06	5.44095e-05	1	0	0.000161393	0	0.00395257	0
Pepper01154	Drm3-like protein [Solanum tuberosum]	AT1G56220	---	37	24	41	1.53795	0.181068	0.278473	0.124616	6.14369e-13	1.16431e-09	1	0	1.91568e-10	1	2.33645e-07	1
Pepper02845	unnamed protein product [Vitis vinifera]	AT1G09250	---	76	57	53	1.33012	0.33267	0.44249	0.140131	6.37647e-10	3.84656e-07	1	0	1.31842e-07	1	4.7306e-05	0
Pepper29144	unknown [Populus trichocarpa x Populus deltoides]	AT2G06520	photosynthesis	220	183	114	1.19928	0.496548	0.595502	0.0727578	1.70536e-09	2.16661e-06	1	0	3.23923e-07	1	0.000229429	0
Pepper01690	unknown [Populus trichocarpa]	AT5G08050	biosynthetic process	146	118	77	1.2343	0.47403	0.585097	0.123667	1.34081e-08	5.20134e-06	1	0	2.20954e-06	0	0.000501469	0
Pepper00445	ATPD_TOBAC ATP synthase delta chain, chloroplast precursor	AT4G09650	biosynthetic process	269	245	161	1.09531	0.470712	0.515575	0.401826	1.48003e-16	1.63181e-14	1	0	7.3593e-14	1	6.48414e-12	1
Pepper28197	unknown [Solanum lycopersicum]	---	---	96	87	68	1.10079	0.395754	0.43564	0.554363	7.28003e-09	1.03516e-07	1	0	1.266e-06	1	1.46447e-05	0
Pepper03414	hypothetical protein [Vitis vinifera]	AT1G74670	anatomical structure development	41	36	45	1.13614	0.24746	0.281149	0.649769	2.52751e-11	2.24319e-10	1	0	6.24145e-09	1	5.02012e-08	1
Pepper27887	---	---	---	19	16	30	1.18463	0.164973	0.195433	0.735876	1.05926e-09	8.73955e-09	1	0	2.05692e-07	1	1.49539e-06	1
Pepper29569	---	---	---	5	4	15	1.24698	0.0824866	0.102859	1	3.56038e-07	1.06567e-06	1	0	4.46037e-05	0	0.0001199	0
Pepper27761	unknown protein [Arabidopsis thaliana]	AT2G17240	---	225	209	155	1.07396	0.41709	0.447936	0.501024	6.0708e-17	4.03459e-15	1	0	3.21953e-14	1	1.71001e-12	1
Pepper29830	---	---	---	69	64	48	1.07552	0.412433	0.443581	0.728843	2.52871e-06	1.17095e-05	1	0	0.000270184	0	0.0010118	0
Pepper31670	---	---	---	87	80	69	1.08488	0.358638	0.389077	0.588166	3.63702e-07	3.22564e-06	1	0	4.54272e-05	0	0.000322231	0
Pepper01242	serine-glyoxylate aminotransferase [Spirodela polyrrhiza]	AT2G13360	biosynthetic process	184	177	121	1.03704	0.452483	0.469243	0.874508	1.14802e-13	2.95035e-13	1	0	3.93523e-11	1	9.38808e-11	1
Pepper31552	---	---	---	145	138	129	1.04819	0.330906	0.346852	0.634726	6.68029e-14	1.38085e-12	1	0	2.36205e-11	1	4.14313e-10	1
Pepper01298	hypothetical protein NitaMp040 [Nicotiana tabacum]	---	---	116	107	146	1.0815	0.226697	0.245172	0.687825	8.61273e-36	3.62084e-34	1	0	1.8267e-32	1	6.40016e-31	1
Pepper32457	plastocyanin precursor [Solanum commersonii]	AT1G76100	biosynthetic process	891	854	560	1.04081	0.47172	0.49097	0.301525	7.02261e-26	2.45018e-22	1	0	6.76983e-23	1	1.9992e-19	1
Pepper25709	hypothetical protein [Solanum lycopersicum]	---	---	45	41	60	1.09491	0.211372	0.231434	0.667262	6.14726e-15	9.11708e-14	1	0	2.5092e-12	1	3.22483e-11	1
Pepper05914	unnamed protein product [Vitis vinifera]	AT5G11970	---	23	21	26	1.0926	0.249839	0.272973	1	8.25961e-07	6.93628e-07	1	0	9.84518e-05	0	8.17325e-05	0
Pepper26984	---	---	---	59	55	50	1.07014	0.340257	0.364122	0.708439	4.018e-08	2.84342e-07	1	0	6.1506e-06	0	3.61521e-05	0
Pepper30170	unknown [Populus trichocarpa]	AT2G45180	small molecule metabolic process	221	208	156	1.05994	0.412433	0.437153	0.529671	2.80532e-15	1.10375e-13	1	0	1.17665e-12	1	3.80504e-11	1
Pepper26073	hypothetical protein [Vitis vinifera]	AT4G00880	---	35	32	33	1.09111	0.299951	0.32728	0.715393	1.91381e-06	8.18179e-06	1	0	0.000210325	0	0.000745904	0
Pepper27111	unnamed protein product [Vitis vinifera]	AT4G10810	---	7	6	15	1.16385	0.12373	0.144003	0.789793	3.66458e-06	9.70409e-06	1	0	0.00038064	0	0.000867115	0
Pepper01065	hypothetical protein NitaCp025 [Nicotiana tabacum]	---	---	55	55	42	0.997587	0.405068	0.404091	1	1.47798e-06	1.14808e-06	1	0	0.000166429	0	0.000127964	0
Pepper28073	auxin repressed/dormancy associated protein [Lycopersicon esculentum]	AT2G33830	---	103	103	103	0.997587	0.309325	0.308578	1	2.03267e-17	1.71736e-17	1	0	1.15362e-14	1	9.43746e-15	1
Pepper08686	---	---	---	6	6	14	0.997587	0.132568	0.132248	1	6.8104e-06	3.15286e-06	1	0	0.00064309	0	0.000315238	0
Pepper29653	thioredoxin [Limonium bicolor]	AT3G15360	biosynthetic process	335	332	222	1.0066	0.462594	0.465648	0.96906	1.15213e-19	2.01139e-19	1	0	7.6245e-17	1	1.30543e-16	1
Pepper32304	---	---	---	135	134	107	1.00503	0.387379	0.389328	0.903074	3.72099e-09	9.68408e-09	1	0	6.80375e-07	1	1.62135e-06	0
Pepper01182	glyoxisomal malate dehydrogenase [Lycopersicon esculentum]	AT2G22780	biosynthetic process	276	267	200	1.03121	0.412949	0.425838	0.863711	6.36497e-25	2.00652e-24	1	0	5.62224e-22	1	1.82761e-21	1
Pepper27603	beta-carotene hydroxylase 2 [Capsicum annuum]	AT4G25700	biosynthetic process	129	125	106	1.02951	0.36477	0.375534	0.850726	1.59212e-14	5.0401e-14	1	0	5.88374e-12	1	1.88698e-11	1
Pepper32149	unnamed protein product [Vitis vinifera]	AT3G04790	biosynthetic process	124	121	86	1.02232	0.435213	0.444927	0.847977	4.26162e-06	1.10313e-05	1	0	0.000437323	0	0.000956459	0
Pepper27735	hypothetical protein PhapfoPp091 [Phalaenopsis aphrodite subsp. formosana]	---	---	634	621	498	1.01847	0.385724	0.392849	0.776962	4.73957e-58	1.0927e-56	1	0	1.88557e-54	1	3.46882e-53	1
Pepper32363	hypothetical protein NitaMp027 [Nicotiana tabacum]	ArthMp003	---	1048	1021	1030	1.02397	0.306622	0.313971	0.4397	3.0676e-114	4.7549e-108	1	0	9.77e-110	1	1.5116e-103	1
Pepper29374	---	---	---	175	171	135	1.02092	0.391811	0.400009	0.871888	1.77755e-16	4.77094e-16	1	0	8.71488e-14	1	2.33539e-13	1
Pepper30433	unknown [Populus trichocarpa]	AT5G64040	biosynthetic process	499	490	377	1.01591	0.40204	0.408437	0.749602	1.11955e-36	2.47886e-35	1	0	2.74176e-33	1	4.93272e-32	1
Pepper32421	---	---	---	985	965	891	1.01826	0.335015	0.341133	0.539265	8.24904e-86	1.76933e-81	1	0	8.7516e-82	1	1.40821e-77	1
Pepper01608	---	---	---	397	401	285	0.987636	0.435225	0.429844	0.696795	3.50212e-32	8.4952e-34	1	0	4.641e-29	1	1.42371e-30	1
Pepper32396	putative proline-rich protein [Nicotiana tabacum]	AT2G10940	transport	329	336	369	0.976804	0.281662	0.275128	0.876613	6.51476e-47	9.20447e-48	1	0	1.8834e-43	1	2.66164e-44	1
Pepper25920	PREDICTED: hypothetical protein [Monodelphis domestica]	AT2G05440	---	188	191	132	0.981918	0.447584	0.43949	0.959002	1.68839e-12	9.20264e-13	1	0	5.02641e-10	1	2.8152e-10	1
Pepper27057	---	---	---	117	119	73	0.980821	0.504242	0.494571	0.948158	4.33068e-06	2.77105e-06	1	0	0.00044166	0	0.000284363	0
Pepper06280	unknown [Arabidopsis thaliana]	AT3G50685	biosynthetic process	95	97	59	0.977018	0.508551	0.496863	0.515608	1.08039e-05	7.40242e-07	1	0	0.000968167	0	8.62629e-05	0
Pepper32469	Cristal-Glass1 protein [Capsicum annuum]	AT1G67090	response to stress	1681	1728	1184	0.970453	0.451447	0.438108	0.569181	2.28535e-60	2.34297e-63	1	0	1.0411e-56	1	9.30852e-60	1
Pepper30883	unknown [Populus trichocarpa]	AT4G28660	biosynthetic process	117	121	84	0.964609	0.445575	0.429806	0.845731	7.04697e-08	2.95866e-08	1	0	1.02917e-05	0	4.55068e-06	0
Pepper00017	Gty37 protein [Gerbera hybrid cultivar]	---	---	9	16	19	0.561143	0.260484	0.146169	0.165218	2.24882e-05	1.47451e-07	1	0	0.00181276	0	1.99069e-05	0
Pepper08570	---	---	---	9	17	24	0.528134	0.219105	0.115717	0.0808457	5.34316e-07	2.39724e-10	1	0	6.51112e-05	0	5.304e-08	1
Pepper00869	---	---	---	23	35	28	0.655557	0.386656	0.253475	0.115005	4.43e-05	1.44613e-07	1	0	0.0032114	0	1.972e-05	0
Pepper02553	jasmonate ZIM-domain protein 3 [Solanum lycopersicum]	AT3G17860	biosynthetic process	29	41	27	0.70561	0.469716	0.331436	0.151327	0.000606531	8.22864e-06	1	0	0.0296731	0	0.000748319	0
Pepper27798	---	---	---	3	7	13	0.427537	0.16656	0.0712104	0.225443	6.79202e-05	1.20844e-06	1	0	0.00462709	0	0.000134171	0
Pepper00897	unnamed protein product [Vitis vinifera]	AT3G56650	photosynthesis	34	48	35	0.706624	0.424217	0.299762	0.121668	2.2847e-05	6.09291e-08	1	0	0.00182768	0	9.01433e-06	0
Pepper04368	unnamed protein product [Vitis vinifera]	AT4G23890	transport	35	47	31	0.742884	0.468976	0.348395	0.184893	0.000266006	2.99982e-06	1	0	0.014671	0	0.000304051	0
Pepper13984	---	---	---	2	5	17	0.399035	0.0909779	0.0363033	0.279791	4.69742e-07	4.20922e-09	1	0	5.77501e-05	0	7.78948e-07	1
Pepper01014	glycine rich protein-interacting protein [Nicotiana tabacum]	---	---	10	20	19	0.498793	0.325605	0.16241	0.0685634	0.000233712	3.41971e-07	1	0	0.0132506	0	4.3019e-05	0
Pepper27601	hypothetical protein [Vitis vinifera]	AT4G34760	---	1	4	12	0.249397	0.103108	0.0257149	0.217631	1.42841e-05	1.98283e-07	1	0	0.00122664	0	2.60378e-05	0
Pepper05324	unnamed protein product [Vitis vinifera]	AT3G16350	biosynthetic process	21	33	23	0.634828	0.443814	0.281745	0.102396	0.000924476	5.69542e-06	1	0	0.0420678	0	0.000544735	0
Pepper28866	---	---	---	42	62	40	0.675785	0.479454	0.324007	0.0498866	0.00021102	2.35858e-07	1	0	0.0121646	0	3.04067e-05	0
Pepper00314	RS25_LYCES 40S ribosomal protein S25	AT2G21580	biosynthetic process	40	62	32	0.643604	0.599317	0.385723	0.0288592	0.00532403	9.26172e-06	1	0	0.165336	0	0.000832458	0
Pepper09507	unnamed protein product [Vitis vinifera]	AT5G57660	biosynthetic process	5	15	17	0.332529	0.272934	0.0907583	0.0229008	0.000131076	2.3748e-08	1	0	0.0081584	0	3.75238e-06	0
Pepper14060	zinc finger (C3HC4-type RING finger) family protein [Arabidopsis thaliana]	AT4G33940	response to stress	3	11	13	0.272069	0.261736	0.0712104	0.0320379	0.00323876	2.9888e-06	1	0	0.113557	0	0.000304006	0
Pepper29726	unnamed protein product [Vitis vinifera]	AT1G14345	biosynthetic process	35	59	32	0.591789	0.570318	0.337508	0.0131567	0.00817518	6.75907e-06	1	0	0.226365	0	0.00063648	0
Pepper00360	nitrate reductase [Solanum tuberosum]	AT1G37130	biosynthetic process	49	56	96	0.872888	0.180439	0.157504	0.494635	2.39324e-28	2.83888e-31	1	0	2.71641e-25	1	4.30382e-28	1
Pepper32331	putative gamma-thionin precursor [Capsicum chinense]	---	---	14	16	27	0.872888	0.183304	0.160004	0.85556	7.8969e-07	2.15555e-07	1	0	9.45149e-05	0	2.80571e-05	0
Pepper32480	unknown [Populus trichocarpa]	AT3G21055	cellular nitrogen compound metabolic process	1635	1749	1254	0.932564	0.431427	0.402333	0.0833755	9.31261e-72	2.19054e-82	1	0	5.92563e-68	1	3.34152e-78	1
Pepper32523	---	---	---	362	391	321	0.923597	0.376779	0.347992	0.342938	7.85228e-26	3.03081e-29	1	0	7.3476e-23	1	3.57136e-26	1
Pepper00517	catalase 2 [Capsicum annuum]	AT1G20630	response to stress	135	144	110	0.935238	0.404934	0.37871	0.510253	7.64304e-15	1.4863e-16	1	0	3.00167e-12	1	7.7734e-14	1
Pepper32315	---	---	---	289	305	202	0.945254	0.46705	0.441481	0.593372	1.75525e-10	1.12074e-11	1	0	4.14891e-08	1	2.94569e-09	1
Pepper01898	PSAEB_NICSY Photosystem I reaction center subunit IV B, chloroplast precursor (PSI-E B) [Contains: Photosystem I reaction center subunit IV B isoform 2]	AT2G20260	photosynthesis	703	747	445	0.938827	0.519249	0.487484	0.140516	1.46353e-35	1.02506e-41	1	0	2.90394e-32	1	2.52144e-38	1
Pepper32478	---	---	---	136	149	122	0.910549	0.377782	0.343989	0.514499	1.38955e-10	3.72654e-12	1	0	3.30115e-08	1	1.07912e-09	1
Pepper31921	carbonic anhydrase [Solanum lycopersicum]	AT3G01500	biosynthetic process	794	868	684	0.912539	0.392535	0.358204	0.0991057	4.5799e-49	1.80533e-57	1	0	1.45754e-45	1	6.40016e-54	1
Pepper03172	CRB; binding / catalytic/ coenzyme binding [Arabidopsis thaliana]	AT1G09340	biosynthetic process	214	227	137	0.940456	0.512531	0.482013	0.445847	2.6023e-12	3.29706e-14	1	0	7.45427e-10	1	1.26529e-11	1
Pepper29501	ubiquitin-conjugating enzyme family protein [Elaeis guineensis]	AT2G36060	response to stress	90	96	62	0.935238	0.478955	0.447936	0.660169	3.93496e-06	8.2485e-07	1	0	0.000406066	0	9.5472e-05	0
Pepper31585	UCRIA_SOLTU Cytochrome b6-f complex iron-sulfur subunit, chloroplast precursor (Rieske iron-sulfur protein) (RISP) (ISP) (Plastohydroquinone:plastocyanin oxidoreductase iron-sulfur protein)	AT4G03280	biosynthetic process	675	718	454	0.937843	0.489197	0.458789	0.320141	4.09856e-19	2.79281e-22	1	0	2.60957e-16	1	2.21972e-19	1
Pepper07520	unnamed protein product [Vitis vinifera]	AT1G18680	---	48	50	36	0.957683	0.429618	0.411438	0.613319	4.23231e-05	5.24746e-06	1	0	0.00309461	0	0.000504761	0
Pepper32166	unnamed protein product [Vitis vinifera]	AT1G64720	---	135	143	130	0.941778	0.340257	0.320447	0.718871	2.26186e-13	1.90149e-14	1	0	7.41466e-11	1	7.37385e-12	1
Pepper29793	chloroplast ferredoxin [Capsicum annuum]	---	---	150	157	99	0.953108	0.490545	0.467543	0.68933	1.44967e-08	2.02827e-09	1	0	2.34238e-06	0	3.93919e-07	1
Pepper32447	---	---	---	147	155	116	0.946098	0.413322	0.391043	0.729812	1.23941e-08	2.10517e-09	1	0	2.07694e-06	0	4.06962e-07	1
Pepper03905	polygalacturonase-like protein-like [Solanum tuberosum]	AT3G16850	response to stress	34	39	32	0.869691	0.37699	0.327865	0.558963	8.8126e-06	9.672e-07	1	0	0.000810316	0	0.000109515	0
Pepper32320	putative gamma-thionin precursor [Capsicum chinense]	AT2G31957	response to stress	99	115	101	0.858792	0.352202	0.302468	0.305772	3.67392e-10	1.89115e-12	1	0	7.94518e-08	1	5.62125e-10	1
Pepper32538	---	---	---	83	105	167	0.788569	0.194486	0.153365	0.125808	5.90655e-33	1.79214e-39	1	0	1.04489e-29	1	4.06893e-36	1
Pepper30412	conserved hypothetical protein [Aurantimonas sp. SI85-9A1]	AT1G28135	---	279	320	245	0.869771	0.404016	0.351401	0.101336	3.87763e-24	8.54294e-30	1	0	3.01164e-21	1	1.0453e-26	1
Pepper04139	P-rich protein EIG-I30 [Nicotiana tabacum]	AT1G12090	biosynthetic process	16	19	24	0.840073	0.244882	0.205719	0.615014	9.76169e-07	1.15167e-07	1	0	0.000113774	0	1.59815e-05	0
Pepper32225	Alpha-expansin 1 precursor , putative [Solanum demissum]	AT1G26770	anatomical structure development	116	128	89	0.904063	0.444872	0.402192	0.481999	5.12492e-06	3.50549e-07	1	0	0.000507598	0	4.39773e-05	0
Pepper25999	putative pyridoxine biosynthesis protein isoform A [Nicotiana tabacum]	AT5G01410	biosynthetic process	111	121	79	0.915142	0.473776	0.433572	0.554998	2.21526e-07	2.20483e-08	1	0	2.91939e-05	0	3.57208e-06	0
Pepper32379	---	---	---	166	179	108	0.925136	0.512677	0.474296	0.553554	5.74776e-05	8.0722e-06	1	0	0.00402171	0	0.000737988	0
Pepper28171	unknown [Populus trichocarpa]	AT3G07480	biosynthetic process	82	90	65	0.908912	0.428296	0.389283	0.542173	1.34311e-07	8.9112e-09	1	0	1.86219e-05	0	1.50825e-06	1
Pepper06973	F3PH_PETHY Flavonoid 3'-monooxygenase (Flavonoid 3'-hydroxylase) (Cytochrome P450 75B2)	AT5G07990	biosynthetic process	44	51	64	0.860663	0.246493	0.212148	0.304447	7.26032e-15	4.25697e-18	1	0	2.88803e-12	1	2.46491e-15	1
Pepper00581	glutaredoxin [Solanum tuberosum]	AT2G47880	anatomical structure development	15	25	35	0.598552	0.220946	0.132248	0.114552	6.61989e-10	1.91169e-13	1	0	1.35864e-07	1	6.26638e-11	1
Pepper02764	---	---	---	86	118	93	0.727055	0.392477	0.285352	0.0206032	2.35053e-13	1.51849e-19	1	0	7.63127e-11	1	1.00776e-16	1
Pepper04845	auxin-repressed protein [Solanum virginianum]	AT2G33830	---	2	4	10	0.498793	0.12373	0.0617157	0.449019	8.94564e-05	7.95179e-06	1	0	0.00583657	0	0.000729109	0
Pepper04030	---	ArthCp005	---	37	49	34	0.75328	0.445792	0.335806	0.195439	7.35571e-05	5.89635e-07	1	0	0.00492069	0	7.00603e-05	0
Pepper07099	hypothetical protein [Vitis vinifera]	AT4G27470	---	39	51	37	0.76286	0.426367	0.325258	0.113341	2.92741e-05	8.36291e-08	1	0	0.00227425	0	1.19842e-05	0
Pepper29892	protease inhibitor [Glycine max]	AT2G02140	response to stress	77	115	131	0.667949	0.271545	0.181378	0.00596328	4.56928e-25	2.80994e-35	0.985468	0	4.15531e-22	1	5.26032e-32	1
Pepper02334	---	---	---	68	84	60	0.80757	0.433055	0.349722	0.168178	6.44035e-08	1.29248e-10	1	0	9.44454e-06	0	3.08669e-08	1
Pepper27044	plastidic aldolase [Solanum tuberosum]	AT4G38970	biosynthetic process	97	123	96	0.786715	0.396322	0.311793	0.0919004	1.65463e-11	1.44076e-15	1	0	4.26907e-09	1	6.64153e-13	1
Pepper02430	unnamed protein product [Vitis vinifera]	AT5G58260	biosynthetic process	63	76	51	0.826947	0.460955	0.381185	0.235768	2.15523e-06	2.45962e-08	1	0	0.000237034	0	3.8756e-06	0
Pepper27225	---	---	---	17	24	24	0.706624	0.309325	0.218576	0.348954	4.80972e-05	1.32682e-06	1	0	0.0034632	0	0.000144952	0
Pepper29043	photosystem II oxygen-evolving complex protein 3 [Lycopersicon esculentum]	AT4G05180	biosynthetic process	282	335	191	0.83976	0.542533	0.455597	0.0293443	2.73103e-12	1.17395e-17	1	0	7.68845e-10	1	6.5323e-15	1
Pepper29092	---	---	---	80	103	79	0.774825	0.403297	0.312484	0.0889079	8.07569e-10	1.34509e-13	1	0	1.62746e-07	1	4.61961e-11	1
Pepper32337	---	---	---	105	143	136	0.732494	0.325246	0.238241	0.0187853	5.3212e-15	6.12595e-22	1	0	2.19875e-12	1	4.64479e-19	1
Pepper04779	antimicrobial peptide snakin [Capsicum annuum]	AT1G75750	biosynthetic process	46	54	36	0.849796	0.463987	0.394295	0.423792	8.49593e-05	4.26105e-06	1	0	0.0055774	0	0.000418427	0
Pepper26250	unnamed protein product [Vitis vinifera]	---	---	18	23	23	0.78072	0.309325	0.241496	0.532765	6.98339e-05	5.98976e-06	1	0	0.00472293	0	0.000570736	0
Pepper30360	hypothetical protein [Ricinus communis]	AT1G69760	---	24	30	27	0.798069	0.343694	0.274292	0.49653	0.000129302	8.83707e-06	1	0	0.00806541	0	0.000799216	0
Pepper25762	wound-responsive protein-related [Arabidopsis thaliana]	AT4G28240	---	202	241	172	0.836152	0.433414	0.3624	0.0783548	7.56024e-17	5.30459e-22	1	0	3.94409e-14	1	4.11383e-19	1
Pepper30294	IF5A5_SOLTU Eukaryotic translation initiation factor 5A-5 (eIF-5A-5) (eIF-4D)	AT1G13950	biosynthetic process	111	129	78	0.858389	0.511576	0.439131	0.272026	1.2837e-05	2.04414e-07	1	0	0.00111602	0	2.67164e-05	0
Pepper06474	unnamed protein product [Vitis vinifera]	AT3G24430	biosynthetic process	10	13	18	0.767374	0.223401	0.171432	0.532277	1.66417e-05	8.23e-07	1	0	0.00139387	0	9.5472e-05	0
Pepper31664	actin [Glycyrrhiza uralensis]	AT5G09810	biosynthetic process	52	61	48	0.850402	0.3931	0.334293	0.452148	0.000122882	7.35602e-06	1	0	0.00773587	0	0.000680886	0
Pepper25665	---	---	---	51	60	45	0.847949	0.412433	0.349722	0.447973	7.49794e-06	3.81681e-07	1	0	0.000699941	0	4.71193e-05	0
Pepper31890	---	---	---	137	155	94	0.881738	0.510057	0.449737	0.348843	0.000179626	7.01095e-06	1	0	0.0106474	0	0.000656136	0
Pepper25918	hydroxypyruvate reductase [Bruguiera gymnorrhiza]	AT1G68010	biosynthetic process	219	247	142	0.8845	0.538051	0.475906	0.227948	2.64746e-09	8.85228e-12	1	0	4.90312e-07	1	2.38011e-09	1
Pepper06274	unnamed protein product [Vitis vinifera]	---	---	33	14	20	2.35145	0.216527	0.509154	0.0128384	4.27811e-06	0.00583908	1	0	0.000437964	0	0.178361	0
Pepper09279	3-hydroxy-3-methylglutaryl coenzyme A reductase 5 [Medicago truncatula]	AT1G76490	biosynthetic process	45	24	30	1.87048	0.24746	0.462868	0.0298765	1.05164e-07	0.000161279	1	0	1.49844e-05	0	0.0100859	0
Pepper27893	---	AT3G29240	---	17	9	17	1.88433	0.16376	0.308578	0.168634	4.43859e-06	0.000619327	1	0	0.000447147	0	0.0313679	0
Pepper28124	PSRP6 (PLASTID-SPECIFIC 50S RIBOSOMAL PROTEIN 6) [Arabidopsis thaliana]	AT5G17870	biosynthetic process	122	91	62	1.33742	0.454009	0.607203	0.0395596	1.00909e-06	0.000762468	1	0	0.000117307	0	0.0368539	0
Pepper30356	unnamed protein product [Vitis vinifera]	AT1G07700	biosynthetic process	6	2	11	2.99276	0.0562409	0.168315	0.179218	7.16289e-06	0.000430979	1	0	0.000670176	0	0.0232084	0
Pepper03219	unnamed protein product [Vitis vinifera]	AT2G19780	signal transduction	2	12	10	0.166264	0.37119	0.0617157	0.00691549	0.0153103	7.95179e-06	0.998805	0	0.356709	0	0.000729109	0
Pepper00038	unnamed protein product [Vitis vinifera]	AT5G55660	---	71	80	2	0.885358	12.373	10.9545	0.416368	1.14668e-06	9.75244e-06	1	0	0.000131646	0	0.000868493	0
Pepper28796	phytocyanin-related protein [Ipomoea nil]	AT4G31840	cellular component assembly	97	105	6	0.92158	5.41318	4.98868	0.573632	1.1427e-06	5.26711e-06	1	0	0.000130972	0	0.000505158	0
Pepper01678	Os02g0622400 [Oryza sativa (japonica cultivar-group)]	AT2G33470	response to stress	123	135	6	0.908912	6.95981	6.32586	0.383697	1.3159e-08	2.14482e-07	1	0	2.1879e-06	0	2.79112e-05	0
Pepper02618	hypothetical protein [Vitis vinifera]	AT3G62600	response to stress, symbiosis, encompassing mutualism through parasitism	81	89	4	0.907916	6.88248	6.24871	0.490296	5.92523e-06	4.5512e-05	1	0	0.000568423	0	0.00338316	0
Pepper32371	H2B2_LYCES Histone H2B.2 (LeH2B-2)	AT1G07790	cellular nitrogen compound metabolic process, cellular component assembly, macromolecular complex assembly, DNA metabolic process, chromosome organization	343	364	33	0.940034	3.41195	3.20734	0.498014	2.85036e-20	1.52884e-18	1	0	1.9717e-17	1	9.18693e-16	1
Pepper32441	CALR_NICPL Calreticulin precursor	AT1G09210	response to stress	458	484	48	0.943997	3.11903	2.94435	0.472765	1.78141e-24	2.42819e-22	1	0	1.4907e-21	1	1.9992e-19	1
Pepper01515	unnamed protein product [Vitis vinifera]	AT1G69870	biosynthetic process	96	109	2	0.878609	16.8582	14.8118	0.328049	1.8552e-09	3.92956e-08	1	0	3.50252e-07	1	5.98413e-06	0
Pepper31665	unnamed protein product [Vitis vinifera]	AT2G34430	generation of precursor metabolites and energy	65	71	3	0.913284	7.32069	6.68586	0.66851	5.29233e-07	3.06007e-06	1	0	6.47496e-05	0	0.000308169	0
Pepper04328	BIP_LYCES Luminal-binding protein precursor (BiP) (78 kDa glucose-regulated protein homolog) (GRP 78)	AT5G28540	response to stress, cell differentiation	93	100	5	0.927756	6.1865	5.73956	0.564774	2.37176e-06	1.7332e-05	1	0	0.000257416	0	0.00143748	0
Pepper28784	CATA_CAPAN Catalase (CaCat1)	AT1G20630	response to stress	644	678	57	0.94756	3.67934	3.48639	0.30695	1.16682e-27	1.20003e-24	1	0	1.2011e-24	1	1.1232e-21	1
Pepper29772	ROC2_NICPL 31 kDa ribonucleoprotein, chloroplast precursor (CP-RBP31)	AT2G37220	response to stress	360	370	55	0.970625	2.08091	2.01979	0.68326	2.95755e-07	1.30646e-06	1	0	3.79835e-05	0	0.000143263	0
Pepper31523	beta-D-glucan exohydrolase [Nicotiana tabacum]	AT5G20950	response to stress	207	219	16	0.942924	4.23388	3.99223	0.627964	7.10365e-15	1.04514e-13	1	0	2.86013e-12	1	3.672e-11	1
Pepper31172	unnamed protein product [Vitis vinifera]	AT2G23810	response to stress, aging	131	139	10	0.940172	4.29962	4.04238	0.669868	4.05965e-08	1.80241e-07	1	0	6.15264e-06	0	2.39679e-05	0
Pepper31594	---	---	---	148	155	15	0.952534	3.19636	3.04464	0.773856	9.04316e-09	2.53332e-08	1	0	1.53026e-06	1	3.9468e-06	0
Pepper31867	histone H3.2 [Arabidopsis thaliana]	AT4G40030	cellular nitrogen compound metabolic process	713	733	113	0.970367	2.00651	1.94705	0.711975	3.81221e-21	4.63214e-20	1	0	2.81975e-18	1	3.27434e-17	1
Pepper30159	molecular chaperone Hsp90-1 [Lycopersicon esculentum]	AT5G56030	response to stress	330	353	16	0.932588	6.82448	6.36443	0.398705	7.99439e-25	1.67701e-22	1	0	6.87226e-22	1	1.44498e-19	1
Pepper31955	unnamed protein product [Vitis vinifera]	AT2G04030	response to stress	180	190	12	0.945082	4.89764	4.62868	0.677392	4.75901e-14	3.25933e-13	1	0	1.72139e-11	1	1.02719e-10	1
Pepper00172	unnamed protein product [Vitis vinifera]	AT4G37300	anatomical structure development	206	214	11	0.960294	6.01777	5.77883	0.59128	4.93445e-12	3.48446e-11	1	0	1.30744e-09	1	8.78949e-09	1
Pepper02185	unnamed protein product [Vitis vinifera]	AT3G25220	protein folding	164	170	10	0.962378	5.25852	5.06069	0.661473	5.1232e-09	2.35577e-08	1	0	9.20559e-07	1	3.75238e-06	0
Pepper00410	UP-9A [Nicotiana tabacum]	AT5G24660	response to stress	158	164	8	0.96109	6.34116	6.09442	0.655636	1.0826e-09	5.25879e-09	1	0	2.08303e-07	1	9.62036e-07	1
Pepper01276	1-aminocyclopropane-1-carboxylate oxidase [Solanum lycopersicum]	AT1G05010	response to stress, biosynthetic process, transport, small molecule metabolic process, immune system process, signal transduction, homeostatic process, cell death, protein targeting	523	529	81	0.986272	2.02016	1.99243	0.6433	1.98278e-07	9.4315e-07	1	0	2.63647e-05	0	0.000107563	0
Pepper31548	chloroplast chlorophyll a/b-binding protein [Ophiopogon japonicus]	AT2G34430	generation of precursor metabolites and energy	239	244	23	0.977144	3.28153	3.20653	0.891424	1.29003e-13	2.56396e-13	1	0	4.36734e-11	1	8.22924e-11	1
Pepper00788	high mobility group protein [Solanum tuberosum]	AT1G20696	catabolic process	255	268	14	0.949196	5.92136	5.62053	0.456981	1.07821e-14	2.42088e-13	1	0	4.14095e-12	1	7.85858e-11	1
Pepper00887	CDSP32 protein (Chloroplast Drought-induced Stress Protein of 32kDa) [Solanum tuberosum]	AT1G76080	response to stress	268	279	20	0.958255	4.31508	4.13495	0.520988	3.4593e-12	4.24724e-11	1	0	9.65886e-10	1	1.04847e-08	1
Pepper28789	ENPL_CATRO Endoplasmin homolog precursor (GRP94 homolog)	AT4G24190	response to stress	200	214	6	0.932324	11.0326	10.2859	0.490888	3.27093e-17	1.00896e-15	1	0	1.76381e-14	1	4.79735e-13	1
Pepper28282	unnamed protein product [Vitis vinifera]	AT3G07600	transport	145	158	2	0.915507	24.4367	22.3719	0.454842	2.42944e-15	5.22342e-14	1	0	1.04503e-12	1	1.93164e-11	1
Pepper30093	putative chloroplast thiazole biosynthetic protein [Nicotiana tabacum]	AT5G54770	response to stress	205	215	11	0.951187	6.04589	5.75078	0.660099	1.23547e-14	8.85775e-14	1	0	4.69783e-12	1	3.1681e-11	1
Pepper23905	unnamed protein product [Vitis vinifera]	AT4G35160	---	77	82	2	0.936758	12.6823	11.8803	0.751317	1.59241e-07	3.63988e-07	1	0	2.18534e-05	0	4.54272e-05	0
Pepper27731	carboxypeptidase type III [Theobroma cacao]	AT3G10410	---	143	150	7	0.951033	6.62839	6.30382	0.682417	3.74627e-10	1.87823e-09	1	0	8.06351e-08	1	3.69316e-07	1
Pepper00302	PR5-like protein [Capsicum annuum]	AT4G11650	response to stress	79	81	1	0.972955	25.0553	24.3777	0.812744	9.94111e-08	1.61026e-07	1	0	1.42491e-05	0	2.17104e-05	0
Pepper05849	putative kiwellin ripening-related protein precursor [Solanum tuberosum]	---	---	217	225	1	0.962117	69.5981	66.9615	0.233226	2.96056e-23	5.11133e-21	1	0	2.24283e-20	1	3.69592e-18	1
Pepper25936	unnamed protein product [Nicotiana tabacum]	AT1G75380	response to stress	117	119	5	0.980821	7.36193	7.22073	0.948158	6.46929e-09	9.51719e-09	1	0	1.14566e-06	1	1.60299e-06	0
Pepper31911	HTA10; DNA binding [Arabidopsis thaliana]	AT1G51060	cellular nitrogen compound metabolic process	210	211	32	0.992859	2.03961	2.02505	1	4.31771e-07	4.24786e-07	1	0	5.3494e-05	0	5.18207e-05	0
Pepper31939	---	---	---	161	162	14	0.991429	3.57933	3.54865	1	6.12651e-10	5.86698e-10	1	0	1.28343e-07	1	1.20521e-07	1
Pepper01437	unnamed protein product [Vitis vinifera]	AT4G12390	transport	69	71	2	0.969486	10.981	10.646	0.800288	9.98334e-06	1.48134e-05	1	0	0.000907439	0	0.00126272	0
Pepper25692	UP-9A [Nicotiana tabacum]	---	---	102	105	4	0.969084	8.11978	7.86875	0.889561	3.50878e-08	5.04006e-08	1	0	5.39624e-06	0	7.495e-06	0
Pepper27302	ADPglucose pyrophosphorylase large subunit [Solanum habrochaites]	AT4G39210	biosynthetic process	67	70	1	0.954833	21.6527	20.6748	0.864466	2.81372e-07	7.37548e-07	1	0	3.63518e-05	0	8.62629e-05	0
Pepper30839	H4_LYCES Histone H4	AT1G07820	cellular nitrogen compound metabolic process	323	327	39	0.985384	2.59357	2.55566	0.906114	1.08805e-10	1.99249e-10	1	0	2.62789e-08	1	4.49147e-08	1
Pepper29107	Blue (type 1) copper domain [Medicago truncatula]	AT5G15350	biosynthetic process	103	109	1	0.942674	33.7164	31.7836	0.680347	2.32881e-11	9.1982e-11	1	0	5.79296e-09	1	2.21804e-08	1
Pepper03152	26S proteasome subunit 7-like protein [Lactuca sativa]	AT1G53750	catabolic process	192	210	19	0.912079	3.41885	3.11827	0.294707	1.16726e-07	2.86904e-06	1	0	1.64753e-05	0	0.000293681	0
Pepper30443	CB24_LYCES Chlorophyll a-b binding protein 4, chloroplast precursor (LHCII type I CAB-4) (LHCP)	AT3G27690	response to stress	532	595	40	0.89196	4.60121	4.10409	0.0678226	1.19806e-32	6.18874e-27	1	0	1.90944e-29	1	6.35453e-24	1
Pepper32295	unnamed protein product [Vitis vinifera]	AT2G34430	generation of precursor metabolites and energy	456	507	37	0.897238	4.23859	3.80302	0.129196	1.04811e-32	1.16861e-27	1	0	1.7587e-29	1	1.28393e-24	1
Pepper31832	cathepsin B-like cysteine proteinase [Nicotiana rustica]	AT4G01610	transport, growth, cell morphogenesis	306	329	38	0.927847	2.6781	2.48487	0.426884	1.01489e-14	7.71394e-13	1	0	3.91979e-12	1	2.38217e-10	1
Pepper32303	hypothetical protein [Vitis vinifera]	AT5G02560	cellular nitrogen compound metabolic process	399	422	61	0.943216	2.13992	2.01841	0.506568	6.4169e-14	2.16066e-12	1	0	2.29562e-11	1	6.3648e-10	1
Pepper29009	putative glutathione peroxidase [Capsicum chinense]	AT4G11600	response to stress	153	165	17	0.925035	3.00227	2.77721	0.500661	3.25753e-06	2.14696e-05	1	0	0.000342397	0	0.00172782	0
Pepper29409	chlorophyll a/b-binding protein PS II-Type I [Solanum tuberosum]	AT1G29930	generation of precursor metabolites and energy	204	224	18	0.908517	3.84938	3.49722	0.30995	2.62559e-10	1.21074e-08	1	0	6.02138e-08	1	2.01608e-06	0
Pepper32416	---	---	---	140	148	20	0.943663	2.289	2.16005	0.723588	4.40699e-06	1.50152e-05	1	0	0.000446955	0	0.00127636	0
Pepper31570	putative ROX1 [Nicotiana tabacum]	AT1G28400	---	317	342	36	0.924664	2.93859	2.7172	0.390938	1.07548e-16	1.35603e-14	1	0	5.45554e-14	1	5.5488e-12	1
Pepper28261	hypothetical protein MtrDRAFT_AC148995g28v2 [Medicago truncatula]	AT3G53400	---	107	126	5	0.847157	7.79499	6.60358	0.212994	2.00992e-09	1.83607e-07	1	0	3.76272e-07	1	2.43984e-05	0
Pepper28821	probable glutathione-S-transferase [Capsicum annuum]	AT3G09270	response to stress	78	90	5	0.864575	5.56785	4.81382	0.354828	6.499e-06	6.42705e-05	1	0	0.000617481	0	0.00460554	0
Pepper26934	H4_LYCES Histone H4	AT1G07820	cellular nitrogen compound metabolic process	442	471	46	0.936164	3.16722	2.96504	0.406761	3.26867e-17	2.9115e-15	1	0	1.76381e-14	1	1.2686e-12	1
Pepper29101	unnamed protein product [Vitis vinifera]	AT1G21750	response to stress, reproduction, embryo development	167	180	15	0.925539	3.7119	3.43551	0.484844	2.8427e-08	3.2082e-07	1	0	4.4304e-06	0	4.05377e-05	0
Pepper31544	H4_LYCES Histone H4	AT1G07820	cellular nitrogen compound metabolic process	708	750	83	0.941722	2.7951	2.63221	0.344398	1.81108e-33	4.23124e-30	1	0	3.38832e-30	1	5.38462e-27	1
Pepper26983	BIP5_TOBAC Luminal-binding protein 5 precursor (BiP 5) (78 kDa glucose-regulated protein homolog 5) (GRP 78-5)	AT5G28540	response to stress, cell differentiation	133	154	5	0.861552	9.52721	8.20818	0.261612	2.3322e-12	2.2848e-10	1	0	6.7409e-10	1	5.07404e-08	1
Pepper31472	H4_LYCES Histone H4	AT1G07820	cellular nitrogen compound metabolic process	280	301	30	0.927988	3.10356	2.88006	0.454716	1.37306e-15	6.35576e-14	1	0	6.0554e-13	1	2.30001e-11	1
Pepper28230	probable glutathione-S-transferase [Capsicum annuum]	AT3G09270	response to stress	83	93	5	0.890319	5.75344	5.1224	0.451252	2.87283e-06	3.1338e-05	1	0	0.000303438	0	0.00242949	0
Pepper31519	chlorophyll a/b-binding protein	AT3G54890	cellular nitrogen compound metabolic process	529	574	50	0.919379	3.55105	3.26476	0.227364	2.9353e-32	2.82706e-28	1	0	4.23398e-29	1	3.2165e-25	1
Pepper31973	hypothetical protein OsJ_031696 [Oryza sativa (japonica cultivar-group)]	AT5G10400	cellular nitrogen compound metabolic process	276	293	36	0.939706	2.51756	2.36577	0.55685	2.21762e-12	4.03487e-11	1	0	6.5416e-10	1	1.00196e-08	1
Pepper28300	light harvesting chlorophyll a/b-binding protein [Nicotiana sylvestris]	AT2G34430	generation of precursor metabolites and energy	116	137	3	0.844672	14.1258	11.9317	0.186423	4.23974e-12	4.84462e-10	1	0	1.15328e-09	1	1.02005e-07	1
Pepper28934	H4_LYCES Histone H4	AT1G07820	cellular nitrogen compound metabolic process	161	175	14	0.91778	3.86656	3.54865	0.444595	2.68172e-08	4.53748e-07	1	0	4.22219e-06	0	5.49357e-05	0
Pepper32359	H2A histone [Nicotiana tabacum]	AT5G27670	response to stress	629	658	97	0.95362	2.09831	2.00099	0.520331	2.20125e-20	1.21557e-18	1	0	1.55584e-17	1	7.6128e-16	1
Pepper32517	thiamine biosynthesis family protein / thiC family protein [Arabidopsis thaliana]	AT2G29630	biosynthetic process	297	318	32	0.931708	3.07392	2.86399	0.467463	2.49632e-16	1.74261e-14	1	0	1.18746e-13	1	6.83627e-12	1
Pepper28971	alpha-tubulin [Nicotiana tabacum]	AT4G14960	response to stress, nucleobase-containing compound catabolic process	205	218	24	0.938098	2.8097	2.63577	0.496023	3.05014e-07	2.54287e-06	1	0	3.88253e-05	0	0.000265026	0
Pepper19209	hypothetical protein [Vitis vinifera]	AT2G19520	response to stress	51	59	4	0.862321	4.56254	3.93437	0.333454	4.84752e-05	5.01407e-06	1	0	0.00348344	0	0.000484615	0
Pepper30693	1909359A ribosomal protein S19	AT3G04920	biosynthetic process	143	160	15	0.891593	3.29947	2.94178	0.357479	1.82439e-07	3.83083e-06	1	0	2.44387e-05	0	0.000378528	0
Pepper26071	OPR1_LYCES 12-oxophytodienoate reductase 1 (12-oxophytodienoate-10,11-reductase 1) (OPDA-reductase 1) (LeOPR1)	AT1G76690	response to stress	155	170	19	0.909564	2.76764	2.51735	0.470478	5.57792e-06	4.54154e-05	1	0	0.000541396	0	0.00338316	0
Pepper31694	---	---	---	135	147	18	0.916151	2.52615	2.31434	0.551363	9.14596e-07	6.39855e-06	1	0	0.00010745	0	0.000606171	0
Pepper31923	---	---	---	96	108	9	0.886744	3.7119	3.2915	0.441822	3.05075e-07	4.28188e-06	1	0	3.88253e-05	0	0.000419098	0
Pepper27917	mitochondrial carrier protein [Solanum lycopersicum]	AT5G46800	transport	74	88	5	0.83888	5.44412	4.56696	0.271613	9.52129e-06	0.000137172	1	0	0.000870588	0	0.0087901	0
Pepper32284	hypothetical protein [Vitis vinifera]	AT1G08880	cellular nitrogen compound metabolic process	233	259	28	0.897443	2.86125	2.56781	0.27918	1.05047e-12	1.75843e-10	1	0	3.1824e-10	1	4.00073e-08	1
Pepper32370	unknown [Populus trichocarpa]	AT5G59910	cellular nitrogen compound metabolic process	368	408	45	0.899784	2.80455	2.52349	0.195481	7.51701e-19	1.79413e-15	1	0	4.69248e-16	1	8.13785e-13	1
Pepper29893	unnamed protein product [Vitis vinifera]	AT1G49320	anatomical structure development	356	415	30	0.855761	4.27899	3.6618	0.0302365	7.45854e-20	6.48195e-15	1	0	5.05121e-17	1	2.71342e-12	1
Pepper30642	chloroplast pigment-binding protein CP24 [Nicotiana tabacum]	AT1G15820	response to stress, generation of precursor metabolites and energy, cellular protein modification process, sulfur compound metabolic process, photosynthesis, cellular amino acid metabolic process	182	204	22	0.890004	2.86828	2.55278	0.284416	5.1316e-08	2.27618e-06	1	0	7.7373e-06	0	0.000239468	0
Pepper31574	---	---	---	148	164	20	0.900261	2.53646	2.28348	0.427797	1.63666e-07	3.066e-06	1	0	2.22091e-05	0	0.000308201	0
Pepper27720	propolyphenol oxidase	AT1G75460	response to stress, protein complex assembly	161	183	19	0.877658	2.97929	2.6148	0.235022	8.66681e-07	3.5836e-05	1	0	0.000102953	0	0.0027387	0
Pepper32261	---	---	---	97	111	11	0.871765	3.12137	2.7211	0.367993	1.65779e-06	2.85714e-05	1	0	0.000184069	0	0.00224732	0
Pepper29007	ACEA_SOLLC Isocitrate lyase (ICL) (Isocitratase) (Isocitrase)	AT3G21720	small molecule metabolic process	227	259	27	0.874333	2.96723	2.59434	0.134015	4.74257e-09	8.71436e-07	1	0	8.57078e-07	1	0.000100068	0
Pepper31464	unnamed protein product [Vitis vinifera]	AT4G08980	catabolic process	88	112	5	0.783818	6.92888	5.43098	0.104036	3.41396e-10	1.28663e-07	1	0	7.43287e-08	1	1.77718e-05	0
Pepper29711	unnamed protein product [Vitis vinifera]	AT2G28000	cellular component assembly	449	493	73	0.908553	2.089	1.89797	0.132845	2.48512e-09	5.84485e-07	1	0	4.63402e-07	1	6.96076e-05	0
Pepper30442	thionin-like protein [Capsicum annuum]	---	---	84	113	4	0.741569	8.73843	6.48015	0.0456173	1.48081e-09	1.21844e-06	1	0	2.83732e-07	1	0.00013481	0
Pepper31783	---	---	---	296	327	50	0.903014	2.02298	1.82678	0.261389	3.07106e-10	3.66955e-08	1	0	6.8544e-08	1	5.6151e-06	0
Pepper00092	unnamed protein product [Vitis vinifera]	AT1G09070	response to stress, vesicle-mediated transport, membrane organization, vacuolar transport	186	168	12	1.10447	4.33055	4.78296	0.456641	8.47207e-08	5.11077e-09	1	0	1.22522e-05	0	9.40004e-07	1
Pepper25647	cathepsin B-like cysteine proteinase [Solanum tuberosum]	AT1G02305	---	196	181	18	1.08026	3.11043	3.36008	0.409688	3.15984e-07	2.19454e-08	1	0	4.00653e-05	0	3.57208e-06	0
Pepper20700	PME_ACTDE Pectinesterase (PE) (Pectin methylesterase)	AT4G02320	cell wall organization or biogenesis	67	59	3	1.13285	6.08339	6.89158	0.0109666	1.03303e-05	2.52875e-09	1	0	0.000931214	0	4.8403e-07	1
Pepper28150	AF328858_1 phosphoethanolamine N-methyltransferase [Lycopersicon esculentum]	AT1G73600	biosynthetic process	102	89	4	1.1433	6.88248	7.86875	0.385259	1.45037e-06	8.36343e-08	1	0	0.000164216	0	1.19842e-05	0
Pepper03697	sugar transport protein [Coffea canephora]	AT3G18830	response to stress	94	82	4	1.14358	6.34116	7.25159	0.45138	1.91304e-05	2.76867e-06	1	0	0.00156659	0	0.000284363	0
Pepper26528	adenylyl-sulfate reductase [Lycopersicon esculentum]	AT4G04610	biosynthetic process	185	166	12	1.11177	4.27899	4.75725	0.2856	6.937e-09	1.64612e-10	1	0	1.22021e-06	1	3.80504e-08	1
Pepper30410	annexin [Capsicum annuum]	AT1G35720	response to stress, lipid metabolic process	138	124	9	1.11022	4.26181	4.73154	0.387062	2.31681e-07	1.67576e-08	1	0	3.03834e-05	0	2.7846e-06	0
Pepper31587	cathepsin B-like cysteine proteinase [Nicotiana rustica]	AT4G01610	transport, growth, cell morphogenesis	111	101	9	1.09636	3.47131	3.8058	0.492127	1.41541e-06	1.37921e-07	1	0	0.000161393	0	1.89298e-05	0
Pepper25816	AF172856_1 cysteine protease TDI-65 [Lycopersicon esculentum]	AT1G47128	response to stress, catabolic process, cofactor metabolic process	1378	1268	100	1.08413	3.92224	4.25221	0.0196942	2.72254e-55	2.38516e-65	1	0	9.61792e-52	1	1.08656e-61	1
Pepper25911	hypothetical protein [Vitis vinifera]	AT5G54060	biosynthetic process	218	187	5	1.16296	11.5687	13.454	0.111405	1.09398e-15	4.1883e-19	1	0	5.02727e-13	1	2.66685e-16	1
Pepper31770	HSP72_LYCES Heat shock cognate 70 kDa protein 2	AT3G12580	response to stress	323	303	36	1.06343	2.60348	2.76863	0.378726	2.98265e-13	3.29435e-15	1	0	9.48355e-11	1	1.41488e-12	1
Pepper00446	A Chain A, Crystal Structure Of The E291k Mutant Of 12- Oxophytodienoate Reductase 3 (Opr3) From Tomato	AT2G06050	response to stress	157	141	13	1.11079	3.35498	3.72668	0.451597	2.00684e-05	3.03179e-06	1	0	0.00163597	0	0.000306117	0
Pepper27140	pathogenesis-related protein 1 [Capsicum chinense]	AT2G14580	---	58	46	1	1.25783	14.2289	17.8975	0.239921	9.28267e-05	6.85089e-06	1	0	0.0060148	0	0.000643051	0
Pepper32509	sucrose transport protein [Solanum tuberosum]	AT1G22710	transport, transmembrane transport	224	207	26	1.07951	2.4627	2.65852	0.385561	7.39121e-09	1.75993e-10	1	0	1.27815e-06	1	4.00073e-08	1
Pepper25835	cysteine protease [Solanum tuberosum]	AT5G43060	response to stress	212	196	26	1.07902	2.33183	2.5161	0.399621	2.07777e-05	1.53412e-06	1	0	0.00168432	0	0.000165053	0
Pepper30573	ATP synthase D chain, mitochondrial, putative [Solanum demissum]	AT3G52300	response to stress	139	123	10	1.12735	3.8047	4.28924	0.322862	1.14381e-06	4.04664e-08	1	0	0.000130972	0	6.13749e-06	0
Pepper30635	hypothetical protein [Vitis vinifera]	AT3G16150	small molecule metabolic process	91	80	5	1.13475	4.9492	5.61613	0.40089	1.77922e-05	1.68672e-06	1	0	0.00147518	0	0.000180478	0
Pepper01346	---	---	---	205	180	15	1.13614	3.7119	4.21724	0.28433	2.88037e-07	7.11696e-09	1	0	3.71065e-05	0	1.25882e-06	1
Pepper32274	antifungal protein [Capsicum annuum]	AT3G04720	response to stress	142	131	18	1.08135	2.2512	2.43434	0.46816	1.70951e-05	1.71428e-06	1	0	0.00142832	0	0.000182004	0
Pepper30474	---	---	---	378	339	37	1.11235	2.83408	3.1525	0.143986	2.65674e-12	2.67764e-15	1	0	7.5582e-10	1	1.18456e-12	1
Pepper01647	histone H3 (H3-1.1)	AT5G10400	cellular nitrogen compound metabolic process	549	497	65	1.10196	2.36515	2.6063	0.193387	1.0132e-09	4.29689e-12	1	0	1.97192e-07	1	1.211e-09	1
Pepper28810	chloroplast pigment-binding protein CP24 [Nicotiana tabacum]	AT1G15820	response to stress, generation of precursor metabolites and energy, cellular protein modification process, sulfur compound metabolic process, photosynthesis, cellular amino acid metabolic process	254	229	29	1.10649	2.4426	2.70272	0.294575	2.38619e-06	7.32216e-08	1	0	0.000258705	0	1.05887e-05	0
Pepper28765	putative translation initiation factor eIF-1A-like [Solanum tuberosum]	AT2G04520	biosynthetic process, translation	298	253	19	1.17502	4.1189	4.83981	0.066422	4.12539e-12	9.43675e-16	1	0	1.13304e-09	1	4.5518e-13	1
Pepper26135	protein kinase CK2 alpha subunit [Nicotiana tabacum]	AT3G50000	response to stress	111	93	7	1.19067	4.1096	4.89317	0.207274	2.6001e-05	9.14308e-07	1	0	0.00205316	0	0.00010463	0
Pepper31803	N-rich protein [Glycine max]	AT5G42050	response to stress	115	91	5	1.26069	5.62971	7.0973	0.0941354	8.77527e-08	1.44154e-10	1	0	1.26432e-05	0	3.39456e-08	1
Pepper00154	cystatin-like protein [Solanum tuberosum]	AT3G12490	---	149	138	11	1.0771	3.88062	4.17983	0.636886	5.15659e-06	9.46738e-07	1	0	0.000509975	0	0.000107633	0
Pepper02903	phytophthora-inhibited protease 1 [Solanum lycopersicum]	AT2G27420	---	69	59	1	1.16667	18.2502	21.2919	0.479588	1.2317e-05	2.35805e-06	1	0	0.00108431	0	0.000247055	0
Pepper28222	glutathione S-transferase GST1 [Capsicum chinense]	AT2G47730	response to stress	204	187	12	1.08828	4.82031	5.24583	0.418402	2.74436e-10	8.89809e-12	1	0	6.18424e-08	1	2.38011e-09	1
Pepper04144	mitochondrial small heat shock protein [Solanum lycopersicum]	AT4G25200	response to stress	68	59	1	1.14976	18.2502	20.9833	0.534611	1.2317e-05	2.22003e-06	1	0	0.00108431	0	0.000233938	0
Pepper00451	heat shock protein 70-3 [Nicotiana tabacum]	AT3G12580	response to stress	117	104	2	1.12229	16.0849	18.0518	0.460239	4.35745e-09	5.80629e-10	1	0	7.92872e-07	1	1.20063e-07	1
Pepper25963	Hsc70 [Lycopersicon esculentum]	AT3G12580	response to stress	74	67	2	1.10181	10.3624	11.4174	0.555852	4.95349e-06	8.68686e-07	1	0	0.000493821	0	0.000100068	0
Pepper30699	unnamed protein product [Vitis vinifera]	AT5G23860	response to stress	136	128	10	1.05994	3.95936	4.19667	0.622494	3.78573e-07	8.81687e-08	1	0	4.71144e-05	0	1.25869e-05	0
Pepper32453	H2A5_WHEAT Protein H2A.5 (wcH2A-2)	AT5G27670	response to stress	123	116	10	1.05779	3.58817	3.79551	0.650625	1.60341e-07	2.26761e-08	1	0	2.18534e-05	0	3.64851e-06	0
Pepper32496	unnamed protein product [Vitis vinifera]	AT1G08450	response to stress, protein folding, secondary metabolic process, response to stress	242	227	18	1.06351	3.90093	4.14866	0.459621	1.51869e-14	2.81681e-16	1	0	5.69088e-12	1	1.4245e-13	1
Pepper02059	unknown [Populus trichocarpa]	AT1G52600	response to stress	121	114	8	1.05884	4.40788	4.66725	0.794142	1.20636e-05	4.17051e-06	1	0	0.00107262	0	0.000410855	0
Pepper32493	---	---	---	429	404	28	1.05932	4.46312	4.72786	0.331269	3.38976e-27	3.13629e-30	1	0	3.37136e-24	1	4.16364e-27	1
Pepper31625	cytoplasmic small heat shock protein class I [Capsicum annuum]	AT2G14580	---	58	52	1	1.11269	16.0849	17.8975	0.567929	2.53172e-06	3.80656e-07	1	0	0.000270184	0	4.71193e-05	0
Pepper25924	hypothetical protein [Vitis vinifera]	AT2G38750	response to stress	207	192	8	1.07552	7.4238	7.98447	0.422805	9.75878e-14	2.26685e-15	1	0	3.37611e-11	1	1.01747e-12	1
Pepper00171	---	---	---	130	129	8	1.00532	4.98786	5.0144	0.950492	6.4132e-07	1.00636e-06	1	0	7.75634e-05	0	0.00011398	0
Pepper25746	disulfide-isomerase precursor-like protein [Solanum tuberosum]	AT2G47470	response to stress	127	126	8	1.0055	4.87187	4.89868	0.94985	1.59849e-07	1.06019e-07	1	0	2.18534e-05	0	1.48606e-05	0
Pepper30725	---	---	---	73	72	1	1.01144	22.2714	22.5262	0.933975	1.06249e-07	6.25524e-08	1	0	1.50596e-05	0	9.18056e-06	0
Pepper32373	AF242730_1 cell wall protein [Capsicum annuum]	---	---	211	209	3	1.00713	21.5496	21.7033	0.883552	2.63465e-24	9.2886e-25	1	0	2.09243e-21	1	9.23891e-22	1
Pepper00673	Sn-1 [Capsicum annuum]	AT1G70890	response to stress	203	200	12	1.01255	5.15541	5.22012	1	2.58562e-10	2.79925e-10	1	0	5.97277e-08	1	6.14532e-08	1
Pepper31495	unnamed protein product [Vitis vinifera]	AT1G35710	response to stress	119	117	5	1.01464	7.2382	7.34417	0.896402	9.45509e-11	3.64789e-11	1	0	2.29813e-08	1	9.14627e-09	1
Pepper31086	chlorophyll a-b binding protein 3C-like [Solanum tuberosum]	AT3G27690	response to stress	542	535	35	1.01064	4.72825	4.77856	0.806611	6.72416e-30	9.09893e-31	1	0	8.22528e-27	1	1.25912e-27	1
Pepper29376	unnamed protein product [Vitis vinifera]	AT3G12740	transport	128	126	8	1.01342	4.87187	4.93725	0.949981	2.4852e-07	1.69797e-07	1	0	3.24761e-05	0	2.28273e-05	0
Pepper01795	---	---	---	88	88	2	0.997587	13.6103	13.5774	0.939954	2.12299e-07	2.17493e-07	1	0	2.79946e-05	0	2.80724e-05	0
Pepper32411	unnamed protein product [Vitis vinifera]	AT1G49320	anatomical structure development	525	524	81	0.999491	2.00106	2.00004	0.877093	1.96531e-15	1.03758e-15	1	0	8.58812e-13	1	4.8672e-13	1
Pepper31749	13-lipoxygenase [Solanum tuberosum]	AT3G45140	response to stress	169	169	15	0.997587	3.48506	3.47665	0.956629	3.07736e-10	3.10305e-10	1	0	6.8544e-08	1	6.66584e-08	1
Pepper25840	calnexin-like protein [Solanum lycopersicum]	AT5G61790	response to stress	306	307	17	0.994337	5.58604	5.55441	0.967745	2.34979e-18	1.48235e-18	1	0	1.35975e-15	1	9.0576e-16	1
Pepper00204	ASR4 [Lycopersicon esculentum]	---	---	200	196	21	1.01795	2.88703	2.93884	1	6.46204e-06	4.89651e-06	1	0	0.000615518	0	0.00047542	0
Pepper27181	viral movement protein [Pepper golden mosaic virus]	---	---	675	616	1	1.09313	190.544	208.29	0.0783519	4.3266e-69	2.8282e-76	1	0	2.29663e-65	1	1.80124e-72	1
Pepper00355	protein disulfide isomerase [Ipomoea batatas]	AT1G21750	response to stress, reproduction, embryo development	296	291	37	1.01473	2.4328	2.46863	1	1.57405e-06	1.64336e-06	1	0	0.000175929	0	0.000176322	0
Pepper27886	unnamed protein product [Vitis vinifera]	AT1G07080	---	279	270	13	1.03084	6.42444	6.62257	0.764782	2.79564e-17	5.93894e-18	1	0	1.56328e-14	1	3.37562e-15	1
Pepper29728	hypothetical protein [Vitis vinifera]	---	---	543	535	74	1.0125	2.23634	2.2643	0.878576	2.31552e-11	1.07199e-11	1	0	5.79296e-09	1	2.83764e-09	1
Pepper00854	RIR2_TOBAC Ribonucleoside-diphosphate reductase small chain (Ribonucleotide reductase small subunit) (Ribonucleoside-diphosphate reductase R2 subunit)	AT3G27060	response to stress	212	206	9	1.02664	7.0801	7.26873	0.922091	8.28453e-13	6.25446e-13	1	0	2.53368e-10	1	1.95e-10	1
Pepper00959	PHSL2_SOLTU Alpha-1,4 glucan phosphorylase L-2 isozyme, chloroplast precursor (Starch phosphorylase L-2)	AT3G29320	response to stress	92	89	2	1.03121	13.765	14.1946	0.940822	1.34285e-07	9.25218e-08	1	0	1.86219e-05	0	1.31416e-05	0
Pepper32368	chitinase class II [Capsicum annuum]	AT3G12500	response to stress, cell wall organization or biogenesis	134	128	1	1.04435	39.5936	41.3495	0.665862	2.22446e-16	3.03157e-17	1	0	1.07044e-13	1	1.63435e-14	1
Pepper29072	coat protein [Pepper golden mosaic virus]	---	---	397	358	1	1.10626	110.738	122.506	0.177224	5.50433e-39	3.84956e-43	1	0	1.4586e-35	1	1.02102e-39	1
Pepper01318	AF208832_1 non-specific lipid transfer protein [Capsicum annuum]	AT5G59320	response to stress	140	126	1	1.10843	38.9749	43.201	0.500037	2.27928e-12	1.77511e-13	1	0	6.65676e-10	1	5.96281e-11	1
Pepper31934	---	---	---	89	81	1	1.09611	25.0553	27.4635	0.5396	3.34626e-10	2.98709e-11	1	0	7.35244e-08	1	7.6123e-09	1
Pepper32305	putative chloroplast thiazole biosynthetic protein [Nicotiana tabacum]	AT5G54770	response to stress	610	591	60	1.02966	3.04685	3.13721	0.505846	5.48116e-29	3.00193e-31	1	0	6.45909e-26	1	4.33964e-28	1
Pepper28891	CYP72A58 [Nicotiana tabacum]	AT3G14640	---	105	99	5	1.05805	6.12463	6.48015	0.726364	8.87761e-07	2.72202e-07	1	0	0.000104666	0	3.47636e-05	0
Pepper00412	hypothetical protein [Vitis vinifera]	AT5G49480	response to stress	41	66	1	0.619713	20.4154	12.6517	0.0152425	3.45018e-06	0.000974918	1	0	0.000359976	0	0.0454962	0
Pepper31718	---	---	---	125	151	14	0.825817	3.33629	2.75516	0.148197	5.58133e-09	1.2565e-06	1	0	9.97629e-07	1	0.00013827	0
Pepper25732	hypothetical protein TTHERM_00316499 [Tetrahymena thermophila SB210]	AT5G02560	cellular nitrogen compound metabolic process	317	367	46	0.861676	2.46787	2.12651	0.071696	5.72126e-10	5.30704e-07	1	0	1.20552e-07	1	6.35284e-05	0
Pepper06063	unnamed protein product [Vitis vinifera]	AT1G06460	response to stress, carbohydrate metabolic process	34	64	1	0.529968	19.7968	10.4917	0.000761659	3.10181e-06	0.00554712	0.638155	0	0.00032667	0	0.1735	0
Pepper32473	---	---	---	46	73	3	0.628616	7.5269	4.73154	0.0168607	3.43865e-07	0.000517607	1	0	4.32706e-05	0	0.0270687	0
Pepper26054	B2-type cyclin dependent kinase [Solanum lycopersicum]	AT1G20930	biosynthetic process, cellular nitrogen compound metabolic process, anatomical structure development, cell proliferation, cell cycle, cell division	82	108	8	0.757427	4.17589	3.16293	0.0696184	4.60206e-06	0.000646518	1	0	0.000461799	0	0.0326827	0
Pepper31558	unknown [Solanum tuberosum]	AT5G39740	response to stress	152	183	22	0.828597	2.57302	2.132	0.11276	2.12944e-08	7.05579e-06	1	0	3.37239e-06	0	0.000656952	0
Pepper32298	chloroplast chlorophyll a/b-binding protein [Cucumis sativus]	AT2G34430	generation of precursor metabolites and energy	109	133	15	0.817571	2.74268	2.24234	0.139664	9.23527e-07	9.83769e-05	1	0	0.000108108	0	0.00655122	0
Pepper30544	putative chloroplast thiazole biosynthetic protein [Nicotiana tabacum]	AT5G54770	response to stress	134	172	14	0.77719	3.80028	2.95354	0.0340412	7.23174e-09	7.4772e-06	1	0	1.26422e-06	1	0.000689981	0
Pepper32278	---	AT5G10980	cellular nitrogen compound metabolic process	101	129	15	0.781056	2.66019	2.07776	0.0751773	1.83108e-06	0.000478473	1	0	0.000202215	0	0.0253954	0
Pepper00188	cinnamyl alcohol dehydrogenase 1 [Nicotiana tabacum]	AT1G51410	anatomical structure development	123	94	5	1.30535	5.81531	7.59103	0.0670358	1.16953e-05	5.03684e-08	1	0	0.00104297	0	7.495e-06	0
Pepper27082	unnamed protein product [Vitis vinifera]	AT1G24510	cellular nitrogen compound metabolic process, ribosome biogenesis	158	127	11	1.24109	3.5713	4.43231	0.0580504	4.03246e-06	8.45559e-09	1	0	0.000415051	0	1.4553e-06	1
Pepper31056	Os05g0461400 [Oryza sativa (japonica cultivar-group)]	AT5G59870	cellular nitrogen compound metabolic process	260	226	31	1.14767	2.25508	2.58808	0.122231	2.29629e-06	8.16385e-09	1	0	0.000250669	0	1.41904e-06	1
Pepper32067	PinII-type proteinase inhibitor 11 [Capsicum annuum]	---	---	177	151	18	1.16936	2.59489	3.03435	0.135906	3.29152e-07	1.14626e-09	1	0	4.1548e-05	0	2.33645e-07	1
Pepper32514	---	---	---	240	215	34	1.11359	1.95602	2.1782	0.222415	8.80212e-07	7.05818e-09	1	0	0.000104108	0	1.25518e-06	1
Pepper04497	DnaJ-like protein [Glycine max]	AT1G56300	protein folding	132	102	8	1.29099	3.94389	5.09154	0.0772264	9.96921e-05	6.96417e-07	1	0	0.00643581	0	8.17325e-05	0
Pepper04295	ycf1 protein [Atropa belladonna]	Arthcp087	---	70	41	1	1.7032	12.6823	21.6005	0.00784217	0.000988606	1.43401e-06	1	0	0.0445806	0	0.000155319	0
Pepper31599	PinII-type proteinase inhibitor 6 [Capsicum annuum]	---	---	150	131	22	1.14227	1.84189	2.10394	0.233144	0.000332902	9.60572e-06	1	0	0.0178708	0	0.000861489	0
Pepper29997	glyceraldehyde 3-phosphate dehydrogenase [Nicotiana langsdorffii x Nicotiana sanderae]	AT3G04120	response to stress	384	327	51	1.17148	1.98332	2.32341	0.038695	6.59122e-06	5.33194e-09	1	0	0.000624167	0	9.69268e-07	1
Pepper31743	chloroplast chlorophyll a/b binding protein [Pachysandra terminalis]	AT2G34430	generation of precursor metabolites and energy	111	89	11	1.24418	2.50272	3.11384	0.119458	0.000162732	1.676e-06	1	0	0.0098431	0	0.000180015	0
Pepper25630	---	---	---	291	242	43	1.19958	1.74085	2.08829	0.029973	0.000914287	2.56382e-06	1	0	0.0416721	0	0.000265373	0
Pepper29336	AF261139_1 dehydration-induced protein ERD15 [Lycopersicon esculentum]	AT2G41430	response to stress	153	100	12	1.52631	2.57771	3.93437	0.00103778	0.00147223	1.95478e-07	0.719499	0	0.0620441	0	2.57497e-05	0
Pepper29506	transcription factor LIM [Nicotiana tabacum]	AT1G10200	cellular component assembly, cytoskeleton organization	49	92	5	0.531323	5.69158	3.02407	0.000268797	4.43584e-06	0.0145806	0.434398	0	0.000447147	0	0.339146	0
Pepper31654	unnamed protein product [Vitis vinifera]	AT2G24280	biosynthetic process	99	141	16	0.700433	2.72593	1.90933	0.00808534	4.66113e-07	0.00105151	1	0	5.74806e-05	0	0.0481487	0
