# Supplementary material for: Transcriptome analysis of symptomatic and recovered leaves of geminivirus-infected pepper (Capsicum annuum)
Source: Virol J. 2012 Nov 27;9:295. doi: 10.1186/1743-422X-9-295 (PMC3546870; doi:10.1186/1743-422X-9-295)
Supplement: Additional file 6 — Table S1. Clusters of orthologous and paralogous genes families in S. lycopersicum, S. tuberosum and C. annuum species. Table S2. Clusters of orthologous and paralogous of differentially expressed genes in S. lycopersicum, S. tuberosum and C. annuum species. Predicted peptides from S. lycopersicum, S. tuberosum transcripts were clustered using OrthoMCL [55]. [file 1743-422X-9-295-S6.xlsx]

## Sheet: Table1
Additional file 6. Table1. Clusters of orthologous and paralogous genes families in S. lycopersicum, S. tuberosum and C. annuum species.
Cluster ID	# of Genes	# of Taxa	Taxa	Gene ID
ORTHOMCL0	360	1	Solanum_tuberosum	PGSC0003DMP400005300 PGSC0003DMP400009607 PGSC0003DMP400020100 PGSC0003DMP400021084 PGSC0003DMP400026460 PGSC0003DMP400027768 PGSC0003DMP400036330 PGSC0003DMP400056468 PGSC0003DMP400056472 PGSC0003DMP400056517 PGSC0003DMP400056546 PGSC0003DMP400056614 PGSC0003DMP400056667 PGSC0003DMP400056710 PGSC0003DMP400056770 PGSC0003DMP400056833 PGSC0003DMP400056876 PGSC0003DMP400056880 PGSC0003DMP400056941 …
ORTHOMCL1	304	1	Solanum_tuberosum	PGSC0003DMP400004241 PGSC0003DMP400006136 PGSC0003DMP400031475 PGSC0003DMP400055677 PGSC0003DMP400056537 PGSC0003DMP400056556 PGSC0003DMP400056564 PGSC0003DMP400056604 PGSC0003DMP400056673 PGSC0003DMP400056750 PGSC0003DMP400056800 PGSC0003DMP400056804 PGSC0003DMP400056806 PGSC0003DMP400056832 PGSC0003DMP400056930 PGSC0003DMP400056979 PGSC0003DMP400057002 PGSC0003DMP400057040 PGSC0003DMP400057050 …
ORTHOMCL2	175	1	Solanum_tuberosum	PGSC0003DMP400011294 PGSC0003DMP400018688 PGSC0003DMP400048354 PGSC0003DMP400056489 PGSC0003DMP400056512 PGSC0003DMP400056534 PGSC0003DMP400056588 PGSC0003DMP400056968 PGSC0003DMP400057036 PGSC0003DMP400057079 PGSC0003DMP400057257 PGSC0003DMP400057361 PGSC0003DMP400057377 PGSC0003DMP400057615 PGSC0003DMP400057618 PGSC0003DMP400057628 PGSC0003DMP400057697 PGSC0003DMP400057759 PGSC0003DMP400057853 …
ORTHOMCL3	168	2	Solanum_lycopersicum Solanum_tuberosum	PGSC0003DMP400005743 PGSC0003DMP400006042 PGSC0003DMP400009424 PGSC0003DMP400013264 PGSC0003DMP400017104 PGSC0003DMP400019171 PGSC0003DMP400023331 PGSC0003DMP400029736 PGSC0003DMP400030153 PGSC0003DMP400031129 PGSC0003DMP400040186 PGSC0003DMP400050761 PGSC0003DMP400053558 PGSC0003DMP400054835 PGSC0003DMP400056437 PGSC0003DMP400056438 PGSC0003DMP400056445 PGSC0003DMP400056496 PGSC0003DMP400056542 …
ORTHOMCL4	159	1	Solanum_tuberosum	PGSC0003DMP400056503 PGSC0003DMP400056567 PGSC0003DMP400056595 PGSC0003DMP400056784 PGSC0003DMP400056850 PGSC0003DMP400056883 PGSC0003DMP400056942 PGSC0003DMP400057004 PGSC0003DMP400057015 PGSC0003DMP400057025 PGSC0003DMP400057090 PGSC0003DMP400057112 PGSC0003DMP400057189 PGSC0003DMP400057201 PGSC0003DMP400057303 PGSC0003DMP400057337 PGSC0003DMP400057394 PGSC0003DMP400057478 PGSC0003DMP400057529 …
ORTHOMCL5	158	2	Solanum_lycopersicum Solanum_tuberosum	PGSC0003DMP400006799 PGSC0003DMP400007840 PGSC0003DMP400017160 PGSC0003DMP400021289 PGSC0003DMP400023145 PGSC0003DMP400024465 PGSC0003DMP400027442 PGSC0003DMP400029117 PGSC0003DMP400033154 PGSC0003DMP400042237 PGSC0003DMP400048403 PGSC0003DMP400052306 PGSC0003DMP400056483 PGSC0003DMP400056528 PGSC0003DMP400056616 PGSC0003DMP400056844 PGSC0003DMP400056846 PGSC0003DMP400056871 PGSC0003DMP400057109 …
ORTHOMCL6	147	1	Solanum_tuberosum	PGSC0003DMP400015227 PGSC0003DMP400021868 PGSC0003DMP400024233 PGSC0003DMP400024329 PGSC0003DMP400028033 PGSC0003DMP400041486 PGSC0003DMP400056434 PGSC0003DMP400056464 PGSC0003DMP400056485 PGSC0003DMP400056553 PGSC0003DMP400056560 PGSC0003DMP400056570 PGSC0003DMP400056650 PGSC0003DMP400056783 PGSC0003DMP400056937 PGSC0003DMP400056950 PGSC0003DMP400056971 PGSC0003DMP400057115 PGSC0003DMP400057371 …
ORTHOMCL7	119	2	Solanum_lycopersicum Solanum_tuberosum	PGSC0003DMP400001897 PGSC0003DMP400005859 PGSC0003DMP400005866 PGSC0003DMP400018415 PGSC0003DMP400030895 PGSC0003DMP400033987 PGSC0003DMP400033995 PGSC0003DMP400052239 PGSC0003DMP400056685 PGSC0003DMP400056874 PGSC0003DMP400056922 PGSC0003DMP400056976 PGSC0003DMP400056994 PGSC0003DMP400056996 PGSC0003DMP400057128 PGSC0003DMP400057241 PGSC0003DMP400057300 PGSC0003DMP400057329 PGSC0003DMP400057368 …
ORTHOMCL8	114	2	Solanum_lycopersicum Solanum_tuberosum	PGSC0003DMP400001854 PGSC0003DMP400002145 PGSC0003DMP400004242 PGSC0003DMP400006161 PGSC0003DMP400006795 PGSC0003DMP400007985 PGSC0003DMP400009051 PGSC0003DMP400009052 PGSC0003DMP400009412 PGSC0003DMP400009537 PGSC0003DMP400013435 PGSC0003DMP400013549 PGSC0003DMP400015168 PGSC0003DMP400017190 PGSC0003DMP400017205 PGSC0003DMP400018492 PGSC0003DMP400019065 PGSC0003DMP400020946 PGSC0003DMP400021026 …
ORTHOMCL9	104	1	Solanum_tuberosum	PGSC0003DMP400003485 PGSC0003DMP400005328 PGSC0003DMP400007903 PGSC0003DMP400016946 PGSC0003DMP400016986 PGSC0003DMP400025604 PGSC0003DMP400027421 PGSC0003DMP400039923 PGSC0003DMP400052047 PGSC0003DMP400054774 PGSC0003DMP400056491 PGSC0003DMP400056518 PGSC0003DMP400056557 PGSC0003DMP400056984 PGSC0003DMP400057104 PGSC0003DMP400057345 PGSC0003DMP400057399 PGSC0003DMP400057650 PGSC0003DMP400057705 …
ORTHOMCL10	102	1	Solanum_tuberosum	PGSC0003DMP400031385 PGSC0003DMP400033035 PGSC0003DMP400052058 PGSC0003DMP400056452 PGSC0003DMP400056679 PGSC0003DMP400056764 PGSC0003DMP400057212 PGSC0003DMP400057343 PGSC0003DMP400057397 PGSC0003DMP400057458 PGSC0003DMP400057574 PGSC0003DMP400057630 PGSC0003DMP400057665 PGSC0003DMP400057798 PGSC0003DMP400057881 PGSC0003DMP400057960 PGSC0003DMP400058168 PGSC0003DMP400058268 PGSC0003DMP400058313 …
ORTHOMCL11	100	2	Solanum_lycopersicum Solanum_tuberosum	PGSC0003DMP400001831 PGSC0003DMP400009417 PGSC0003DMP400010236 PGSC0003DMP400018149 PGSC0003DMP400023144 PGSC0003DMP400023340 PGSC0003DMP400039457 PGSC0003DMP400050866 PGSC0003DMP400056454 PGSC0003DMP400056465 PGSC0003DMP400056474 PGSC0003DMP400056902 PGSC0003DMP400056903 PGSC0003DMP400056904 PGSC0003DMP400057775 PGSC0003DMP400057919 PGSC0003DMP400058252 PGSC0003DMP400058377 PGSC0003DMP400058412 …
ORTHOMCL12	99	1	Solanum_tuberosum	PGSC0003DMP400007508 PGSC0003DMP400007509 PGSC0003DMP400011527 PGSC0003DMP400024662 PGSC0003DMP400037621 PGSC0003DMP400052479 PGSC0003DMP400056535 PGSC0003DMP400056630 PGSC0003DMP400056703 PGSC0003DMP400056747 PGSC0003DMP400057005 PGSC0003DMP400057098 PGSC0003DMP400057393 PGSC0003DMP400057410 PGSC0003DMP400057419 PGSC0003DMP400057485 PGSC0003DMP400058087 PGSC0003DMP400058177 PGSC0003DMP400058237 …
ORTHOMCL13	97	1	Solanum_tuberosum	PGSC0003DMP400004293 PGSC0003DMP400007481 PGSC0003DMP400021287 PGSC0003DMP400056530 PGSC0003DMP400056566 PGSC0003DMP400056581 PGSC0003DMP400056727 PGSC0003DMP400056856 PGSC0003DMP400056868 PGSC0003DMP400056916 PGSC0003DMP400057022 PGSC0003DMP400057047 PGSC0003DMP400057292 PGSC0003DMP400057299 PGSC0003DMP400057364 PGSC0003DMP400057466 PGSC0003DMP400057525 PGSC0003DMP400057732 PGSC0003DMP400058174 …
ORTHOMCL14	97	1	Solanum_tuberosum	PGSC0003DMP400007327 PGSC0003DMP400008048 PGSC0003DMP400008824 PGSC0003DMP400011410 PGSC0003DMP400013027 PGSC0003DMP400014479 PGSC0003DMP400018207 PGSC0003DMP400019054 PGSC0003DMP400024052 PGSC0003DMP400024605 PGSC0003DMP400028009 PGSC0003DMP400033109 PGSC0003DMP400033671 PGSC0003DMP400036512 PGSC0003DMP400039431 PGSC0003DMP400042259 PGSC0003DMP400044088 PGSC0003DMP400044434 PGSC0003DMP400044548 …
ORTHOMCL15	78	1	Solanum_tuberosum	PGSC0003DMP400039937 PGSC0003DMP400046508 PGSC0003DMP400056618 PGSC0003DMP400056787 PGSC0003DMP400056865 PGSC0003DMP400056889 PGSC0003DMP400056985 PGSC0003DMP400057080 PGSC0003DMP400057339 PGSC0003DMP400057452 PGSC0003DMP400057453 PGSC0003DMP400057488 PGSC0003DMP400057908 PGSC0003DMP400058008 PGSC0003DMP400058058 PGSC0003DMP400058411 PGSC0003DMP400058583 PGSC0003DMP400059193 PGSC0003DMP400059212 …
ORTHOMCL16	71	1	Solanum_tuberosum	PGSC0003DMP400004785 PGSC0003DMP400056459 PGSC0003DMP400056628 PGSC0003DMP400056651 PGSC0003DMP400056975 PGSC0003DMP400057249 PGSC0003DMP400057273 PGSC0003DMP400057591 PGSC0003DMP400057849 PGSC0003DMP400057957 PGSC0003DMP400058245 PGSC0003DMP400058345 PGSC0003DMP400058363 PGSC0003DMP400058386 PGSC0003DMP400058469 PGSC0003DMP400058677 PGSC0003DMP400058996 PGSC0003DMP400059137 PGSC0003DMP400059444 …
ORTHOMCL17	71	1	Solanum_tuberosum	PGSC0003DMP400011655 PGSC0003DMP400024185 PGSC0003DMP400028181 PGSC0003DMP400033994 PGSC0003DMP400036521 PGSC0003DMP400056696 PGSC0003DMP400056966 PGSC0003DMP400057021 PGSC0003DMP400057074 PGSC0003DMP400057213 PGSC0003DMP400057334 PGSC0003DMP400057556 PGSC0003DMP400057599 PGSC0003DMP400057799 PGSC0003DMP400057807 PGSC0003DMP400057828 PGSC0003DMP400057832 PGSC0003DMP400058044 PGSC0003DMP400058280 …
ORTHOMCL18	70	1	Solanum_tuberosum	PGSC0003DMP400031246 PGSC0003DMP400056511 PGSC0003DMP400056629 PGSC0003DMP400056647 PGSC0003DMP400056808 PGSC0003DMP400056854 PGSC0003DMP400057049 PGSC0003DMP400057117 PGSC0003DMP400057321 PGSC0003DMP400057418 PGSC0003DMP400057554 PGSC0003DMP400057848 PGSC0003DMP400057925 PGSC0003DMP400057956 PGSC0003DMP400058053 PGSC0003DMP400058194 PGSC0003DMP400058552 PGSC0003DMP400059575 PGSC0003DMP400059922 …
ORTHOMCL19	67	2	Solanum_lycopersicum Solanum_tuberosum	PGSC0003DMP400002024 PGSC0003DMP400002310 PGSC0003DMP400005742 PGSC0003DMP400013189 PGSC0003DMP400013258 PGSC0003DMP400015160 PGSC0003DMP400015226 PGSC0003DMP400016943 PGSC0003DMP400021336 PGSC0003DMP400024263 PGSC0003DMP400024264 PGSC0003DMP400026515 PGSC0003DMP400027879 PGSC0003DMP400031426 PGSC0003DMP400033030 PGSC0003DMP400035829 PGSC0003DMP400039880 PGSC0003DMP400040184 PGSC0003DMP400040185 …
ORTHOMCL20	67	2	Solanum_lycopersicum Solanum_tuberosum	PGSC0003DMP400018169 PGSC0003DMP400046547 PGSC0003DMP400056577 PGSC0003DMP400056689 PGSC0003DMP400056697 PGSC0003DMP400056706 PGSC0003DMP400057220 PGSC0003DMP400057544 PGSC0003DMP400057939 PGSC0003DMP400058012 PGSC0003DMP400058236 PGSC0003DMP400058384 PGSC0003DMP400058760 PGSC0003DMP400059050 PGSC0003DMP400059210 PGSC0003DMP400059714 PGSC0003DMP400059995 PGSC0003DMP400060227 PGSC0003DMP400060440 …
ORTHOMCL21	62	1	Solanum_tuberosum	PGSC0003DMP400007225 PGSC0003DMP400056649 PGSC0003DMP400057060 PGSC0003DMP400057263 PGSC0003DMP400057312 PGSC0003DMP400058142 PGSC0003DMP400058358 PGSC0003DMP400058419 PGSC0003DMP400058437 PGSC0003DMP400058499 PGSC0003DMP400058534 PGSC0003DMP400058687 PGSC0003DMP400058988 PGSC0003DMP400059431 PGSC0003DMP400059610 PGSC0003DMP400060115 PGSC0003DMP400060500 PGSC0003DMP400060749 PGSC0003DMP400060829 …
ORTHOMCL22	61	2	Solanum_lycopersicum Solanum_tuberosum	PGSC0003DMP400006760 PGSC0003DMP400006837 PGSC0003DMP400011520 PGSC0003DMP400012798 PGSC0003DMP400013554 PGSC0003DMP400018033 PGSC0003DMP400018124 PGSC0003DMP400023330 PGSC0003DMP400023387 PGSC0003DMP400024064 PGSC0003DMP400026229 PGSC0003DMP400032986 PGSC0003DMP400033251 PGSC0003DMP400035970 PGSC0003DMP400044897 PGSC0003DMP400045316 PGSC0003DMP400052336 PGSC0003DMP400054836 PGSC0003DMP400056539 …
ORTHOMCL23	61	1	Solanum_tuberosum	PGSC0003DMP400007549 PGSC0003DMP400034580 PGSC0003DMP400041718 PGSC0003DMP400044100 PGSC0003DMP400048573 PGSC0003DMP400054612 PGSC0003DMP400057030 PGSC0003DMP400057210 PGSC0003DMP400057305 PGSC0003DMP400057338 PGSC0003DMP400057755 PGSC0003DMP400057833 PGSC0003DMP400058002 PGSC0003DMP400058035 PGSC0003DMP400058346 PGSC0003DMP400058433 PGSC0003DMP400058523 PGSC0003DMP400059127 PGSC0003DMP400059160 …
ORTHOMCL24	61	2	Solanum_lycopersicum Solanum_tuberosum	PGSC0003DMP400066003 PGSC0003DMP400066468 PGSC0003DMP400068851 PGSC0003DMP400069234 Solyc00g011310.1.1 Solyc00g013330.1.1 Solyc00g027870.1.1 Solyc00g094850.1.1 Solyc00g113230.1.1 Solyc00g113330.1.1 Solyc00g116150.1.1 Solyc01g015190.1.1 Solyc01g016310.1.1 Solyc01g048600.1.1 Solyc01g048610.1.1 Solyc01g060230.1.1 Solyc01g066530.1.1 Solyc01g112360.1.1 Solyc01g112400.1.1 Solyc01g113430.1.1 Solyc01g113…
ORTHOMCL25	60	1	Solanum_tuberosum	PGSC0003DMP400025587 PGSC0003DMP400026318 PGSC0003DMP400056531 PGSC0003DMP400057064 PGSC0003DMP400057266 PGSC0003DMP400057414 PGSC0003DMP400057562 PGSC0003DMP400057670 PGSC0003DMP400057674 PGSC0003DMP400058146 PGSC0003DMP400058155 PGSC0003DMP400058654 PGSC0003DMP400058847 PGSC0003DMP400059091 PGSC0003DMP400059141 PGSC0003DMP400059146 PGSC0003DMP400059768 PGSC0003DMP400060240 PGSC0003DMP400060479 …
ORTHOMCL26	60	1	Solanum_tuberosum	PGSC0003DMP400037757 PGSC0003DMP400040157 PGSC0003DMP400043529 PGSC0003DMP400056420 PGSC0003DMP400056851 PGSC0003DMP400057155 PGSC0003DMP400057218 PGSC0003DMP400057225 PGSC0003DMP400057369 PGSC0003DMP400057899 PGSC0003DMP400057903 PGSC0003DMP400057913 PGSC0003DMP400058570 PGSC0003DMP400058573 PGSC0003DMP400059727 PGSC0003DMP400059748 PGSC0003DMP400060011 PGSC0003DMP400060290 PGSC0003DMP400060398 …
ORTHOMCL27	58	1	Solanum_tuberosum	PGSC0003DMP400004119 PGSC0003DMP400056946 PGSC0003DMP400056973 PGSC0003DMP400057535 PGSC0003DMP400058239 PGSC0003DMP400059002 PGSC0003DMP400059163 PGSC0003DMP400059190 PGSC0003DMP400059643 PGSC0003DMP400059845 PGSC0003DMP400059959 PGSC0003DMP400060522 PGSC0003DMP400060653 PGSC0003DMP400060793 PGSC0003DMP400060832 PGSC0003DMP400061013 PGSC0003DMP400061112 PGSC0003DMP400061115 PGSC0003DMP400061249 …
ORTHOMCL28	56	1	Solanum_tuberosum	PGSC0003DMP400052333 PGSC0003DMP400056562 PGSC0003DMP400056704 PGSC0003DMP400056955 PGSC0003DMP400056991 PGSC0003DMP400057118 PGSC0003DMP400057203 PGSC0003DMP400057539 PGSC0003DMP400057656 PGSC0003DMP400057688 PGSC0003DMP400057717 PGSC0003DMP400057977 PGSC0003DMP400058226 PGSC0003DMP400058435 PGSC0003DMP400058754 PGSC0003DMP400059328 PGSC0003DMP400059370 PGSC0003DMP400059538 PGSC0003DMP400059585 …
ORTHOMCL29	55	1	Solanum_tuberosum	PGSC0003DMP400000527 PGSC0003DMP400000528 PGSC0003DMP400004014 PGSC0003DMP400012372 PGSC0003DMP400024053 PGSC0003DMP400024388 PGSC0003DMP400025550 PGSC0003DMP400027554 PGSC0003DMP400028037 PGSC0003DMP400030112 PGSC0003DMP400030735 PGSC0003DMP400032087 PGSC0003DMP400032974 PGSC0003DMP400034069 PGSC0003DMP400035969 PGSC0003DMP400038201 PGSC0003DMP400040267 PGSC0003DMP400040788 PGSC0003DMP400042186 …
ORTHOMCL30	55	1	Solanum_lycopersicum	Solyc01g017890.1.1 Solyc01g017900.1.1 Solyc01g017910.1.1 Solyc01g017930.1.1 Solyc01g017940.1.1 Solyc01g017950.1.1 Solyc01g017960.1.1 Solyc01g017970.1.1 Solyc01g017990.1.1 Solyc01g018000.1.1 Solyc02g084270.1.1 Solyc03g013400.1.1 Solyc03g013410.1.1 Solyc03g013520.1.1 Solyc03g013530.1.1 Solyc03g013550.1.1 Solyc03g013560.1.1 Solyc03g051730.1.1 Solyc03g058520.1.1 Solyc03g058530.1.1 Solyc03g058540.1.1 …
ORTHOMCL31	54	1	Solanum_tuberosum	PGSC0003DMP400034708 PGSC0003DMP400056612 PGSC0003DMP400056693 PGSC0003DMP400056857 PGSC0003DMP400057056 PGSC0003DMP400057132 PGSC0003DMP400057283 PGSC0003DMP400058041 PGSC0003DMP400058057 PGSC0003DMP400058093 PGSC0003DMP400058272 PGSC0003DMP400058410 PGSC0003DMP400058652 PGSC0003DMP400058801 PGSC0003DMP400059188 PGSC0003DMP400059261 PGSC0003DMP400061042 PGSC0003DMP400061377 PGSC0003DMP400061595 …
ORTHOMCL32	53	1	Solanum_tuberosum	PGSC0003DMP400030937 PGSC0003DMP400056599 PGSC0003DMP400056824 PGSC0003DMP400057003 PGSC0003DMP400057140 PGSC0003DMP400057297 PGSC0003DMP400057639 PGSC0003DMP400058084 PGSC0003DMP400058141 PGSC0003DMP400058244 PGSC0003DMP400058463 PGSC0003DMP400058788 PGSC0003DMP400059123 PGSC0003DMP400059416 PGSC0003DMP400059477 PGSC0003DMP400059690 PGSC0003DMP400059967 PGSC0003DMP400059987 PGSC0003DMP400060234 …
ORTHOMCL33	52	2	Solanum_lycopersicum Solanum_tuberosum	PGSC0003DMP400021070 PGSC0003DMP400026361 PGSC0003DMP400034716 Solyc01g010630.1.1 Solyc01g011130.1.1 Solyc01g066170.1.1 Solyc01g068230.1.1 Solyc01g106660.1.1 Solyc02g005240.1.1 Solyc02g021300.1.1 Solyc02g037560.1.1 Solyc02g050120.1.1 Solyc03g044400.1.1 Solyc03g046220.1.1 Solyc03g062760.1.1 Solyc04g015910.1.1 Solyc04g024390.1.1 Solyc04g045490.1.1 Solyc04g045500.1.1 Solyc04g049560.1.1 Solyc05g01811…
ORTHOMCL34	50	1	Solanum_tuberosum	PGSC0003DMP400056769 PGSC0003DMP400057116 PGSC0003DMP400058398 PGSC0003DMP400058958 PGSC0003DMP400059482 PGSC0003DMP400059872 PGSC0003DMP400059877 PGSC0003DMP400060459 PGSC0003DMP400060629 PGSC0003DMP400061067 PGSC0003DMP400061219 PGSC0003DMP400061338 PGSC0003DMP400061585 PGSC0003DMP400061604 PGSC0003DMP400061624 PGSC0003DMP400061677 PGSC0003DMP400062347 PGSC0003DMP400062443 PGSC0003DMP400062508 …
ORTHOMCL35	50	1	Solanum_lycopersicum	Solyc00g006650.1.1 Solyc00g007910.1.1 Solyc00g007920.1.1 Solyc00g007930.1.1 Solyc00g007940.1.1 Solyc00g007950.1.1 Solyc00g007960.1.1 Solyc00g007970.1.1 Solyc00g007980.1.1 Solyc00g008000.1.1 Solyc00g008010.1.1 Solyc00g008020.1.1 Solyc00g008030.1.1 Solyc00g008050.1.1 Solyc00g008060.1.1 Solyc00g008070.1.1 Solyc00g008080.1.1 Solyc00g008090.1.1 Solyc00g008100.1.1 Solyc00g008110.1.1 Solyc00g008120.1.1 …
ORTHOMCL36	47	2	Solanum_lycopersicum Solanum_tuberosum	PGSC0003DMP400001933 PGSC0003DMP400059772 Solyc00g005130.1.1 Solyc00g005140.1.1 Solyc01g014630.1.1 Solyc01g014870.1.1 Solyc01g021660.1.1 Solyc01g044380.1.1 Solyc01g044390.1.1 Solyc02g014260.1.1 Solyc02g021730.1.1 Solyc03g063400.1.1 Solyc03g063930.1.1 Solyc04g028490.1.1 Solyc04g028530.1.1 Solyc04g039610.1.1 Solyc04g049510.1.1 Solyc05g021120.1.1 Solyc05g023780.1.1 Solyc05g024280.1.1 Solyc06g009320.…
ORTHOMCL37	47	2	Solanum_lycopersicum Solanum_tuberosum	PGSC0003DMP400004186 PGSC0003DMP400007226 PGSC0003DMP400011382 PGSC0003DMP400014764 PGSC0003DMP400015148 PGSC0003DMP400016812 PGSC0003DMP400017364 PGSC0003DMP400019759 PGSC0003DMP400020627 PGSC0003DMP400024043 PGSC0003DMP400024062 PGSC0003DMP400025601 PGSC0003DMP400028072 PGSC0003DMP400029264 PGSC0003DMP400029475 PGSC0003DMP400030929 PGSC0003DMP400032138 PGSC0003DMP400034710 PGSC0003DMP400036072 …
ORTHOMCL38	47	3	Capsicum_annuum Solanum_lycopersicum Solanum_tuberosum	PGSC0003DMP400009713 PGSC0003DMP400029826 PGSC0003DMP400056013 PGSC0003DMP400056014 Solyc01g057710.1.1 Solyc01g057720.1.1 Solyc01g058370.1.1 Solyc02g014330.1.1 Solyc02g014420.1.1 Solyc02g044010.1.1 Solyc02g055510.1.1 Solyc02g055520.1.1 Solyc04g019320.1.1 Solyc04g024410.1.1 Solyc04g049030.1.1 Solyc04g076160.1.1 Solyc05g016010.1.1 Solyc05g018470.1.1 Solyc05g019990.1.1 Solyc05g024150.1.1 Solyc06g011…
ORTHOMCL39	47	1	Solanum_tuberosum	PGSC0003DMP400016925 PGSC0003DMP400038032 PGSC0003DMP400054593 PGSC0003DMP400056645 PGSC0003DMP400056662 PGSC0003DMP400057251 PGSC0003DMP400057432 PGSC0003DMP400058457 PGSC0003DMP400058587 PGSC0003DMP400058888 PGSC0003DMP400059033 PGSC0003DMP400059189 PGSC0003DMP400059746 PGSC0003DMP400059822 PGSC0003DMP400059885 PGSC0003DMP400060136 PGSC0003DMP400060158 PGSC0003DMP400060687 PGSC0003DMP400060962 …
ORTHOMCL40	46	1	Solanum_tuberosum	PGSC0003DMP400007954 PGSC0003DMP400011479 PGSC0003DMP400027530 PGSC0003DMP400056515 PGSC0003DMP400056761 PGSC0003DMP400057223 PGSC0003DMP400057404 PGSC0003DMP400057907 PGSC0003DMP400057973 PGSC0003DMP400058045 PGSC0003DMP400058389 PGSC0003DMP400058391 PGSC0003DMP400058701 PGSC0003DMP400058970 PGSC0003DMP400059015 PGSC0003DMP400059247 PGSC0003DMP400059315 PGSC0003DMP400059996 PGSC0003DMP400060165 …
ORTHOMCL41	46	1	Solanum_lycopersicum	Solyc00g007250.1.1 Solyc01g015090.1.1 Solyc01g015100.1.1 Solyc01g016950.1.1 Solyc01g017780.1.1 Solyc01g067050.1.1 Solyc02g043930.1.1 Solyc02g062480.1.1 Solyc03g043670.1.1 Solyc03g043680.1.1 Solyc03g044070.1.1 Solyc03g044570.1.1 Solyc03g063940.1.1 Solyc03g096270.1.1 Solyc04g011970.1.1 Solyc04g025620.1.1 Solyc04g064780.1.1 Solyc05g016140.1.1 Solyc05g050260.1.1 Solyc05g053320.1.1 Solyc06g011310.1.1 …
ORTHOMCL42	45	1	Solanum_tuberosum	PGSC0003DMP400011383 PGSC0003DMP400056762 PGSC0003DMP400057042 PGSC0003DMP400057415 PGSC0003DMP400057672 PGSC0003DMP400057761 PGSC0003DMP400057864 PGSC0003DMP400058032 PGSC0003DMP400058707 PGSC0003DMP400058900 PGSC0003DMP400059110 PGSC0003DMP400059368 PGSC0003DMP400059556 PGSC0003DMP400060247 PGSC0003DMP400060294 PGSC0003DMP400060486 PGSC0003DMP400060733 PGSC0003DMP400060887 PGSC0003DMP400061105 …
ORTHOMCL43	43	1	Solanum_tuberosum	PGSC0003DMP400001927 PGSC0003DMP400007944 PGSC0003DMP400017278 PGSC0003DMP400029290 PGSC0003DMP400056563 PGSC0003DMP400056606 PGSC0003DMP400056779 PGSC0003DMP400057081 PGSC0003DMP400057176 PGSC0003DMP400057260 PGSC0003DMP400057486 PGSC0003DMP400058537 PGSC0003DMP400059344 PGSC0003DMP400060903 PGSC0003DMP400061143 PGSC0003DMP400061688 PGSC0003DMP400061750 PGSC0003DMP400062487 PGSC0003DMP400062763 …
ORTHOMCL44	43	2	Solanum_lycopersicum Solanum_tuberosum	PGSC0003DMP400002211 PGSC0003DMP400002212 PGSC0003DMP400002213 PGSC0003DMP400002214 PGSC0003DMP400002215 PGSC0003DMP400015002 PGSC0003DMP400025598 PGSC0003DMP400041538 PGSC0003DMP400041539 PGSC0003DMP400041540 PGSC0003DMP400043831 PGSC0003DMP400049894 PGSC0003DMP400052339 PGSC0003DMP400056768 PGSC0003DMP400056789 PGSC0003DMP400056931 PGSC0003DMP400057298 PGSC0003DMP400058122 PGSC0003DMP400058594 …
ORTHOMCL45	42	3	Capsicum_annuum Solanum_lycopersicum Solanum_tuberosum	PGSC0003DMP400004038 PGSC0003DMP400004040 PGSC0003DMP400004674 PGSC0003DMP400023214 PGSC0003DMP400023219 PGSC0003DMP400031791 PGSC0003DMP400032813 PGSC0003DMP400033861 PGSC0003DMP400033862 PGSC0003DMP400040443 PGSC0003DMP400040660 PGSC0003DMP400041247 PGSC0003DMP400045340 PGSC0003DMP400046125 PGSC0003DMP400051611 PGSC0003DMP400051612 PGSC0003DMP400062414 Solyc01g101070.2.1 Solyc02g081870.2.1 Soly…
ORTHOMCL46	42	1	Solanum_tuberosum	PGSC0003DMP400004063 PGSC0003DMP400056788 PGSC0003DMP400056862 PGSC0003DMP400056959 PGSC0003DMP400057916 PGSC0003DMP400057981 PGSC0003DMP400058069 PGSC0003DMP400058082 PGSC0003DMP400058164 PGSC0003DMP400058250 PGSC0003DMP400058292 PGSC0003DMP400058536 PGSC0003DMP400058540 PGSC0003DMP400058672 PGSC0003DMP400058960 PGSC0003DMP400058972 PGSC0003DMP400059013 PGSC0003DMP400059177 PGSC0003DMP400059394 …
ORTHOMCL47	42	1	Solanum_tuberosum	PGSC0003DMP400004652 PGSC0003DMP400011843 PGSC0003DMP400022856 PGSC0003DMP400026411 PGSC0003DMP400034327 PGSC0003DMP400045199 PGSC0003DMP400056949 PGSC0003DMP400056987 PGSC0003DMP400057279 PGSC0003DMP400057636 PGSC0003DMP400057727 PGSC0003DMP400058330 PGSC0003DMP400058545 PGSC0003DMP400058568 PGSC0003DMP400059935 PGSC0003DMP400060058 PGSC0003DMP400060723 PGSC0003DMP400061241 PGSC0003DMP400061245 …
ORTHOMCL48	42	2	Solanum_lycopersicum Solanum_tuberosum	PGSC0003DMP400006798 PGSC0003DMP400011261 PGSC0003DMP400014761 PGSC0003DMP400015473 PGSC0003DMP400016356 PGSC0003DMP400019339 PGSC0003DMP400024697 PGSC0003DMP400026019 PGSC0003DMP400026311 PGSC0003DMP400029530 PGSC0003DMP400034712 PGSC0003DMP400040036 PGSC0003DMP400056610 PGSC0003DMP400056729 PGSC0003DMP400057114 PGSC0003DMP400057167 PGSC0003DMP400057658 PGSC0003DMP400057860 PGSC0003DMP400058504 …
ORTHOMCL49	42	1	Solanum_tuberosum	PGSC0003DMP400019273 PGSC0003DMP400056544 PGSC0003DMP400056655 PGSC0003DMP400057262 PGSC0003DMP400057522 PGSC0003DMP400057629 PGSC0003DMP400057724 PGSC0003DMP400058269 PGSC0003DMP400058401 PGSC0003DMP400060535 PGSC0003DMP400060717 PGSC0003DMP400060926 PGSC0003DMP400060947 PGSC0003DMP400061140 PGSC0003DMP400061509 PGSC0003DMP400061823 PGSC0003DMP400062355 PGSC0003DMP400062391 PGSC0003DMP400062503 …
ORTHOMCL50	41	2	Solanum_lycopersicum Solanum_tuberosum	PGSC0003DMP400030621 PGSC0003DMP400059337 Solyc00g009540.1.1 Solyc00g010760.1.1 Solyc00g042640.1.1 Solyc00g141560.1.1 Solyc01g016740.1.1 Solyc01g016750.1.1 Solyc01g017840.1.1 Solyc01g017850.1.1 Solyc01g028840.1.1 Solyc01g057400.1.1 Solyc01g057480.1.1 Solyc01g065860.1.1 Solyc01g065880.1.1 Solyc02g005530.1.1 Solyc03g013270.1.1 Solyc03g083220.1.1 Solyc03g083230.1.1 Solyc04g017980.1.1 Solyc04g018290.…
ORTHOMCL51	40	1	Solanum_tuberosum	PGSC0003DMP400007928 PGSC0003DMP400037963 PGSC0003DMP400056801 PGSC0003DMP400057268 PGSC0003DMP400057745 PGSC0003DMP400057765 PGSC0003DMP400057883 PGSC0003DMP400058387 PGSC0003DMP400058466 PGSC0003DMP400058613 PGSC0003DMP400058662 PGSC0003DMP400058807 PGSC0003DMP400058959 PGSC0003DMP400058977 PGSC0003DMP400059064 PGSC0003DMP400060061 PGSC0003DMP400060228 PGSC0003DMP400060261 PGSC0003DMP400061055 …
ORTHOMCL52	40	1	Solanum_lycopersicum	Solyc00g196460.1.1 Solyc01g058330.1.1 Solyc01g067810.1.1 Solyc01g068090.1.1 Solyc01g097560.1.1 Solyc01g111390.1.1 Solyc02g032110.1.1 Solyc03g079990.1.1 Solyc03g093420.1.1 Solyc03g116080.1.1 Solyc03g118730.1.1 Solyc04g015550.1.1 Solyc04g054390.1.1 Solyc04g054940.1.1 Solyc06g034190.1.1 Solyc06g062470.1.1 Solyc06g074660.1.1 Solyc06g074830.1.1 Solyc06g084560.1.1 Solyc07g009300.1.1 Solyc07g041480.1.1 …
ORTHOMCL53	39	1	Solanum_tuberosum	PGSC0003DMP400002155 PGSC0003DMP400021358 PGSC0003DMP400021877 PGSC0003DMP400044442 PGSC0003DMP400056644 PGSC0003DMP400056820 PGSC0003DMP400057280 PGSC0003DMP400057434 PGSC0003DMP400058547 PGSC0003DMP400058656 PGSC0003DMP400059716 PGSC0003DMP400059744 PGSC0003DMP400060040 PGSC0003DMP400060484 PGSC0003DMP400060489 PGSC0003DMP400061969 PGSC0003DMP400062133 PGSC0003DMP400062282 PGSC0003DMP400062309 …
ORTHOMCL54	38	1	Solanum_tuberosum	PGSC0003DMP400011806 PGSC0003DMP400012799 PGSC0003DMP400020768 PGSC0003DMP400028971 PGSC0003DMP400039656 PGSC0003DMP400056592 PGSC0003DMP400056717 PGSC0003DMP400056926 PGSC0003DMP400057822 PGSC0003DMP400058205 PGSC0003DMP400058285 PGSC0003DMP400059868 PGSC0003DMP400060029 PGSC0003DMP400061137 PGSC0003DMP400061476 PGSC0003DMP400061605 PGSC0003DMP400061712 PGSC0003DMP400062489 PGSC0003DMP400063623 …
ORTHOMCL55	38	1	Solanum_lycopersicum	Solyc00g005150.1.1 Solyc00g006600.1.1 Solyc00g147770.1.1 Solyc01g056740.1.1 Solyc02g014120.1.1 Solyc02g043840.1.1 Solyc02g043850.1.1 Solyc02g050150.1.1 Solyc02g050160.1.1 Solyc02g050250.1.1 Solyc03g042540.1.1 Solyc03g063270.2.1 Solyc04g016500.1.1 Solyc04g024930.1.1 Solyc04g025680.1.1 Solyc04g039630.1.1 Solyc04g039680.1.1 Solyc04g056300.1.1 Solyc04g071720.1.1 Solyc04g074600.1.1 Solyc05g013550.1.1 …
ORTHOMCL56	37	2	Solanum_lycopersicum Solanum_tuberosum	PGSC0003DMP400001659 Solyc00g027130.1.1 Solyc00g027140.1.1 Solyc00g166490.1.1 Solyc00g201460.1.1 Solyc01g010100.1.1 Solyc01g011370.1.1 Solyc01g049850.1.1 Solyc01g056490.1.1 Solyc01g066930.1.1 Solyc01g094740.1.1 Solyc02g082580.1.1 Solyc03g034210.1.1 Solyc03g034340.1.1 Solyc04g011660.1.1 Solyc04g071380.1.1 Solyc05g014020.1.1 Solyc05g015130.1.1 Solyc05g015140.1.1 Solyc06g010080.1.1 Solyc06g050740.1.…
ORTHOMCL57	37	3	Capsicum_annuum Solanum_lycopersicum Solanum_tuberosum	PGSC0003DMP400002152 PGSC0003DMP400010758 PGSC0003DMP400068377 Solyc01g011400.1.1 Solyc01g034040.1.1 Solyc02g050310.1.1 Solyc02g081100.1.1 Solyc04g025700.1.1 Solyc04g039740.1.1 Solyc04g049110.1.1 Solyc04g051010.1.1 Solyc05g012830.1.1 Solyc05g032720.1.1 Solyc05g032790.1.1 Solyc05g032800.1.1 Solyc05g032810.1.1 Solyc05g041120.1.1 Solyc05g041630.1.1 Solyc06g043370.1.1 Solyc07g019580.1.1 Solyc07g01959…
ORTHOMCL58	37	3	Capsicum_annuum Solanum_lycopersicum Solanum_tuberosum	PGSC0003DMP400009637 PGSC0003DMP400023128 PGSC0003DMP400024268 PGSC0003DMP400025695 PGSC0003DMP400027575 PGSC0003DMP400029096 PGSC0003DMP400030535 PGSC0003DMP400037246 PGSC0003DMP400037957 PGSC0003DMP400040030 PGSC0003DMP400040062 PGSC0003DMP400043376 PGSC0003DMP400045104 PGSC0003DMP400047769 PGSC0003DMP400050003 PGSC0003DMP400052342 PGSC0003DMP400052507 PGSC0003DMP400056571 PGSC0003DMP400057135 …
ORTHOMCL59	37	2	Solanum_lycopersicum Solanum_tuberosum	PGSC0003DMP400031232 PGSC0003DMP400056798 PGSC0003DMP400056925 PGSC0003DMP400057270 PGSC0003DMP400058402 PGSC0003DMP400058470 PGSC0003DMP400059007 PGSC0003DMP400059040 PGSC0003DMP400059048 PGSC0003DMP400059363 PGSC0003DMP400059909 PGSC0003DMP400059912 PGSC0003DMP400060035 PGSC0003DMP400060217 PGSC0003DMP400060421 PGSC0003DMP400060753 PGSC0003DMP400061867 PGSC0003DMP400062301 PGSC0003DMP400062437 …
ORTHOMCL60	37	1	Solanum_tuberosum	PGSC0003DMP400053886 PGSC0003DMP400056421 PGSC0003DMP400056441 PGSC0003DMP400057354 PGSC0003DMP400058018 PGSC0003DMP400058030 PGSC0003DMP400058310 PGSC0003DMP400058462 PGSC0003DMP400058516 PGSC0003DMP400060347 PGSC0003DMP400060451 PGSC0003DMP400061316 PGSC0003DMP400061682 PGSC0003DMP400061693 PGSC0003DMP400061801 PGSC0003DMP400062066 PGSC0003DMP400062134 PGSC0003DMP400062247 PGSC0003DMP400062716 …
ORTHOMCL61	36	1	Solanum_tuberosum	PGSC0003DMP400009546 PGSC0003DMP400056672 PGSC0003DMP400056757 PGSC0003DMP400057062 PGSC0003DMP400057550 PGSC0003DMP400057776 PGSC0003DMP400058842 PGSC0003DMP400059205 PGSC0003DMP400059268 PGSC0003DMP400059347 PGSC0003DMP400059927 PGSC0003DMP400060060 PGSC0003DMP400060546 PGSC0003DMP400060593 PGSC0003DMP400060645 PGSC0003DMP400061269 PGSC0003DMP400061463 PGSC0003DMP400061471 PGSC0003DMP400061572 …
ORTHOMCL62	36	1	Solanum_tuberosum	PGSC0003DMP400014765 PGSC0003DMP400056886 PGSC0003DMP400057226 PGSC0003DMP400057242 PGSC0003DMP400057362 PGSC0003DMP400057829 PGSC0003DMP400058064 PGSC0003DMP400058238 PGSC0003DMP400058909 PGSC0003DMP400059178 PGSC0003DMP400059256 PGSC0003DMP400059259 PGSC0003DMP400059914 PGSC0003DMP400059985 PGSC0003DMP400060332 PGSC0003DMP400060590 PGSC0003DMP400060638 PGSC0003DMP400060854 PGSC0003DMP400061111 …
ORTHOMCL63	36	1	Solanum_tuberosum	PGSC0003DMP400051688 PGSC0003DMP400057445 PGSC0003DMP400057484 PGSC0003DMP400057657 PGSC0003DMP400058092 PGSC0003DMP400058331 PGSC0003DMP400058456 PGSC0003DMP400059386 PGSC0003DMP400059461 PGSC0003DMP400059810 PGSC0003DMP400060312 PGSC0003DMP400060531 PGSC0003DMP400061364 PGSC0003DMP400061473 PGSC0003DMP400061532 PGSC0003DMP400061578 PGSC0003DMP400061594 PGSC0003DMP400061667 PGSC0003DMP400061941 …
ORTHOMCL64	36	1	Solanum_tuberosum	PGSC0003DMP400056193 PGSC0003DMP400056661 PGSC0003DMP400057012 PGSC0003DMP400057014 PGSC0003DMP400057852 PGSC0003DMP400057875 PGSC0003DMP400058089 PGSC0003DMP400058214 PGSC0003DMP400059155 PGSC0003DMP400059278 PGSC0003DMP400060453 PGSC0003DMP400060543 PGSC0003DMP400060547 PGSC0003DMP400060801 PGSC0003DMP400060909 PGSC0003DMP400061385 PGSC0003DMP400061837 PGSC0003DMP400061974 PGSC0003DMP400062303 …
ORTHOMCL65	35	1	Solanum_tuberosum	PGSC0003DMP400009290 PGSC0003DMP400034685 PGSC0003DMP400038087 PGSC0003DMP400050513 PGSC0003DMP400052680 PGSC0003DMP400056487 PGSC0003DMP400056821 PGSC0003DMP400056977 PGSC0003DMP400057336 PGSC0003DMP400057933 PGSC0003DMP400058533 PGSC0003DMP400059514 PGSC0003DMP400060282 PGSC0003DMP400061242 PGSC0003DMP400061810 PGSC0003DMP400061968 PGSC0003DMP400062069 PGSC0003DMP400062498 PGSC0003DMP400063336 …
ORTHOMCL66	35	1	Solanum_tuberosum	PGSC0003DMP400025583 PGSC0003DMP400055177 PGSC0003DMP400056495 PGSC0003DMP400057143 PGSC0003DMP400057200 PGSC0003DMP400057328 PGSC0003DMP400057771 PGSC0003DMP400058158 PGSC0003DMP400058495 PGSC0003DMP400058857 PGSC0003DMP400059402 PGSC0003DMP400060306 PGSC0003DMP400061892 PGSC0003DMP400062315 PGSC0003DMP400062350 PGSC0003DMP400062459 PGSC0003DMP400063063 PGSC0003DMP400063856 PGSC0003DMP400063874 …
ORTHOMCL67	34	2	Solanum_lycopersicum Solanum_tuberosum	PGSC0003DMP400056469 PGSC0003DMP400056728 PGSC0003DMP400056737 PGSC0003DMP400056917 PGSC0003DMP400056933 PGSC0003DMP400056938 PGSC0003DMP400057154 PGSC0003DMP400057471 PGSC0003DMP400057841 PGSC0003DMP400058616 PGSC0003DMP400059170 PGSC0003DMP400059561 PGSC0003DMP400060098 PGSC0003DMP400060785 PGSC0003DMP400060878 PGSC0003DMP400061368 PGSC0003DMP400061421 PGSC0003DMP400061743 PGSC0003DMP400062051 …
ORTHOMCL68	34	1	Solanum_tuberosum	PGSC0003DMP400056751 PGSC0003DMP400057065 PGSC0003DMP400057823 PGSC0003DMP400059297 PGSC0003DMP400059853 PGSC0003DMP400060105 PGSC0003DMP400060466 PGSC0003DMP400060508 PGSC0003DMP400060751 PGSC0003DMP400060905 PGSC0003DMP400061321 PGSC0003DMP400061528 PGSC0003DMP400061962 PGSC0003DMP400062709 PGSC0003DMP400062967 PGSC0003DMP400063186 PGSC0003DMP400063199 PGSC0003DMP400063283 PGSC0003DMP400063825 …
ORTHOMCL69	33	1	Solanum_tuberosum	PGSC0003DMP400004138 PGSC0003DMP400004245 PGSC0003DMP400005856 PGSC0003DMP400026509 PGSC0003DMP400027998 PGSC0003DMP400030883 PGSC0003DMP400057540 PGSC0003DMP400057714 PGSC0003DMP400057744 PGSC0003DMP400057810 PGSC0003DMP400058296 PGSC0003DMP400058586 PGSC0003DMP400058913 PGSC0003DMP400059092 PGSC0003DMP400059771 PGSC0003DMP400059913 PGSC0003DMP400061312 PGSC0003DMP400061979 PGSC0003DMP400062010 …
ORTHOMCL70	33	2	Solanum_lycopersicum Solanum_tuberosum	PGSC0003DMP400013615 PGSC0003DMP400020678 PGSC0003DMP400024262 PGSC0003DMP400024433 PGSC0003DMP400024442 PGSC0003DMP400029159 PGSC0003DMP400036400 PGSC0003DMP400047477 PGSC0003DMP400052235 PGSC0003DMP400057138 PGSC0003DMP400057350 PGSC0003DMP400057648 PGSC0003DMP400058117 PGSC0003DMP400058329 PGSC0003DMP400058353 PGSC0003DMP400059677 PGSC0003DMP400060461 PGSC0003DMP400061178 PGSC0003DMP400062297 …
ORTHOMCL71	33	1	Solanum_tuberosum	PGSC0003DMP400041717 PGSC0003DMP400057044 PGSC0003DMP400057069 PGSC0003DMP400057342 PGSC0003DMP400057885 PGSC0003DMP400058478 PGSC0003DMP400059255 PGSC0003DMP400060308 PGSC0003DMP400061828 PGSC0003DMP400061836 PGSC0003DMP400061984 PGSC0003DMP400062164 PGSC0003DMP400062662 PGSC0003DMP400062966 PGSC0003DMP400063342 PGSC0003DMP400063631 PGSC0003DMP400063683 PGSC0003DMP400064523 PGSC0003DMP400064669 …
ORTHOMCL72	32	3	Capsicum_annuum Solanum_lycopersicum Solanum_tuberosum	PGSC0003DMP400007796 PGSC0003DMP400011134 PGSC0003DMP400011652 PGSC0003DMP400012998 PGSC0003DMP400013019 PGSC0003DMP400013021 PGSC0003DMP400015067 PGSC0003DMP400016014 PGSC0003DMP400020140 PGSC0003DMP400021501 PGSC0003DMP400030462 PGSC0003DMP400030495 PGSC0003DMP400037962 PGSC0003DMP400038391 PGSC0003DMP400050342 PGSC0003DMP400054454 PGSC0003DMP400056135 Solyc00g283010.1.1 Solyc01g080640.2.1 Soly…
ORTHOMCL73	32	1	Solanum_tuberosum	PGSC0003DMP400009406 PGSC0003DMP400056490 PGSC0003DMP400056754 PGSC0003DMP400057409 PGSC0003DMP400057589 PGSC0003DMP400057781 PGSC0003DMP400057892 PGSC0003DMP400058621 PGSC0003DMP400058685 PGSC0003DMP400058688 PGSC0003DMP400058694 PGSC0003DMP400058816 PGSC0003DMP400060197 PGSC0003DMP400060958 PGSC0003DMP400060987 PGSC0003DMP400061157 PGSC0003DMP400062708 PGSC0003DMP400062769 PGSC0003DMP400063065 …
ORTHOMCL74	32	2	Solanum_lycopersicum Solanum_tuberosum	PGSC0003DMP400063474 Solyc01g034180.1.1 Solyc01g034220.1.1 Solyc01g058090.1.1 Solyc04g025920.2.1 Solyc04g028420.1.1 Solyc04g028430.1.1 Solyc05g018580.1.1 Solyc05g026020.1.1 Solyc06g009990.1.1 Solyc07g021320.2.1 Solyc07g026610.1.1 Solyc07g032190.1.1 Solyc07g038150.1.1 Solyc08g029040.1.1 Solyc08g059780.1.1 Solyc08g061150.1.1 Solyc09g015560.1.1 Solyc09g015570.1.1 Solyc10g044660.1.1 Solyc10g050010.1.…
ORTHOMCL75	31	2	Capsicum_annuum Solanum_tuberosum	PGSC0003DMP400007544 PGSC0003DMP400017161 PGSC0003DMP400024769 PGSC0003DMP400032914 PGSC0003DMP400040167 PGSC0003DMP400058606 PGSC0003DMP400058927 PGSC0003DMP400059646 PGSC0003DMP400060864 PGSC0003DMP400061523 PGSC0003DMP400062327 PGSC0003DMP400063951 PGSC0003DMP400064154 PGSC0003DMP400064586 PGSC0003DMP400064611 PGSC0003DMP400065272 PGSC0003DMP400065637 PGSC0003DMP400065642 PGSC0003DMP400066544 …
ORTHOMCL76	30	1	Solanum_tuberosum	PGSC0003DMP400003840 PGSC0003DMP400006163 PGSC0003DMP400024093 PGSC0003DMP400052549 PGSC0003DMP400053424 PGSC0003DMP400057390 PGSC0003DMP400057498 PGSC0003DMP400057577 PGSC0003DMP400057962 PGSC0003DMP400058005 PGSC0003DMP400058181 PGSC0003DMP400058546 PGSC0003DMP400058974 PGSC0003DMP400059749 PGSC0003DMP400060024 PGSC0003DMP400060686 PGSC0003DMP400060759 PGSC0003DMP400061007 PGSC0003DMP400062181 …
ORTHOMCL77	30	2	Solanum_lycopersicum Solanum_tuberosum	PGSC0003DMP400006027 PGSC0003DMP400027755 PGSC0003DMP400036507 PGSC0003DMP400048637 PGSC0003DMP400048638 PGSC0003DMP400052074 PGSC0003DMP400057209 PGSC0003DMP400057965 PGSC0003DMP400058319 PGSC0003DMP400058459 PGSC0003DMP400059109 PGSC0003DMP400060443 PGSC0003DMP400060474 PGSC0003DMP400061124 PGSC0003DMP400062237 PGSC0003DMP400063358 PGSC0003DMP400065690 PGSC0003DMP400065885 PGSC0003DMP400066136 …
ORTHOMCL78	30	2	Solanum_lycopersicum Solanum_tuberosum	PGSC0003DMP400064895 Solyc00g009240.1.1 Solyc01g016860.1.1 Solyc01g017810.1.1 Solyc01g017830.1.1 Solyc01g017980.1.1 Solyc01g060480.1.1 Solyc02g055480.1.1 Solyc03g013350.1.1 Solyc03g044310.1.1 Solyc03g046160.1.1 Solyc03g078040.1.1 Solyc03g096400.1.1 Solyc04g015230.1.1 Solyc04g024850.1.1 Solyc05g016210.1.1 Solyc06g033770.1.1 Solyc06g036810.1.1 Solyc07g026750.1.1 Solyc07g040820.1.1 Solyc08g041940.1.…
ORTHOMCL79	29	1	Solanum_tuberosum	PGSC0003DMP400044444 PGSC0003DMP400057624 PGSC0003DMP400057922 PGSC0003DMP400059265 PGSC0003DMP400059991 PGSC0003DMP400060775 PGSC0003DMP400060890 PGSC0003DMP400060893 PGSC0003DMP400060908 PGSC0003DMP400061038 PGSC0003DMP400061581 PGSC0003DMP400061768 PGSC0003DMP400061776 PGSC0003DMP400062026 PGSC0003DMP400062382 PGSC0003DMP400062950 PGSC0003DMP400063088 PGSC0003DMP400063625 PGSC0003DMP400064364 …
ORTHOMCL80	29	2	Solanum_lycopersicum Solanum_tuberosum	PGSC0003DMP400056494 PGSC0003DMP400058152 PGSC0003DMP400059976 PGSC0003DMP400060666 PGSC0003DMP400060826 PGSC0003DMP400061352 PGSC0003DMP400061679 PGSC0003DMP400062402 PGSC0003DMP400062559 PGSC0003DMP400062701 PGSC0003DMP400063669 PGSC0003DMP400063804 PGSC0003DMP400064076 PGSC0003DMP400064704 PGSC0003DMP400064727 PGSC0003DMP400065202 PGSC0003DMP400065558 PGSC0003DMP400065819 PGSC0003DMP400066093 …
ORTHOMCL81	28	1	Solanum_tuberosum	PGSC0003DMP400006755 PGSC0003DMP400027383 PGSC0003DMP400030476 PGSC0003DMP400056845 PGSC0003DMP400056906 PGSC0003DMP400058217 PGSC0003DMP400059590 PGSC0003DMP400059605 PGSC0003DMP400059713 PGSC0003DMP400059888 PGSC0003DMP400059929 PGSC0003DMP400060327 PGSC0003DMP400061349 PGSC0003DMP400061647 PGSC0003DMP400061655 PGSC0003DMP400061691 PGSC0003DMP400061782 PGSC0003DMP400062409 PGSC0003DMP400062449 …
ORTHOMCL82	28	2	Solanum_lycopersicum Solanum_tuberosum	PGSC0003DMP400007526 PGSC0003DMP400007792 PGSC0003DMP400021871 PGSC0003DMP400056913 PGSC0003DMP400057261 PGSC0003DMP400057725 PGSC0003DMP400058777 PGSC0003DMP400058919 PGSC0003DMP400059454 PGSC0003DMP400059640 PGSC0003DMP400059883 PGSC0003DMP400060238 PGSC0003DMP400060360 PGSC0003DMP400061526 PGSC0003DMP400062586 PGSC0003DMP400062707 PGSC0003DMP400062927 PGSC0003DMP400063568 PGSC0003DMP400063572 …
ORTHOMCL83	28	2	Solanum_lycopersicum Solanum_tuberosum	PGSC0003DMP400012839 PGSC0003DMP400015234 PGSC0003DMP400018571 PGSC0003DMP400065527 Solyc00g058490.1.1 Solyc01g015110.1.1 Solyc01g020380.1.1 Solyc01g095910.1.1 Solyc03g093090.1.1 Solyc03g095390.1.1 Solyc04g016300.1.1 Solyc04g051440.1.1 Solyc05g014670.1.1 Solyc05g014680.1.1 Solyc06g007750.1.1 Solyc06g009700.1.1 Solyc06g053280.1.1 Solyc07g018420.1.1 Solyc07g032830.1.1 Solyc08g016280.1.1 Solyc08g065…
ORTHOMCL84	26	3	Capsicum_annuum Solanum_lycopersicum Solanum_tuberosum	PGSC0003DMP400007504 PGSC0003DMP400009504 PGSC0003DMP400023649 PGSC0003DMP400033999 PGSC0003DMP400034437 PGSC0003DMP400034627 PGSC0003DMP400036223 PGSC0003DMP400040004 PGSC0003DMP400040305 PGSC0003DMP400041198 PGSC0003DMP400044426 PGSC0003DMP400054401 PGSC0003DMP400055524 PGSC0003DMP400056244 PGSC0003DMP400059805 PGSC0003DMP400060050 PGSC0003DMP400063124 PGSC0003DMP400065958 PGSC0003DMP400066487 …
ORTHOMCL85	26	1	Solanum_tuberosum	PGSC0003DMP400027367 PGSC0003DMP400031431 PGSC0003DMP400043960 PGSC0003DMP400046531 PGSC0003DMP400048557 PGSC0003DMP400057296 PGSC0003DMP400057937 PGSC0003DMP400058223 PGSC0003DMP400058981 PGSC0003DMP400059027 PGSC0003DMP400060497 PGSC0003DMP400061261 PGSC0003DMP400061591 PGSC0003DMP400061956 PGSC0003DMP400062543 PGSC0003DMP400062735 PGSC0003DMP400063209 PGSC0003DMP400063522 PGSC0003DMP400063775 …
ORTHOMCL86	26	1	Solanum_tuberosum	PGSC0003DMP400042033 PGSC0003DMP400056479 PGSC0003DMP400056951 PGSC0003DMP400057029 PGSC0003DMP400057160 PGSC0003DMP400057341 PGSC0003DMP400057412 PGSC0003DMP400057502 PGSC0003DMP400058491 PGSC0003DMP400059162 PGSC0003DMP400059246 PGSC0003DMP400059917 PGSC0003DMP400061211 PGSC0003DMP400061464 PGSC0003DMP400063350 PGSC0003DMP400065194 PGSC0003DMP400066302 PGSC0003DMP400066620 PGSC0003DMP400067064 …
ORTHOMCL87	25	2	Solanum_lycopersicum Solanum_tuberosum	PGSC0003DMP400003952 PGSC0003DMP400008047 PGSC0003DMP400014543 PGSC0003DMP400019250 PGSC0003DMP400036055 PGSC0003DMP400036057 PGSC0003DMP400038047 PGSC0003DMP400044252 PGSC0003DMP400044254 PGSC0003DMP400055156 Solyc00g102400.2.1 Solyc05g043420.1.1 Solyc05g044490.2.1 Solyc05g047700.1.1 Solyc05g050430.1.1 Solyc05g053990.2.1 Solyc05g054010.2.1 Solyc05g054020.1.1 Solyc05g054340.2.1 Solyc06g008400.1.1…
ORTHOMCL88	25	1	Solanum_tuberosum	PGSC0003DMP400008050 PGSC0003DMP400044355 PGSC0003DMP400048570 PGSC0003DMP400057177 PGSC0003DMP400057865 PGSC0003DMP400058169 PGSC0003DMP400059647 PGSC0003DMP400060490 PGSC0003DMP400061064 PGSC0003DMP400062035 PGSC0003DMP400062108 PGSC0003DMP400063374 PGSC0003DMP400064286 PGSC0003DMP400064316 PGSC0003DMP400064702 PGSC0003DMP400064896 PGSC0003DMP400065756 PGSC0003DMP400066222 PGSC0003DMP400066441 …
ORTHOMCL89	25	2	Solanum_lycopersicum Solanum_tuberosum	PGSC0003DMP400013534 PGSC0003DMP400030834 Solyc01g044290.1.1 Solyc01g056560.1.1 Solyc01g060120.1.1 Solyc01g060330.1.1 Solyc01g080740.1.1 Solyc02g021530.1.1 Solyc02g037620.1.1 Solyc03g043650.1.1 Solyc03g058180.1.1 Solyc04g025950.1.1 Solyc05g015970.1.1 Solyc06g018010.1.1 Solyc06g018020.1.1 Solyc06g069160.1.1 Solyc07g041380.1.1 Solyc07g044940.1.1 Solyc08g014270.1.1 Solyc08g065400.1.1 Solyc10g052690.…
ORTHOMCL90	24	2	Solanum_lycopersicum Solanum_tuberosum	PGSC0003DMP400001912 PGSC0003DMP400031425 PGSC0003DMP400056471 PGSC0003DMP400056648 PGSC0003DMP400057754 PGSC0003DMP400057825 PGSC0003DMP400059679 PGSC0003DMP400060328 PGSC0003DMP400061175 PGSC0003DMP400061433 PGSC0003DMP400062099 PGSC0003DMP400062787 PGSC0003DMP400063282 PGSC0003DMP400063891 PGSC0003DMP400064007 PGSC0003DMP400064176 PGSC0003DMP400065705 PGSC0003DMP400066141 PGSC0003DMP400067862 …
ORTHOMCL91	24	1	Solanum_tuberosum	PGSC0003DMP400003790 PGSC0003DMP400029461 PGSC0003DMP400040265 PGSC0003DMP400057352 PGSC0003DMP400057534 PGSC0003DMP400057820 PGSC0003DMP400058196 PGSC0003DMP400058382 PGSC0003DMP400059650 PGSC0003DMP400060382 PGSC0003DMP400060515 PGSC0003DMP400060925 PGSC0003DMP400061370 PGSC0003DMP400062013 PGSC0003DMP400062195 PGSC0003DMP400062963 PGSC0003DMP400064781 PGSC0003DMP400065413 PGSC0003DMP400065517 …
ORTHOMCL92	24	3	Capsicum_annuum Solanum_lycopersicum Solanum_tuberosum	PGSC0003DMP400005337 PGSC0003DMP400015288 PGSC0003DMP400027204 PGSC0003DMP400027251 PGSC0003DMP400040719 PGSC0003DMP400040720 PGSC0003DMP400048232 PGSC0003DMP400052910 PGSC0003DMP400052911 PGSC0003DMP400052912 PGSC0003DMP400068683 Solyc04g011390.1.1 Solyc05g054610.1.1 Solyc06g005420.1.1 Solyc06g005430.1.1 Solyc06g072240.1.1 Solyc06g075830.1.1 Solyc06g075850.1.1 Solyc06g075930.1.1 Solyc06g075960.1…
ORTHOMCL93	24	2	Solanum_lycopersicum Solanum_tuberosum	PGSC0003DMP400006158 PGSC0003DMP400034690 PGSC0003DMP400036488 PGSC0003DMP400041216 PGSC0003DMP400041217 PGSC0003DMP400050679 PGSC0003DMP400055488 PGSC0003DMP400057794 PGSC0003DMP400060768 PGSC0003DMP400062086 PGSC0003DMP400064492 PGSC0003DMP400066526 PGSC0003DMP400067839 PGSC0003DMP400068773 Solyc00g229260.1.1 Solyc01g057450.1.1 Solyc03g063120.1.1 Solyc03g083860.1.1 Solyc04g024680.1.1 Solyc04g02…
ORTHOMCL94	23	3	Capsicum_annuum Solanum_lycopersicum Solanum_tuberosum	PGSC0003DMP400000081 PGSC0003DMP400008275 PGSC0003DMP400010247 PGSC0003DMP400016351 PGSC0003DMP400020249 PGSC0003DMP400031183 PGSC0003DMP400037009 PGSC0003DMP400040957 PGSC0003DMP400041033 PGSC0003DMP400043834 PGSC0003DMP400061360 Solyc01g006620.2.1 Solyc01g086720.2.1 Solyc01g094410.2.1 Solyc03g077920.1.1 Solyc08g008020.1.1 Solyc10g078680.1.1 Solyc10g080420.1.1 Solyc10g080430.1.1 Solyc11g022400.1…
ORTHOMCL95	23	1	Solanum_tuberosum	PGSC0003DMP400005671 PGSC0003DMP400009427 PGSC0003DMP400031309 PGSC0003DMP400033957 PGSC0003DMP400037083 PGSC0003DMP400048355 PGSC0003DMP400050867 PGSC0003DMP400054404 PGSC0003DMP400056923 PGSC0003DMP400059737 PGSC0003DMP400059926 PGSC0003DMP400060042 PGSC0003DMP400061780 PGSC0003DMP400063206 PGSC0003DMP400063224 PGSC0003DMP400063294 PGSC0003DMP400063490 PGSC0003DMP400063716 PGSC0003DMP400066112 …
ORTHOMCL96	23	1	Solanum_tuberosum	PGSC0003DMP400007501 PGSC0003DMP400017253 PGSC0003DMP400021869 PGSC0003DMP400041306 PGSC0003DMP400046560 PGSC0003DMP400057406 PGSC0003DMP400057728 PGSC0003DMP400058054 PGSC0003DMP400058106 PGSC0003DMP400058359 PGSC0003DMP400058811 PGSC0003DMP400059057 PGSC0003DMP400059831 PGSC0003DMP400059942 PGSC0003DMP400060086 PGSC0003DMP400062155 PGSC0003DMP400063507 PGSC0003DMP400064522 PGSC0003DMP400064870 …
ORTHOMCL97	23	1	Solanum_tuberosum	PGSC0003DMP400013522 PGSC0003DMP400046239 PGSC0003DMP400056624 PGSC0003DMP400056674 PGSC0003DMP400056702 PGSC0003DMP400057024 PGSC0003DMP400057465 PGSC0003DMP400057719 PGSC0003DMP400058048 PGSC0003DMP400058350 PGSC0003DMP400058933 PGSC0003DMP400060087 PGSC0003DMP400061208 PGSC0003DMP400061391 PGSC0003DMP400062171 PGSC0003DMP400062629 PGSC0003DMP400062687 PGSC0003DMP400062696 PGSC0003DMP400063685 …
ORTHOMCL98	23	1	Solanum_tuberosum	PGSC0003DMP400016040 PGSC0003DMP400057499 PGSC0003DMP400058327 PGSC0003DMP400058622 PGSC0003DMP400058753 PGSC0003DMP400058820 PGSC0003DMP400058866 PGSC0003DMP400059525 PGSC0003DMP400059850 PGSC0003DMP400059981 PGSC0003DMP400062211 PGSC0003DMP400062846 PGSC0003DMP400064576 PGSC0003DMP400064993 PGSC0003DMP400065226 PGSC0003DMP400065258 PGSC0003DMP400065576 PGSC0003DMP400065681 PGSC0003DMP400066950 …
ORTHOMCL99	23	1	Solanum_tuberosum	PGSC0003DMP400056446 PGSC0003DMP400057537 PGSC0003DMP400057884 PGSC0003DMP400058079 PGSC0003DMP400058709 PGSC0003DMP400058982 PGSC0003DMP400059128 PGSC0003DMP400060752 PGSC0003DMP400061120 PGSC0003DMP400061696 PGSC0003DMP400062338 PGSC0003DMP400063836 PGSC0003DMP400064171 PGSC0003DMP400064765 PGSC0003DMP400065178 PGSC0003DMP400065586 PGSC0003DMP400066045 PGSC0003DMP400067562 PGSC0003DMP400067666 …
ORTHOMCL100	22	3	Capsicum_annuum Solanum_lycopersicum Solanum_tuberosum	PGSC0003DMP400009410 PGSC0003DMP400031297 PGSC0003DMP400046396 PGSC0003DMP400052711 PGSC0003DMP400063135 PGSC0003DMP400063577 Solyc00g005980.1.1 Solyc00g006010.1.1 Solyc00g006170.1.1 Solyc00g297330.1.1 Solyc01g056950.1.1 Solyc04g045260.1.1 Solyc06g017950.1.1 Solyc06g030440.1.1 Solyc07g023940.1.1 Solyc07g025330.1.1 Solyc07g037890.1.1 Solyc07g038000.1.1 Solyc09g018870.1.1 Solyc11g050700.1.1 Solyc12…
ORTHOMCL101	22	1	Solanum_tuberosum	PGSC0003DMP400023107 PGSC0003DMP400056752 PGSC0003DMP400057163 PGSC0003DMP400058354 PGSC0003DMP400059412 PGSC0003DMP400059449 PGSC0003DMP400060420 PGSC0003DMP400061372 PGSC0003DMP400061632 PGSC0003DMP400062179 PGSC0003DMP400062234 PGSC0003DMP400062606 PGSC0003DMP400064467 PGSC0003DMP400065052 PGSC0003DMP400065148 PGSC0003DMP400065358 PGSC0003DMP400065509 PGSC0003DMP400065550 PGSC0003DMP400065651 …
ORTHOMCL102	22	1	Solanum_tuberosum	PGSC0003DMP400058259 PGSC0003DMP400058627 PGSC0003DMP400059333 PGSC0003DMP400060399 PGSC0003DMP400060404 PGSC0003DMP400060656 PGSC0003DMP400060702 PGSC0003DMP400060862 PGSC0003DMP400062423 PGSC0003DMP400062582 PGSC0003DMP400062899 PGSC0003DMP400062937 PGSC0003DMP400063246 PGSC0003DMP400063908 PGSC0003DMP400064649 PGSC0003DMP400065834 PGSC0003DMP400066008 PGSC0003DMP400066164 PGSC0003DMP400066328 …
ORTHOMCL103	22	1	Solanum_lycopersicum	Solyc00g006050.1.1 Solyc00g165080.1.1 Solyc00g166690.1.1 Solyc01g018050.1.1 Solyc01g020410.1.1 Solyc03g053030.1.1 Solyc03g053140.1.1 Solyc03g058140.1.1 Solyc03g063740.1.1 Solyc04g009880.1.1 Solyc04g047890.2.1 Solyc05g041190.1.1 Solyc06g036650.1.1 Solyc06g048980.1.1 Solyc07g018080.1.1 Solyc07g020810.1.1 Solyc07g021560.1.1 Solyc07g021680.1.1 Solyc07g026760.1.1 Solyc08g048260.1.1 Solyc12g032910.1.1 …
ORTHOMCL104	21	1	Solanum_tuberosum	PGSC0003DMP400002878 PGSC0003DMP400007659 PGSC0003DMP400008011 PGSC0003DMP400018921 PGSC0003DMP400030488 PGSC0003DMP400030489 PGSC0003DMP400038022 PGSC0003DMP400038072 PGSC0003DMP400040031 PGSC0003DMP400040183 PGSC0003DMP400042165 PGSC0003DMP400056428 PGSC0003DMP400062240 PGSC0003DMP400062591 PGSC0003DMP400062686 PGSC0003DMP400063401 PGSC0003DMP400064614 PGSC0003DMP400066320 PGSC0003DMP400067402 …
ORTHOMCL105	21	2	Solanum_lycopersicum Solanum_tuberosum	PGSC0003DMP400006121 PGSC0003DMP400006816 PGSC0003DMP400010780 PGSC0003DMP400010818 PGSC0003DMP400015294 PGSC0003DMP400015305 PGSC0003DMP400022650 PGSC0003DMP400039282 PGSC0003DMP400040161 PGSC0003DMP400041335 PGSC0003DMP400044543 PGSC0003DMP400046281 PGSC0003DMP400058905 PGSC0003DMP400060072 PGSC0003DMP400060885 PGSC0003DMP400062410 PGSC0003DMP400063997 PGSC0003DMP400064633 PGSC0003DMP400065176 …
ORTHOMCL106	21	2	Solanum_lycopersicum Solanum_tuberosum	PGSC0003DMP400011559 PGSC0003DMP400011561 PGSC0003DMP400020396 PGSC0003DMP400020400 PGSC0003DMP400020406 PGSC0003DMP400020408 PGSC0003DMP400020411 PGSC0003DMP400020412 PGSC0003DMP400020413 PGSC0003DMP400021117 PGSC0003DMP400021121 PGSC0003DMP400021125 PGSC0003DMP400040271 Solyc04g009110.1.1 Solyc04g009150.1.1 Solyc04g009240.1.1 Solyc04g009250.1.1 Solyc04g009260.1.1 Solyc04g009290.1.1 Solyc04g0096…
ORTHOMCL107	21	2	Solanum_lycopersicum Solanum_tuberosum	PGSC0003DMP400017813 PGSC0003DMP400020736 PGSC0003DMP400031226 PGSC0003DMP400036140 PGSC0003DMP400040318 PGSC0003DMP400057097 PGSC0003DMP400057217 PGSC0003DMP400058295 PGSC0003DMP400061246 PGSC0003DMP400061449 PGSC0003DMP400062400 PGSC0003DMP400062772 PGSC0003DMP400064642 PGSC0003DMP400064646 PGSC0003DMP400064654 PGSC0003DMP400064829 PGSC0003DMP400064946 PGSC0003DMP400065340 PGSC0003DMP400066592 …
ORTHOMCL108	21	2	Solanum_lycopersicum Solanum_tuberosum	PGSC0003DMP400052188 PGSC0003DMP400064407 Solyc00g005880.1.1 Solyc00g024170.1.1 Solyc01g088840.1.1 Solyc02g021040.1.1 Solyc02g025080.1.1 Solyc03g083740.1.1 Solyc04g051810.1.1 Solyc05g041250.1.1 Solyc05g041930.1.1 Solyc06g007400.1.1 Solyc07g017550.1.1 Solyc07g017840.1.1 Solyc08g048480.2.1 Solyc09g060190.1.1 Solyc10g038010.1.1 Solyc10g038050.1.1 Solyc11g017110.1.1 Solyc12g015940.1.1 Solyc12g015960.…
ORTHOMCL109	20	3	Capsicum_annuum Solanum_lycopersicum Solanum_tuberosum	PGSC0003DMP400006805 PGSC0003DMP400007078 PGSC0003DMP400011771 PGSC0003DMP400012046 PGSC0003DMP400016770 PGSC0003DMP400019073 PGSC0003DMP400019690 PGSC0003DMP400036122 PGSC0003DMP400049456 Solyc01g087210.2.1 Solyc02g072240.2.1 Solyc04g071650.2.1 Solyc04g072790.1.1 Solyc07g005840.2.1 Solyc08g061100.2.1 Solyc09g072820.2.1 Solyc11g005560.1.1 Solyc12g056580.1.1 contig02980 contig04774
ORTHOMCL110	20	2	Solanum_lycopersicum Solanum_tuberosum	PGSC0003DMP400007335 PGSC0003DMP400007336 PGSC0003DMP400023113 PGSC0003DMP400045212 PGSC0003DMP400050549 Solyc00g105340.1.1 Solyc01g008750.1.1 Solyc01g065520.1.1 Solyc02g005170.1.1 Solyc04g015420.1.1 Solyc05g014520.1.1 Solyc05g019970.1.1 Solyc05g026230.1.1 Solyc06g050580.1.1 Solyc07g020700.1.1 Solyc08g043220.1.1 Solyc09g057720.1.1 Solyc09g059350.1.1 Solyc10g051040.1.1 Solyc10g062170.1.1
ORTHOMCL111	20	1	Solanum_tuberosum	PGSC0003DMP400017297 PGSC0003DMP400029533 PGSC0003DMP400056540 PGSC0003DMP400056636 PGSC0003DMP400058290 PGSC0003DMP400058341 PGSC0003DMP400060322 PGSC0003DMP400060729 PGSC0003DMP400061398 PGSC0003DMP400063372 PGSC0003DMP400063570 PGSC0003DMP400064967 PGSC0003DMP400065597 PGSC0003DMP400066608 PGSC0003DMP400066688 PGSC0003DMP400066883 PGSC0003DMP400067108 PGSC0003DMP400067349 PGSC0003DMP400068073 …
ORTHOMCL112	20	1	Solanum_tuberosum	PGSC0003DMP400046661 PGSC0003DMP400057449 PGSC0003DMP400057559 PGSC0003DMP400058068 PGSC0003DMP400058559 PGSC0003DMP400059201 PGSC0003DMP400059889 PGSC0003DMP400061794 PGSC0003DMP400063444 PGSC0003DMP400063528 PGSC0003DMP400063858 PGSC0003DMP400064082 PGSC0003DMP400064246 PGSC0003DMP400064457 PGSC0003DMP400064514 PGSC0003DMP400066073 PGSC0003DMP400066836 PGSC0003DMP400067019 PGSC0003DMP400067352 …
ORTHOMCL113	20	1	Solanum_tuberosum	PGSC0003DMP400057400 PGSC0003DMP400058275 PGSC0003DMP400058601 PGSC0003DMP400058783 PGSC0003DMP400058790 PGSC0003DMP400059549 PGSC0003DMP400060225 PGSC0003DMP400060392 PGSC0003DMP400060529 PGSC0003DMP400060534 PGSC0003DMP400061630 PGSC0003DMP400062479 PGSC0003DMP400062995 PGSC0003DMP400063369 PGSC0003DMP400063688 PGSC0003DMP400064204 PGSC0003DMP400065512 PGSC0003DMP400067309 PGSC0003DMP400067406 …
ORTHOMCL114	20	2	Capsicum_annuum Solanum_lycopersicum	Solyc01g014080.1.1 Solyc01g016570.1.1 Solyc01g020310.1.1 Solyc01g034160.1.1 Solyc01g056860.1.1 Solyc01g080060.1.1 Solyc02g005160.1.1 Solyc03g093580.1.1 Solyc06g011300.1.1 Solyc06g035640.1.1 Solyc06g051490.1.1 Solyc09g030500.1.1 Solyc09g056140.1.1 Solyc09g059360.1.1 Solyc11g030660.1.1 Solyc11g039940.1.1 Solyc11g051150.1.1 Solyc12g027680.1.1 Solyc12g087800.1.1 contig26632
ORTHOMCL115	19	2	Solanum_lycopersicum Solanum_tuberosum	PGSC0003DMP400001685 PGSC0003DMP400004305 PGSC0003DMP400004308 PGSC0003DMP400027484 PGSC0003DMP400027490 PGSC0003DMP400029664 PGSC0003DMP400029677 PGSC0003DMP400029678 PGSC0003DMP400032156 PGSC0003DMP400037912 PGSC0003DMP400039354 PGSC0003DMP400053466 PGSC0003DMP400055979 Solyc01g008800.1.1 Solyc05g007850.1.1 Solyc08g005510.1.1 Solyc11g011080.1.1 Solyc11g011090.1.1 Solyc11g011350.1.1
ORTHOMCL116	19	2	Solanum_lycopersicum Solanum_tuberosum	PGSC0003DMP400001909 PGSC0003DMP400004078 PGSC0003DMP400006176 PGSC0003DMP400007323 PGSC0003DMP400011546 PGSC0003DMP400011571 PGSC0003DMP400011582 PGSC0003DMP400013188 PGSC0003DMP400028064 PGSC0003DMP400034466 PGSC0003DMP400038183 PGSC0003DMP400042189 PGSC0003DMP400059576 Solyc02g014550.1.1 Solyc04g054570.1.1 Solyc04g054630.1.1 Solyc07g026830.1.1 Solyc07g041560.1.1 Solyc09g020090.1.1
ORTHOMCL117	19	2	Solanum_lycopersicum Solanum_tuberosum	PGSC0003DMP400003329 PGSC0003DMP400011497 PGSC0003DMP400011509 PGSC0003DMP400025688 PGSC0003DMP400033666 PGSC0003DMP400050587 PGSC0003DMP400054727 PGSC0003DMP400057233 PGSC0003DMP400058446 PGSC0003DMP400059522 PGSC0003DMP400061675 PGSC0003DMP400063672 PGSC0003DMP400068412 Solyc01g038220.1.1 Solyc04g028600.1.1 Solyc07g032340.1.1 Solyc07g032360.1.1 Solyc07g039430.1.1 Solyc11g039450.1.1
ORTHOMCL118	19	3	Capsicum_annuum Solanum_lycopersicum Solanum_tuberosum	PGSC0003DMP400004915 PGSC0003DMP400009588 PGSC0003DMP400011535 PGSC0003DMP400017212 PGSC0003DMP400020017 PGSC0003DMP400023143 PGSC0003DMP400024101 PGSC0003DMP400024720 PGSC0003DMP400026816 PGSC0003DMP400028255 PGSC0003DMP400032801 PGSC0003DMP400041610 PGSC0003DMP400043371 PGSC0003DMP400043761 PGSC0003DMP400047481 PGSC0003DMP400049923 Solyc03g053100.2.1 Solyc03g077970.1.1 contig14878
ORTHOMCL119	19	2	Solanum_lycopersicum Solanum_tuberosum	PGSC0003DMP400005353 PGSC0003DMP400013002 PGSC0003DMP400016717 PGSC0003DMP400032355 PGSC0003DMP400032357 PGSC0003DMP400032361 PGSC0003DMP400032591 PGSC0003DMP400034188 PGSC0003DMP400047655 PGSC0003DMP400047657 PGSC0003DMP400047676 PGSC0003DMP400047677 PGSC0003DMP400052636 Solyc08g007630.1.1 Solyc11g068360.1.1 Solyc11g069620.1.1 Solyc11g069660.1.1 Solyc11g071420.1.1 Solyc11g071430.1.1
ORTHOMCL120	19	3	Capsicum_annuum Solanum_lycopersicum Solanum_tuberosum	PGSC0003DMP400007480 Solyc01g017240.1.1 Solyc01g017250.1.1 Solyc01g017480.1.1 Solyc02g011870.1.1 Solyc02g078310.1.1 Solyc04g045540.1.1 Solyc05g047440.1.1 Solyc10g049310.1.1 Solyc10g062330.1.1 Solyc11g021180.1.1 Solyc11g021310.1.1 Solyc11g030870.1.1 Solyc11g039900.1.1 Solyc11g044670.1.1 Solyc11g056260.1.1 Solyc12g036540.1.1 Solyc12g036550.1.1 contig00541
ORTHOMCL121	19	3	Capsicum_annuum Solanum_lycopersicum Solanum_tuberosum	PGSC0003DMP400012501 PGSC0003DMP400026716 PGSC0003DMP400031964 PGSC0003DMP400049943 PGSC0003DMP400051720 PGSC0003DMP400055405 PGSC0003DMP400055406 Solyc01g006350.2.1 Solyc01g006370.2.1 Solyc01g073750.2.1 Solyc02g078230.1.1 Solyc03g111570.2.1 Solyc07g053980.2.1 Solyc07g056260.2.1 Solyc07g061920.2.1 Solyc11g005980.1.1 contig00177 contig07362 contig21052
ORTHOMCL122	19	2	Solanum_lycopersicum Solanum_tuberosum	PGSC0003DMP400017275 PGSC0003DMP400019285 PGSC0003DMP400040172 PGSC0003DMP400052723 PGSC0003DMP400057282 PGSC0003DMP400057330 PGSC0003DMP400058880 PGSC0003DMP400059186 PGSC0003DMP400059799 PGSC0003DMP400061069 PGSC0003DMP400061084 PGSC0003DMP400063138 PGSC0003DMP400065097 PGSC0003DMP400067243 PGSC0003DMP400067460 PGSC0003DMP400068867 PGSC0003DMP400069387 Solyc04g005730.2.1 Solyc09g057900.1.1
ORTHOMCL123	19	1	Solanum_tuberosum	PGSC0003DMP400029738 PGSC0003DMP400037830 PGSC0003DMP400056830 PGSC0003DMP400056944 PGSC0003DMP400058309 PGSC0003DMP400058436 PGSC0003DMP400058471 PGSC0003DMP400058850 PGSC0003DMP400059011 PGSC0003DMP400060431 PGSC0003DMP400060572 PGSC0003DMP400061130 PGSC0003DMP400062098 PGSC0003DMP400062889 PGSC0003DMP400063096 PGSC0003DMP400063514 PGSC0003DMP400066362 PGSC0003DMP400066928 PGSC0003DMP400067041
ORTHOMCL124	19	2	Solanum_lycopersicum Solanum_tuberosum	PGSC0003DMP400036532 Solyc00g125580.1.1 Solyc01g016480.1.1 Solyc01g059760.1.1 Solyc05g015830.1.1 Solyc07g017680.1.1 Solyc07g021760.1.1 Solyc07g037940.1.1 Solyc08g044370.1.1 Solyc08g061030.2.1 Solyc08g062300.1.1 Solyc09g014340.1.1 Solyc10g044490.1.1 Solyc11g018830.1.1 Solyc11g039640.1.1 Solyc11g050980.1.1 Solyc12g040850.1.1 Solyc12g044970.1.1 Solyc12g049600.1.1
ORTHOMCL125	19	1	Solanum_tuberosum	PGSC0003DMP400052221 PGSC0003DMP400057508 PGSC0003DMP400057689 PGSC0003DMP400057809 PGSC0003DMP400057901 PGSC0003DMP400059069 PGSC0003DMP400062310 PGSC0003DMP400062607 PGSC0003DMP400063975 PGSC0003DMP400064974 PGSC0003DMP400066525 PGSC0003DMP400066614 PGSC0003DMP400066853 PGSC0003DMP400066929 PGSC0003DMP400067409 PGSC0003DMP400068431 PGSC0003DMP400068440 PGSC0003DMP400069175 PGSC0003DMP400069322
ORTHOMCL126	19	1	Solanum_tuberosum	PGSC0003DMP400056431 PGSC0003DMP400056554 PGSC0003DMP400056735 PGSC0003DMP400057374 PGSC0003DMP400057763 PGSC0003DMP400058260 PGSC0003DMP400058302 PGSC0003DMP400058881 PGSC0003DMP400059047 PGSC0003DMP400060210 PGSC0003DMP400060370 PGSC0003DMP400062033 PGSC0003DMP400064462 PGSC0003DMP400064679 PGSC0003DMP400065319 PGSC0003DMP400065743 PGSC0003DMP400067202 PGSC0003DMP400067715 PGSC0003DMP400069325
ORTHOMCL127	19	1	Solanum_lycopersicum	Solyc01g011520.1.1 Solyc01g012570.1.1 Solyc01g012600.1.1 Solyc01g012630.1.1 Solyc01g012670.1.1 Solyc01g012710.1.1 Solyc01g012730.1.1 Solyc01g012740.1.1 Solyc01g013770.1.1 Solyc01g013800.1.1 Solyc01g013830.1.1 Solyc01g013850.1.1 Solyc01g013920.1.1 Solyc01g013940.1.1 Solyc01g013950.1.1 Solyc01g014400.1.1 Solyc01g014420.1.1 Solyc01g014440.1.1 Solyc01g014780.1.1
ORTHOMCL128	18	3	Capsicum_annuum Solanum_lycopersicum Solanum_tuberosum	PGSC0003DMP400000783 PGSC0003DMP400000877 PGSC0003DMP400015694 PGSC0003DMP400025002 PGSC0003DMP400033372 PGSC0003DMP400048253 PGSC0003DMP400049888 PGSC0003DMP400052917 Solyc03g117630.1.1 Solyc04g011440.2.1 Solyc06g076020.2.1 Solyc09g010630.2.1 Solyc10g086410.2.1 Solyc11g066060.1.1 Solyc11g066100.1.1 contig00451 contig13081 contig25963
ORTHOMCL129	18	1	Solanum_tuberosum	PGSC0003DMP400011687 PGSC0003DMP400056455 PGSC0003DMP400057729 PGSC0003DMP400058736 PGSC0003DMP400059626 PGSC0003DMP400060950 PGSC0003DMP400061555 PGSC0003DMP400062545 PGSC0003DMP400063231 PGSC0003DMP400064809 PGSC0003DMP400065588 PGSC0003DMP400066106 PGSC0003DMP400066268 PGSC0003DMP400066730 PGSC0003DMP400067864 PGSC0003DMP400068462 PGSC0003DMP400069407 PGSC0003DMP400069414
ORTHOMCL130	18	2	Solanum_lycopersicum Solanum_tuberosum	PGSC0003DMP400019645 PGSC0003DMP400043668 PGSC0003DMP400050179 Solyc00g045570.1.1 Solyc00g144470.1.1 Solyc00g195360.1.1 Solyc02g067130.1.1 Solyc03g078540.1.1 Solyc05g015680.1.1 Solyc05g047740.1.1 Solyc06g035480.2.1 Solyc07g009240.1.1 Solyc07g042120.1.1 Solyc08g066370.1.1 Solyc09g061690.1.1 Solyc11g042830.1.1 Solyc11g065560.1.1 Solyc12g042820.1.1
ORTHOMCL131	18	1	Solanum_tuberosum	PGSC0003DMP400058193 PGSC0003DMP400058643 PGSC0003DMP400059054 PGSC0003DMP400059275 PGSC0003DMP400059667 PGSC0003DMP400062354 PGSC0003DMP400062412 PGSC0003DMP400062721 PGSC0003DMP400062809 PGSC0003DMP400062881 PGSC0003DMP400063226 PGSC0003DMP400063518 PGSC0003DMP400065262 PGSC0003DMP400065573 PGSC0003DMP400066773 PGSC0003DMP400066854 PGSC0003DMP400067056 PGSC0003DMP400068901
ORTHOMCL132	17	1	Solanum_tuberosum	PGSC0003DMP400001914 PGSC0003DMP400057372 PGSC0003DMP400058166 PGSC0003DMP400060769 PGSC0003DMP400061760 PGSC0003DMP400061769 PGSC0003DMP400061770 PGSC0003DMP400062678 PGSC0003DMP400062799 PGSC0003DMP400064386 PGSC0003DMP400065078 PGSC0003DMP400065180 PGSC0003DMP400066125 PGSC0003DMP400066499 PGSC0003DMP400066896 PGSC0003DMP400067808 PGSC0003DMP400069421
ORTHOMCL133	17	1	Solanum_tuberosum	PGSC0003DMP400003764 PGSC0003DMP400005837 PGSC0003DMP400009302 PGSC0003DMP400010781 PGSC0003DMP400014473 PGSC0003DMP400016169 PGSC0003DMP400056484 PGSC0003DMP400057317 PGSC0003DMP400059021 PGSC0003DMP400059882 PGSC0003DMP400059989 PGSC0003DMP400060780 PGSC0003DMP400061328 PGSC0003DMP400063034 PGSC0003DMP400066577 PGSC0003DMP400068174 PGSC0003DMP400069244
ORTHOMCL134	17	2	Solanum_lycopersicum Solanum_tuberosum	PGSC0003DMP400006964 PGSC0003DMP400006965 PGSC0003DMP400007007 PGSC0003DMP400007010 PGSC0003DMP400028116 PGSC0003DMP400066275 PGSC0003DMP400067339 Solyc08g079840.1.1 Solyc08g079850.1.1 Solyc08g079860.1.1 Solyc08g079870.1.1 Solyc08g079880.1.1 Solyc08g079890.1.1 Solyc08g079900.1.1 Solyc08g079910.1.1 Solyc08g079920.1.1 Solyc08g079930.1.1
ORTHOMCL135	17	3	Capsicum_annuum Solanum_lycopersicum Solanum_tuberosum	PGSC0003DMP400015453 PGSC0003DMP400015868 PGSC0003DMP400017001 PGSC0003DMP400043501 PGSC0003DMP400057448 PGSC0003DMP400058903 PGSC0003DMP400059604 PGSC0003DMP400060173 PGSC0003DMP400066025 PGSC0003DMP400067084 PGSC0003DMP400067911 PGSC0003DMP400068225 PGSC0003DMP400068768 PGSC0003DMP400069330 Solyc01g011150.1.1 Solyc11g021340.1.1 contig19559
ORTHOMCL136	17	3	Capsicum_annuum Solanum_lycopersicum Solanum_tuberosum	PGSC0003DMP400016084 Solyc00g006890.1.1 Solyc03g071790.1.1 Solyc03g071800.1.1 Solyc03g071810.1.1 Solyc03g071820.1.1 Solyc03g083130.1.1 Solyc03g083160.1.1 Solyc03g083170.2.1 Solyc03g083180.1.1 Solyc03g083190.1.1 Solyc03g083200.2.1 Solyc03g083210.2.1 Solyc06g051990.2.1 Solyc11g032140.1.1 Solyc11g032160.1.1 contig12677
ORTHOMCL137	17	3	Capsicum_annuum Solanum_lycopersicum Solanum_tuberosum	PGSC0003DMP400019188 PGSC0003DMP400036451 PGSC0003DMP400042721 PGSC0003DMP400042722 PGSC0003DMP400042723 PGSC0003DMP400042726 PGSC0003DMP400042728 PGSC0003DMP400055054 Solyc01g099160.2.1 Solyc01g099180.2.1 Solyc01g099190.2.1 Solyc01g099200.2.1 Solyc01g099210.2.1 Solyc08g014000.2.1 Solyc08g029000.2.1 Solyc09g075860.2.1 contig23440
ORTHOMCL138	17	1	Solanum_tuberosum	PGSC0003DMP400019386 PGSC0003DMP400020847 PGSC0003DMP400032982 PGSC0003DMP400050755 PGSC0003DMP400059484 PGSC0003DMP400060376 PGSC0003DMP400061425 PGSC0003DMP400063767 PGSC0003DMP400064793 PGSC0003DMP400064981 PGSC0003DMP400065323 PGSC0003DMP400065390 PGSC0003DMP400065478 PGSC0003DMP400066565 PGSC0003DMP400067125 PGSC0003DMP400067238 PGSC0003DMP400068614
ORTHOMCL139	17	1	Solanum_tuberosum	PGSC0003DMP400020675 PGSC0003DMP400020852 PGSC0003DMP400023146 PGSC0003DMP400032808 PGSC0003DMP400056837 PGSC0003DMP400057007 PGSC0003DMP400057222 PGSC0003DMP400058923 PGSC0003DMP400060028 PGSC0003DMP400062561 PGSC0003DMP400064221 PGSC0003DMP400065265 PGSC0003DMP400065270 PGSC0003DMP400065649 PGSC0003DMP400066221 PGSC0003DMP400067405 PGSC0003DMP400069031
ORTHOMCL140	17	1	Solanum_tuberosum	PGSC0003DMP400056641 PGSC0003DMP400058066 PGSC0003DMP400059742 PGSC0003DMP400059899 PGSC0003DMP400060137 PGSC0003DMP400060381 PGSC0003DMP400062516 PGSC0003DMP400063934 PGSC0003DMP400064269 PGSC0003DMP400064356 PGSC0003DMP400064721 PGSC0003DMP400065603 PGSC0003DMP400067178 PGSC0003DMP400067840 PGSC0003DMP400067883 PGSC0003DMP400069142 PGSC0003DMP400069427
ORTHOMCL141	16	2	Solanum_lycopersicum Solanum_tuberosum	PGSC0003DMP400001972 PGSC0003DMP400057428 PGSC0003DMP400057733 PGSC0003DMP400058833 PGSC0003DMP400058902 PGSC0003DMP400060810 PGSC0003DMP400060981 PGSC0003DMP400063712 PGSC0003DMP400064234 PGSC0003DMP400064495 PGSC0003DMP400065332 PGSC0003DMP400067037 Solyc03g013190.1.1 Solyc05g015340.1.1 Solyc07g032540.1.1 Solyc09g055980.1.1
ORTHOMCL142	16	2	Solanum_lycopersicum Solanum_tuberosum	PGSC0003DMP400003013 PGSC0003DMP400016885 PGSC0003DMP400017456 PGSC0003DMP400035402 PGSC0003DMP400035971 PGSC0003DMP400037831 PGSC0003DMP400037839 PGSC0003DMP400037878 PGSC0003DMP400038734 PGSC0003DMP400040012 PGSC0003DMP400041908 PGSC0003DMP400051954 PGSC0003DMP400052028 Solyc02g038640.1.1 Solyc09g015140.2.1 Solyc11g013730.1.1
ORTHOMCL143	16	1	Solanum_tuberosum	PGSC0003DMP400003809 PGSC0003DMP400057812 PGSC0003DMP400059808 PGSC0003DMP400060698 PGSC0003DMP400061937 PGSC0003DMP400062483 PGSC0003DMP400062986 PGSC0003DMP400063247 PGSC0003DMP400063628 PGSC0003DMP400064367 PGSC0003DMP400064568 PGSC0003DMP400064963 PGSC0003DMP400065732 PGSC0003DMP400065975 PGSC0003DMP400066972 PGSC0003DMP400067302
ORTHOMCL144	16	2	Solanum_lycopersicum Solanum_tuberosum	PGSC0003DMP400005531 PGSC0003DMP400008291 PGSC0003DMP400012920 PGSC0003DMP400012921 PGSC0003DMP400013095 PGSC0003DMP400013129 PGSC0003DMP400023753 Solyc02g071340.1.1 Solyc02g071350.2.1 Solyc03g005860.2.1 Solyc06g009280.1.1 Solyc06g009290.2.1 Solyc11g067300.1.1 Solyc11g067310.1.1 Solyc12g098840.1.1 Solyc12g098870.1.1
ORTHOMCL145	16	1	Solanum_tuberosum	PGSC0003DMP400006203 PGSC0003DMP400019014 PGSC0003DMP400021147 PGSC0003DMP400029602 PGSC0003DMP400032630 PGSC0003DMP400046548 PGSC0003DMP400048649 PGSC0003DMP400056565 PGSC0003DMP400059003 PGSC0003DMP400060301 PGSC0003DMP400061046 PGSC0003DMP400061148 PGSC0003DMP400065781 PGSC0003DMP400066636 PGSC0003DMP400067381 PGSC0003DMP400069119
ORTHOMCL146	16	2	Solanum_lycopersicum Solanum_tuberosum	PGSC0003DMP400007855 PGSC0003DMP400014728 PGSC0003DMP400014731 PGSC0003DMP400015104 PGSC0003DMP400015106 PGSC0003DMP400019328 PGSC0003DMP400019508 PGSC0003DMP400019615 PGSC0003DMP400019636 PGSC0003DMP400033262 PGSC0003DMP400033742 PGSC0003DMP400037734 PGSC0003DMP400044490 PGSC0003DMP400046327 PGSC0003DMP400048658 Solyc10g085460.1.1
ORTHOMCL147	16	1	Solanum_tuberosum	PGSC0003DMP400012461 PGSC0003DMP400019195 PGSC0003DMP400019318 PGSC0003DMP400032671 PGSC0003DMP400057187 PGSC0003DMP400058908 PGSC0003DMP400059393 PGSC0003DMP400060634 PGSC0003DMP400061365 PGSC0003DMP400062553 PGSC0003DMP400062802 PGSC0003DMP400063290 PGSC0003DMP400063563 PGSC0003DMP400066957 PGSC0003DMP400067021 PGSC0003DMP400067109
ORTHOMCL148	16	1	Solanum_tuberosum	PGSC0003DMP400013586 PGSC0003DMP400056443 PGSC0003DMP400057569 PGSC0003DMP400058912 PGSC0003DMP400060673 PGSC0003DMP400062105 PGSC0003DMP400062166 PGSC0003DMP400062346 PGSC0003DMP400062481 PGSC0003DMP400063132 PGSC0003DMP400063155 PGSC0003DMP400065792 PGSC0003DMP400066043 PGSC0003DMP400066296 PGSC0003DMP400067823 PGSC0003DMP400069222
ORTHOMCL149	16	1	Solanum_tuberosum	PGSC0003DMP400056435 PGSC0003DMP400057126 PGSC0003DMP400057376 PGSC0003DMP400058841 PGSC0003DMP400059349 PGSC0003DMP400060439 PGSC0003DMP400060536 PGSC0003DMP400060688 PGSC0003DMP400061516 PGSC0003DMP400061921 PGSC0003DMP400062759 PGSC0003DMP400063432 PGSC0003DMP400064677 PGSC0003DMP400067233 PGSC0003DMP400068744 PGSC0003DMP400068891
ORTHOMCL150	15	3	Capsicum_annuum Solanum_lycopersicum Solanum_tuberosum	PGSC0003DMP400000961 PGSC0003DMP400004601 PGSC0003DMP400008608 PGSC0003DMP400013232 PGSC0003DMP400036758 PGSC0003DMP400043609 PGSC0003DMP400056141 Solyc02g069420.2.1 Solyc02g086800.2.1 Solyc03g121810.2.1 Solyc04g006940.2.1 Solyc05g010120.2.1 Solyc06g062780.2.1 Solyc12g044920.1.1 contig20104
ORTHOMCL151	15	2	Solanum_lycopersicum Solanum_tuberosum	PGSC0003DMP400001830 PGSC0003DMP400003365 PGSC0003DMP400011541 PGSC0003DMP400027619 PGSC0003DMP400048458 PGSC0003DMP400052738 PGSC0003DMP400061912 Solyc00g084760.1.1 Solyc02g021090.2.1 Solyc02g061830.1.1 Solyc03g044940.1.1 Solyc03g096440.1.1 Solyc09g064290.1.1 Solyc10g017760.1.1 Solyc10g017770.1.1
ORTHOMCL152	15	3	Capsicum_annuum Solanum_lycopersicum Solanum_tuberosum	PGSC0003DMP400004679 PGSC0003DMP400014169 PGSC0003DMP400020940 PGSC0003DMP400036615 PGSC0003DMP400045955 PGSC0003DMP400050746 Solyc02g024070.2.1 Solyc02g069830.2.1 Solyc03g120910.2.1 Solyc08g066500.2.1 Solyc11g069470.1.1 Solyc12g044410.1.1 contig07098 contig23806 contig24714
ORTHOMCL153	15	1	Solanum_tuberosum	PGSC0003DMP400005860 PGSC0003DMP400057121 PGSC0003DMP400058198 PGSC0003DMP400058303 PGSC0003DMP400058413 PGSC0003DMP400060010 PGSC0003DMP400060502 PGSC0003DMP400060771 PGSC0003DMP400062953 PGSC0003DMP400063525 PGSC0003DMP400064615 PGSC0003DMP400065824 PGSC0003DMP400066711 PGSC0003DMP400066767 PGSC0003DMP400067517
ORTHOMCL154	15	3	Capsicum_annuum Solanum_lycopersicum Solanum_tuberosum	PGSC0003DMP400007331 PGSC0003DMP400013900 PGSC0003DMP400021001 PGSC0003DMP400024836 PGSC0003DMP400043938 PGSC0003DMP400055772 PGSC0003DMP400060260 Solyc03g113400.2.1 Solyc03g117150.2.1 Solyc06g071100.2.1 Solyc07g017780.2.1 Solyc08g078200.1.1 Solyc12g010360.1.1 contig23256 contig28064
ORTHOMCL155	15	3	Capsicum_annuum Solanum_lycopersicum Solanum_tuberosum	PGSC0003DMP400007347 PGSC0003DMP400018671 PGSC0003DMP400030186 PGSC0003DMP400030646 PGSC0003DMP400039490 PGSC0003DMP400041482 PGSC0003DMP400049556 Solyc01g005210.2.1 Solyc02g072150.2.1 Solyc04g025940.2.1 Solyc05g005750.2.1 Solyc07g055300.2.1 Solyc08g076650.2.1 Solyc10g007950.2.1 contig05938
ORTHOMCL156	15	1	Solanum_tuberosum	PGSC0003DMP400007757 PGSC0003DMP400007961 PGSC0003DMP400026172 PGSC0003DMP400028840 PGSC0003DMP400030734 PGSC0003DMP400038202 PGSC0003DMP400046681 PGSC0003DMP400047792 PGSC0003DMP400055681 PGSC0003DMP400056497 PGSC0003DMP400058588 PGSC0003DMP400059045 PGSC0003DMP400060616 PGSC0003DMP400062824 PGSC0003DMP400068009
ORTHOMCL157	15	1	Solanum_tuberosum	PGSC0003DMP400016913 PGSC0003DMP400027395 PGSC0003DMP400056547 PGSC0003DMP400056598 PGSC0003DMP400056605 PGSC0003DMP400057319 PGSC0003DMP400058176 PGSC0003DMP400059008 PGSC0003DMP400060481 PGSC0003DMP400061546 PGSC0003DMP400061903 PGSC0003DMP400062510 PGSC0003DMP400065424 PGSC0003DMP400068083 PGSC0003DMP400068503
ORTHOMCL158	15	1	Solanum_tuberosum	PGSC0003DMP400017248 PGSC0003DMP400023914 PGSC0003DMP400057158 PGSC0003DMP400058059 PGSC0003DMP400059038 PGSC0003DMP400059374 PGSC0003DMP400061050 PGSC0003DMP400061088 PGSC0003DMP400062623 PGSC0003DMP400064034 PGSC0003DMP400064213 PGSC0003DMP400064445 PGSC0003DMP400065049 PGSC0003DMP400066072 PGSC0003DMP400067143
ORTHOMCL159	15	1	Solanum_tuberosum	PGSC0003DMP400018279 PGSC0003DMP400020464 PGSC0003DMP400028127 PGSC0003DMP400037230 PGSC0003DMP400039663 PGSC0003DMP400056543 PGSC0003DMP400057762 PGSC0003DMP400058361 PGSC0003DMP400060178 PGSC0003DMP400060403 PGSC0003DMP400064100 PGSC0003DMP400066087 PGSC0003DMP400068422 PGSC0003DMP400068911 PGSC0003DMP400069162
ORTHOMCL160	15	2	Solanum_lycopersicum Solanum_tuberosum	PGSC0003DMP400021051 PGSC0003DMP400021052 PGSC0003DMP400021054 PGSC0003DMP400024357 PGSC0003DMP400024358 PGSC0003DMP400024362 PGSC0003DMP400024363 PGSC0003DMP400024364 PGSC0003DMP400034747 PGSC0003DMP400041756 PGSC0003DMP400041758 PGSC0003DMP400041759 PGSC0003DMP400050917 Solyc06g060680.1.1 Solyc06g060690.2.1
ORTHOMCL161	15	2	Solanum_lycopersicum Solanum_tuberosum	PGSC0003DMP400023045 PGSC0003DMP400029372 PGSC0003DMP400041801 PGSC0003DMP400050879 PGSC0003DMP400058916 PGSC0003DMP400061410 PGSC0003DMP400061431 PGSC0003DMP400061871 PGSC0003DMP400062387 PGSC0003DMP400063644 PGSC0003DMP400065025 PGSC0003DMP400065843 PGSC0003DMP400069007 PGSC0003DMP400069455 Solyc01g057540.1.1
ORTHOMCL162	15	1	Solanum_tuberosum	PGSC0003DMP400026268 PGSC0003DMP400044369 PGSC0003DMP400058374 PGSC0003DMP400060107 PGSC0003DMP400060218 PGSC0003DMP400063140 PGSC0003DMP400063179 PGSC0003DMP400064295 PGSC0003DMP400065252 PGSC0003DMP400065921 PGSC0003DMP400066241 PGSC0003DMP400066922 PGSC0003DMP400067003 PGSC0003DMP400068413 PGSC0003DMP400068709
ORTHOMCL163	15	1	Solanum_tuberosum	PGSC0003DMP400056613 PGSC0003DMP400056972 PGSC0003DMP400057101 PGSC0003DMP400057309 PGSC0003DMP400057684 PGSC0003DMP400059451 PGSC0003DMP400059994 PGSC0003DMP400064723 PGSC0003DMP400065610 PGSC0003DMP400066281 PGSC0003DMP400066471 PGSC0003DMP400067885 PGSC0003DMP400068032 PGSC0003DMP400069156 PGSC0003DMP400069446
ORTHOMCL164	15	2	Solanum_lycopersicum Solanum_tuberosum	PGSC0003DMP400063106 PGSC0003DMP400068801 Solyc00g005100.1.1 Solyc01g044400.1.1 Solyc04g028480.1.1 Solyc06g009300.1.1 Solyc06g035650.1.1 Solyc09g014180.1.1 Solyc09g047890.1.1 Solyc09g056240.1.1 Solyc09g065980.1.1 Solyc11g042690.1.1 Solyc12g019530.1.1 Solyc12g027900.1.1 Solyc12g038470.1.1
ORTHOMCL165	15	2	Capsicum_annuum Solanum_lycopersicum	Solyc00g245200.1.1 Solyc01g017310.1.1 Solyc01g018090.1.1 Solyc02g020960.1.1 Solyc05g016130.1.1 Solyc06g009940.1.1 Solyc09g015280.1.1 Solyc09g015290.1.1 Solyc09g015300.1.1 Solyc09g015320.1.1 Solyc09g015340.1.1 Solyc09g018800.1.1 Solyc10g017890.1.1 Solyc10g052740.1.1 contig26924
ORTHOMCL166	14	3	Capsicum_annuum Solanum_lycopersicum Solanum_tuberosum	PGSC0003DMP400000661 PGSC0003DMP400004621 PGSC0003DMP400006312 PGSC0003DMP400008591 PGSC0003DMP400053911 PGSC0003DMP400056147 Solyc01g110000.2.1 Solyc02g084720.2.1 Solyc03g121540.2.1 Solyc04g080840.1.1 Solyc06g062580.2.1 Solyc12g008840.1.1 Solyc12g044880.1.1 contig04027
ORTHOMCL167	14	2	Solanum_lycopersicum Solanum_tuberosum	PGSC0003DMP400004268 PGSC0003DMP400005705 PGSC0003DMP400029386 PGSC0003DMP400032242 PGSC0003DMP400033293 PGSC0003DMP400039288 PGSC0003DMP400055037 Solyc01g067520.2.1 Solyc03g097050.2.1 Solyc05g053560.2.1 Solyc08g005280.1.1 Solyc08g076320.2.1 Solyc09g075550.2.1 Solyc10g074620.1.1
ORTHOMCL168	14	1	Solanum_tuberosum	PGSC0003DMP400011154 PGSC0003DMP400057857 PGSC0003DMP400058294 PGSC0003DMP400060311 PGSC0003DMP400061820 PGSC0003DMP400061939 PGSC0003DMP400063895 PGSC0003DMP400064060 PGSC0003DMP400064947 PGSC0003DMP400065699 PGSC0003DMP400066082 PGSC0003DMP400068810 PGSC0003DMP400068837 PGSC0003DMP400069389
ORTHOMCL169	14	3	Capsicum_annuum Solanum_lycopersicum Solanum_tuberosum	PGSC0003DMP400011206 PGSC0003DMP400011232 PGSC0003DMP400039599 PGSC0003DMP400043844 PGSC0003DMP400055010 PGSC0003DMP400055218 Solyc01g073970.2.1 Solyc01g074000.2.1 Solyc01g080600.2.1 Solyc01g086820.2.1 Solyc02g077480.1.1 Solyc10g008910.1.1 contig01647 contig28783
ORTHOMCL170	14	1	Solanum_tuberosum	PGSC0003DMP400011562 PGSC0003DMP400036114 PGSC0003DMP400059112 PGSC0003DMP400059826 PGSC0003DMP400061205 PGSC0003DMP400061683 PGSC0003DMP400061854 PGSC0003DMP400063743 PGSC0003DMP400064952 PGSC0003DMP400066189 PGSC0003DMP400066323 PGSC0003DMP400066861 PGSC0003DMP400068291 PGSC0003DMP400069181
ORTHOMCL171	14	1	Solanum_tuberosum	PGSC0003DMP400011869 PGSC0003DMP400029313 PGSC0003DMP400056340 PGSC0003DMP400057766 PGSC0003DMP400058343 PGSC0003DMP400058936 PGSC0003DMP400062259 PGSC0003DMP400064403 PGSC0003DMP400065009 PGSC0003DMP400066049 PGSC0003DMP400066449 PGSC0003DMP400066450 PGSC0003DMP400067743 PGSC0003DMP400069398
ORTHOMCL172	14	2	Solanum_lycopersicum Solanum_tuberosum	PGSC0003DMP400012118 PGSC0003DMP400012119 PGSC0003DMP400012122 PGSC0003DMP400012124 PGSC0003DMP400060436 PGSC0003DMP400064549 Solyc01g087740.1.1 Solyc01g087780.2.1 Solyc01g087790.2.1 Solyc01g087800.2.1 Solyc01g087810.2.1 Solyc01g087820.2.1 Solyc01g087840.2.1 Solyc01g087850.2.1
ORTHOMCL173	14	2	Solanum_lycopersicum Solanum_tuberosum	PGSC0003DMP400012885 Solyc01g034130.1.1 Solyc01g044330.1.1 Solyc03g071740.1.1 Solyc03g078740.1.1 Solyc03g111490.1.1 Solyc04g045370.1.1 Solyc05g031610.1.1 Solyc05g046080.1.1 Solyc08g045660.1.1 Solyc09g018560.1.1 Solyc12g019270.1.1 Solyc12g044490.1.1 Solyc12g070190.1.1
ORTHOMCL174	14	1	Solanum_tuberosum	PGSC0003DMP400013417 PGSC0003DMP400021870 PGSC0003DMP400024619 PGSC0003DMP400058063 PGSC0003DMP400058771 PGSC0003DMP400059499 PGSC0003DMP400059572 PGSC0003DMP400061346 PGSC0003DMP400061656 PGSC0003DMP400062160 PGSC0003DMP400062600 PGSC0003DMP400064812 PGSC0003DMP400065005 PGSC0003DMP400068178
ORTHOMCL175	14	3	Capsicum_annuum Solanum_lycopersicum Solanum_tuberosum	PGSC0003DMP400020303 PGSC0003DMP400020304 PGSC0003DMP400020326 PGSC0003DMP400020327 PGSC0003DMP400020330 PGSC0003DMP400020331 PGSC0003DMP400020332 PGSC0003DMP400020333 PGSC0003DMP400020334 PGSC0003DMP400059216 PGSC0003DMP400061861 Solyc04g010130.1.1 Solyc04g010180.2.1 contig01524
ORTHOMCL176	14	3	Capsicum_annuum Solanum_lycopersicum Solanum_tuberosum	PGSC0003DMP400021359 PGSC0003DMP400056538 PGSC0003DMP400058946 PGSC0003DMP400059732 PGSC0003DMP400060852 PGSC0003DMP400061976 PGSC0003DMP400065388 PGSC0003DMP400065849 PGSC0003DMP400066015 PGSC0003DMP400066076 PGSC0003DMP400066902 PGSC0003DMP400069211 Solyc07g032120.1.1 contig23417
ORTHOMCL177	14	1	Solanum_tuberosum	PGSC0003DMP400024090 PGSC0003DMP400024091 PGSC0003DMP400024094 PGSC0003DMP400024095 PGSC0003DMP400024097 PGSC0003DMP400024098 PGSC0003DMP400024099 PGSC0003DMP400024102 PGSC0003DMP400038097 PGSC0003DMP400038098 PGSC0003DMP400055536 PGSC0003DMP400055539 PGSC0003DMP400055540 PGSC0003DMP400058876
ORTHOMCL178	14	2	Solanum_lycopersicum Solanum_tuberosum	PGSC0003DMP400024445 PGSC0003DMP400056940 PGSC0003DMP400057247 PGSC0003DMP400058072 PGSC0003DMP400059580 PGSC0003DMP400061706 PGSC0003DMP400064253 PGSC0003DMP400064962 PGSC0003DMP400065217 PGSC0003DMP400065645 PGSC0003DMP400065723 PGSC0003DMP400065815 PGSC0003DMP400067470 Solyc08g023430.1.1
ORTHOMCL179	14	2	Solanum_lycopersicum Solanum_tuberosum	PGSC0003DMP400033548 Solyc00g175240.1.1 Solyc01g057880.1.1 Solyc02g032530.2.1 Solyc03g083850.1.1 Solyc04g051520.1.1 Solyc05g015100.1.1 Solyc06g036150.1.1 Solyc08g063100.1.1 Solyc09g055720.1.1 Solyc09g059490.1.1 Solyc10g047840.1.1 Solyc11g020880.1.1 Solyc12g049490.1.1
ORTHOMCL180	14	3	Capsicum_annuum Solanum_lycopersicum Solanum_tuberosum	PGSC0003DMP400033672 PGSC0003DMP400037349 PGSC0003DMP400037388 PGSC0003DMP400040591 PGSC0003DMP400054631 Solyc00g282510.1.1 Solyc05g056170.2.1 Solyc09g007890.1.1 Solyc09g007900.2.1 Solyc09g007910.2.1 Solyc09g007920.2.1 Solyc10g086180.1.1 contig26099 contig29071
ORTHOMCL181	14	2	Solanum_lycopersicum Solanum_tuberosum	PGSC0003DMP400035233 Solyc01g057820.1.1 Solyc01g067110.1.1 Solyc01g090620.1.1 Solyc03g095480.1.1 Solyc04g040030.1.1 Solyc04g040040.1.1 Solyc05g014990.1.1 Solyc06g048830.1.1 Solyc07g020820.1.1 Solyc07g038140.1.1 Solyc08g023260.1.1 Solyc08g041660.1.1 Solyc09g031710.1.1
ORTHOMCL182	14	1	Solanum_tuberosum	PGSC0003DMP400039967 PGSC0003DMP400057228 PGSC0003DMP400058188 PGSC0003DMP400058326 PGSC0003DMP400059260 PGSC0003DMP400060094 PGSC0003DMP400061862 PGSC0003DMP400062286 PGSC0003DMP400064244 PGSC0003DMP400064986 PGSC0003DMP400065433 PGSC0003DMP400065733 PGSC0003DMP400066647 PGSC0003DMP400067334
ORTHOMCL183	14	1	Solanum_tuberosum	PGSC0003DMP400056510 PGSC0003DMP400057271 PGSC0003DMP400057609 PGSC0003DMP400057868 PGSC0003DMP400059838 PGSC0003DMP400060948 PGSC0003DMP400061324 PGSC0003DMP400062551 PGSC0003DMP400065439 PGSC0003DMP400067085 PGSC0003DMP400067854 PGSC0003DMP400068220 PGSC0003DMP400068541 PGSC0003DMP400068718
ORTHOMCL184	14	1	Solanum_tuberosum	PGSC0003DMP400057019 PGSC0003DMP400057538 PGSC0003DMP400057590 PGSC0003DMP400059536 PGSC0003DMP400060861 PGSC0003DMP400061996 PGSC0003DMP400062442 PGSC0003DMP400062473 PGSC0003DMP400064032 PGSC0003DMP400064133 PGSC0003DMP400065500 PGSC0003DMP400066762 PGSC0003DMP400069357 PGSC0003DMP400069410
ORTHOMCL185	14	2	Solanum_lycopersicum Solanum_tuberosum	PGSC0003DMP400058555 Solyc01g010680.1.1 Solyc01g028880.1.1 Solyc02g031720.1.1 Solyc03g096340.1.1 Solyc03g122200.1.1 Solyc05g018270.1.1 Solyc06g048550.1.1 Solyc07g018060.1.1 Solyc07g019640.1.1 Solyc10g018230.1.1 Solyc10g080800.1.1 Solyc12g027570.1.1 Solyc12g036110.1.1
ORTHOMCL186	14	1	Solanum_lycopersicum	Solyc01g011060.1.1 Solyc03g013220.1.1 Solyc05g018790.1.1 Solyc09g056070.1.1 Solyc09g056080.1.1 Solyc09g056310.1.1 Solyc09g057810.1.1 Solyc09g057820.1.1 Solyc09g057830.1.1 Solyc11g030880.1.1 Solyc11g030890.1.1 Solyc11g030900.1.1 Solyc11g056270.1.1 Solyc12g036720.1.1
ORTHOMCL187	13	2	Solanum_lycopersicum Solanum_tuberosum	PGSC0003DMP400002050 PGSC0003DMP400004006 PGSC0003DMP400019185 PGSC0003DMP400021994 PGSC0003DMP400024294 PGSC0003DMP400026265 PGSC0003DMP400030349 PGSC0003DMP400033347 PGSC0003DMP400045358 PGSC0003DMP400063859 PGSC0003DMP400065164 Solyc02g014370.1.1 Solyc04g048980.2.1
ORTHOMCL188	13	2	Solanum_lycopersicum Solanum_tuberosum	PGSC0003DMP400003833 PGSC0003DMP400023101 PGSC0003DMP400037420 PGSC0003DMP400061484 PGSC0003DMP400062212 PGSC0003DMP400068660 Solyc01g059890.1.1 Solyc01g065750.2.1 Solyc01g107110.2.1 Solyc03g114570.1.1 Solyc07g054990.1.1 Solyc10g011970.1.1 Solyc11g013510.1.1
ORTHOMCL189	13	2	Solanum_lycopersicum Solanum_tuberosum	PGSC0003DMP400005827 PGSC0003DMP400006177 PGSC0003DMP400014464 PGSC0003DMP400042241 PGSC0003DMP400057258 PGSC0003DMP400058675 PGSC0003DMP400059519 PGSC0003DMP400063268 PGSC0003DMP400064473 PGSC0003DMP400065744 PGSC0003DMP400068069 PGSC0003DMP400068287 Solyc07g021730.1.1
ORTHOMCL190	13	1	Solanum_tuberosum	PGSC0003DMP400009608 PGSC0003DMP400057216 PGSC0003DMP400059672 PGSC0003DMP400060208 PGSC0003DMP400063158 PGSC0003DMP400065001 PGSC0003DMP400065418 PGSC0003DMP400065800 PGSC0003DMP400067672 PGSC0003DMP400067795 PGSC0003DMP400068730 PGSC0003DMP400068765 PGSC0003DMP400068981
ORTHOMCL191	13	1	Solanum_tuberosum	PGSC0003DMP400009658 PGSC0003DMP400056734 PGSC0003DMP400056888 PGSC0003DMP400058052 PGSC0003DMP400058805 PGSC0003DMP400059807 PGSC0003DMP400062885 PGSC0003DMP400063105 PGSC0003DMP400064582 PGSC0003DMP400064928 PGSC0003DMP400065864 PGSC0003DMP400066539 PGSC0003DMP400069399
ORTHOMCL192	13	3	Capsicum_annuum Solanum_lycopersicum Solanum_tuberosum	PGSC0003DMP400012089 PGSC0003DMP400012091 PGSC0003DMP400015312 PGSC0003DMP400032614 PGSC0003DMP400032618 Solyc01g009230.2.1 Solyc01g088170.2.1 Solyc11g071580.1.1 Solyc11g071600.1.1 Solyc11g071610.1.1 Solyc11g071620.1.1 contig15546 contig25149
ORTHOMCL193	13	2	Solanum_lycopersicum Solanum_tuberosum	PGSC0003DMP400019257 PGSC0003DMP400025918 PGSC0003DMP400036363 PGSC0003DMP400038095 PGSC0003DMP400054220 Solyc01g081540.2.1 Solyc06g008090.2.1 Solyc06g008530.1.1 Solyc06g083960.1.1 Solyc07g041150.2.1 Solyc09g064200.2.1 Solyc09g091080.2.1 Solyc11g006220.1.1
ORTHOMCL194	13	1	Solanum_tuberosum	PGSC0003DMP400037250 PGSC0003DMP400056990 PGSC0003DMP400057349 PGSC0003DMP400057611 PGSC0003DMP400059342 PGSC0003DMP400060622 PGSC0003DMP400061535 PGSC0003DMP400061658 PGSC0003DMP400062418 PGSC0003DMP400063740 PGSC0003DMP400063759 PGSC0003DMP400067401 PGSC0003DMP400068282
ORTHOMCL195	13	1	Solanum_tuberosum	PGSC0003DMP400055649 PGSC0003DMP400056623 PGSC0003DMP400057139 PGSC0003DMP400057408 PGSC0003DMP400057880 PGSC0003DMP400058407 PGSC0003DMP400059132 PGSC0003DMP400059319 PGSC0003DMP400061162 PGSC0003DMP400061286 PGSC0003DMP400061901 PGSC0003DMP400066350 PGSC0003DMP400066835
ORTHOMCL196	13	1	Solanum_tuberosum	PGSC0003DMP400056458 PGSC0003DMP400057931 PGSC0003DMP400058335 PGSC0003DMP400059353 PGSC0003DMP400059371 PGSC0003DMP400059844 PGSC0003DMP400059864 PGSC0003DMP400061816 PGSC0003DMP400062480 PGSC0003DMP400063217 PGSC0003DMP400063673 PGSC0003DMP400066802 PGSC0003DMP400069154
ORTHOMCL197	13	2	Solanum_lycopersicum Solanum_tuberosum	PGSC0003DMP400061953 Solyc00g172410.1.1 Solyc01g057690.1.1 Solyc02g044000.1.1 Solyc06g011610.1.1 Solyc07g017280.1.1 Solyc08g028810.1.1 Solyc10g050370.1.1 Solyc10g050400.1.1 Solyc10g054270.1.1 Solyc10g074430.1.1 Solyc11g032020.1.1 Solyc12g038200.1.1
ORTHOMCL198	13	2	Solanum_lycopersicum Solanum_tuberosum	PGSC0003DMP400064684 Solyc01g017550.1.1 Solyc03g063130.1.1 Solyc04g024670.1.1 Solyc05g016050.1.1 Solyc07g025460.1.1 Solyc07g043210.1.1 Solyc08g048270.1.1 Solyc09g055770.1.1 Solyc09g059160.1.1 Solyc10g038070.1.1 Solyc11g021320.1.1 Solyc12g027830.1.1
ORTHOMCL199	13	1	Solanum_lycopersicum	Solyc01g058420.1.1 Solyc02g021370.1.1 Solyc03g063770.1.1 Solyc04g049590.1.1 Solyc05g045770.1.1 Solyc05g045830.1.1 Solyc05g045840.1.1 Solyc05g045910.1.1 Solyc08g045870.2.1 Solyc09g015850.2.1 Solyc11g056400.1.1 Solyc12g035820.1.1 Solyc12g039000.1.1
ORTHOMCL200	12	2	Solanum_lycopersicum Solanum_tuberosum	PGSC0003DMP400002531 PGSC0003DMP400009670 PGSC0003DMP400019053 PGSC0003DMP400020609 PGSC0003DMP400020610 PGSC0003DMP400032760 PGSC0003DMP400033463 Solyc02g087410.2.1 Solyc03g093650.2.1 Solyc05g013890.1.1 Solyc07g018130.1.1 Solyc07g064120.1.1
ORTHOMCL201	12	2	Solanum_lycopersicum Solanum_tuberosum	PGSC0003DMP400005261 PGSC0003DMP400007645 PGSC0003DMP400007646 PGSC0003DMP400013860 PGSC0003DMP400013863 PGSC0003DMP400013864 PGSC0003DMP400013865 PGSC0003DMP400013867 PGSC0003DMP400013873 PGSC0003DMP400024495 PGSC0003DMP400041993 Solyc12g006040.1.1
ORTHOMCL202	12	1	Solanum_tuberosum	PGSC0003DMP400006214 PGSC0003DMP400008016 PGSC0003DMP400011075 PGSC0003DMP400018591 PGSC0003DMP400028106 PGSC0003DMP400028886 PGSC0003DMP400034044 PGSC0003DMP400035929 PGSC0003DMP400036231 PGSC0003DMP400055739 PGSC0003DMP400057773 PGSC0003DMP400059427
ORTHOMCL203	12	2	Solanum_lycopersicum Solanum_tuberosum	PGSC0003DMP400007448 PGSC0003DMP400018283 PGSC0003DMP400018287 PGSC0003DMP400018288 PGSC0003DMP400031193 PGSC0003DMP400036213 PGSC0003DMP400036234 PGSC0003DMP400047977 Solyc02g031790.1.1 Solyc02g068820.1.1 Solyc02g068830.1.1 Solyc06g006040.1.1
ORTHOMCL204	12	2	Solanum_lycopersicum Solanum_tuberosum	PGSC0003DMP400015380 PGSC0003DMP400059318 PGSC0003DMP400061035 PGSC0003DMP400062836 PGSC0003DMP400063834 PGSC0003DMP400065321 PGSC0003DMP400066128 PGSC0003DMP400066989 PGSC0003DMP400067158 PGSC0003DMP400067689 Solyc07g041400.2.1 Solyc07g041420.1.1
ORTHOMCL205	12	2	Solanum_lycopersicum Solanum_tuberosum	PGSC0003DMP400022097 PGSC0003DMP400022101 PGSC0003DMP400022145 PGSC0003DMP400022146 PGSC0003DMP400058473 Solyc08g007600.1.1 Solyc08g007610.1.1 Solyc08g007620.1.1 Solyc08g007670.1.1 Solyc08g007680.1.1 Solyc08g007690.1.1 Solyc08g007700.1.1
ORTHOMCL206	12	1	Solanum_tuberosum	PGSC0003DMP400022940 PGSC0003DMP400057073 PGSC0003DMP400059304 PGSC0003DMP400060681 PGSC0003DMP400060901 PGSC0003DMP400061635 PGSC0003DMP400061765 PGSC0003DMP400062214 PGSC0003DMP400062357 PGSC0003DMP400063277 PGSC0003DMP400065015 PGSC0003DMP400067867
ORTHOMCL207	12	1	Solanum_tuberosum	PGSC0003DMP400040127 PGSC0003DMP400056989 PGSC0003DMP400059997 PGSC0003DMP400060819 PGSC0003DMP400062037 PGSC0003DMP400064706 PGSC0003DMP400065154 PGSC0003DMP400065484 PGSC0003DMP400066135 PGSC0003DMP400067817 PGSC0003DMP400068528 PGSC0003DMP400069161
ORTHOMCL208	12	1	Solanum_tuberosum	PGSC0003DMP400056834 PGSC0003DMP400057500 PGSC0003DMP400058023 PGSC0003DMP400058288 PGSC0003DMP400060935 PGSC0003DMP400062603 PGSC0003DMP400063433 PGSC0003DMP400064073 PGSC0003DMP400064324 PGSC0003DMP400066784 PGSC0003DMP400067804 PGSC0003DMP400069443
ORTHOMCL209	12	1	Solanum_tuberosum	PGSC0003DMP400057082 PGSC0003DMP400059494 PGSC0003DMP400060700 PGSC0003DMP400062433 PGSC0003DMP400062474 PGSC0003DMP400063150 PGSC0003DMP400063323 PGSC0003DMP400065833 PGSC0003DMP400068329 PGSC0003DMP400068536 PGSC0003DMP400069030 PGSC0003DMP400069328
ORTHOMCL210	11	2	Solanum_lycopersicum Solanum_tuberosum	PGSC0003DMP400005503 PGSC0003DMP400027542 PGSC0003DMP400058768 Solyc07g056610.1.1 Solyc07g056690.1.1 Solyc07g061710.1.1 Solyc08g074870.1.1 Solyc08g080790.1.1 Solyc08g080800.1.1 Solyc08g080810.1.1 Solyc08g080820.1.1
ORTHOMCL211	11	3	Capsicum_annuum Solanum_lycopersicum Solanum_tuberosum	PGSC0003DMP400005520 PGSC0003DMP400027650 PGSC0003DMP400030385 PGSC0003DMP400041531 PGSC0003DMP400047296 Solyc01g059870.2.1 Solyc02g071260.2.1 Solyc05g053410.2.1 Solyc07g045480.2.1 Solyc10g044670.1.1 contig01107
ORTHOMCL212	11	2	Solanum_lycopersicum Solanum_tuberosum	PGSC0003DMP400006771 PGSC0003DMP400006772 PGSC0003DMP400006824 PGSC0003DMP400032874 PGSC0003DMP400032880 PGSC0003DMP400032887 PGSC0003DMP400032889 PGSC0003DMP400058514 PGSC0003DMP400060545 PGSC0003DMP400062684 Solyc09g072960.1.1
ORTHOMCL213	11	2	Solanum_lycopersicum Solanum_tuberosum	PGSC0003DMP400007899 PGSC0003DMP400011502 PGSC0003DMP400011505 PGSC0003DMP400020611 PGSC0003DMP400041257 PGSC0003DMP400041258 PGSC0003DMP400041259 PGSC0003DMP400041260 PGSC0003DMP400041263 Solyc12g100100.1.1 Solyc12g100110.1.1
ORTHOMCL214	11	2	Solanum_lycopersicum Solanum_tuberosum	PGSC0003DMP400010766 PGSC0003DMP400028022 PGSC0003DMP400040818 PGSC0003DMP400040855 PGSC0003DMP400040896 PGSC0003DMP400040897 PGSC0003DMP400040902 PGSC0003DMP400040906 Solyc04g009640.2.1 Solyc04g012100.1.1 Solyc04g015980.2.1
ORTHOMCL215	11	2	Solanum_lycopersicum Solanum_tuberosum	PGSC0003DMP400011753 PGSC0003DMP400014982 PGSC0003DMP400015815 PGSC0003DMP400031241 PGSC0003DMP400039088 PGSC0003DMP400039544 PGSC0003DMP400051763 PGSC0003DMP400058750 PGSC0003DMP400066852 PGSC0003DMP400068087 Solyc07g008870.1.1
ORTHOMCL216	11	2	Solanum_lycopersicum Solanum_tuberosum	PGSC0003DMP400013422 PGSC0003DMP400013692 PGSC0003DMP400058088 PGSC0003DMP400058242 PGSC0003DMP400058506 PGSC0003DMP400059777 PGSC0003DMP400060317 PGSC0003DMP400060369 PGSC0003DMP400066678 PGSC0003DMP400067603 Solyc02g020930.1.1
ORTHOMCL217	11	2	Solanum_lycopersicum Solanum_tuberosum	PGSC0003DMP400013536 PGSC0003DMP400056442 PGSC0003DMP400061258 Solyc03g013120.1.1 Solyc03g051630.1.1 Solyc06g036390.1.1 Solyc08g044570.1.1 Solyc10g035570.1.1 Solyc10g052410.1.1 Solyc12g062500.1.1 Solyc12g070240.1.1
ORTHOMCL218	11	3	Capsicum_annuum Solanum_lycopersicum Solanum_tuberosum	PGSC0003DMP400014320 PGSC0003DMP400022498 PGSC0003DMP400023079 PGSC0003DMP400037126 PGSC0003DMP400037278 Solyc02g064680.2.1 Solyc02g092450.2.1 Solyc04g016260.2.1 Solyc04g077870.2.1 Solyc10g079300.1.1 contig00280
ORTHOMCL219	11	3	Capsicum_annuum Solanum_lycopersicum Solanum_tuberosum	PGSC0003DMP400014534 PGSC0003DMP400035289 PGSC0003DMP400045339 PGSC0003DMP400052521 Solyc02g070640.2.1 Solyc02g070650.2.1 Solyc06g065590.2.1 Solyc08g016180.2.1 contig01465 contig01466 contig28709
ORTHOMCL220	11	1	Solanum_tuberosum	PGSC0003DMP400017162 PGSC0003DMP400057707 PGSC0003DMP400057785 PGSC0003DMP400058806 PGSC0003DMP400059739 PGSC0003DMP400062463 PGSC0003DMP400063039 PGSC0003DMP400064644 PGSC0003DMP400064753 PGSC0003DMP400065521 PGSC0003DMP400069104
ORTHOMCL221	11	3	Capsicum_annuum Solanum_lycopersicum Solanum_tuberosum	PGSC0003DMP400018483 PGSC0003DMP400021243 PGSC0003DMP400031543 PGSC0003DMP400034195 PGSC0003DMP400037373 Solyc03g112590.2.1 Solyc06g074980.2.1 Solyc09g008070.2.1 Solyc10g084050.1.1 Solyc11g069720.1.1 contig01098
ORTHOMCL222	11	3	Capsicum_annuum Solanum_lycopersicum Solanum_tuberosum	PGSC0003DMP400024847 PGSC0003DMP400042819 PGSC0003DMP400053821 Solyc01g100050.2.1 Solyc03g116750.2.1 Solyc03g117360.2.1 Solyc07g008040.2.1 Solyc08g076030.2.1 contig06762 contig10427 contig25097
ORTHOMCL223	11	2	Solanum_lycopersicum Solanum_tuberosum	PGSC0003DMP400030187 PGSC0003DMP400030189 PGSC0003DMP400030193 PGSC0003DMP400030196 PGSC0003DMP400030198 PGSC0003DMP400030255 PGSC0003DMP400030258 PGSC0003DMP400030278 PGSC0003DMP400030282 PGSC0003DMP400068428 Solyc07g055640.1.1
ORTHOMCL224	11	1	Solanum_tuberosum	PGSC0003DMP400031100 PGSC0003DMP400057063 PGSC0003DMP400059675 PGSC0003DMP400060005 PGSC0003DMP400061440 PGSC0003DMP400063269 PGSC0003DMP400063390 PGSC0003DMP400063608 PGSC0003DMP400064647 PGSC0003DMP400066657 PGSC0003DMP400067595
ORTHOMCL225	11	3	Capsicum_annuum Solanum_lycopersicum Solanum_tuberosum	PGSC0003DMP400033760 PGSC0003DMP400042279 PGSC0003DMP400061011 PGSC0003DMP400061264 PGSC0003DMP400065611 PGSC0003DMP400067758 PGSC0003DMP400068457 PGSC0003DMP400069377 Solyc03g123890.2.1 Solyc07g008320.2.1 contig17175
ORTHOMCL226	11	1	Solanum_tuberosum	PGSC0003DMP400036453 PGSC0003DMP400057000 PGSC0003DMP400059501 PGSC0003DMP400060730 PGSC0003DMP400063869 PGSC0003DMP400064025 PGSC0003DMP400064228 PGSC0003DMP400066044 PGSC0003DMP400066197 PGSC0003DMP400067852 PGSC0003DMP400069245
ORTHOMCL227	11	2	Solanum_lycopersicum Solanum_tuberosum	PGSC0003DMP400044090 Solyc00g131710.1.1 Solyc01g015220.1.1 Solyc10g045000.1.1 Solyc10g049320.1.1 Solyc10g052630.1.1 Solyc11g017260.1.1 Solyc11g030740.1.1 Solyc11g050910.1.1 Solyc11g056570.1.1 Solyc12g082690.1.1
ORTHOMCL228	11	1	Solanum_tuberosum	PGSC0003DMP400052598 PGSC0003DMP400058075 PGSC0003DMP400059234 PGSC0003DMP400060485 PGSC0003DMP400060505 PGSC0003DMP400060533 PGSC0003DMP400062468 PGSC0003DMP400062652 PGSC0003DMP400064441 PGSC0003DMP400066574 PGSC0003DMP400068570
ORTHOMCL229	11	1	Solanum_tuberosum	PGSC0003DMP400052611 PGSC0003DMP400056533 PGSC0003DMP400059852 PGSC0003DMP400060578 PGSC0003DMP400061664 PGSC0003DMP400061991 PGSC0003DMP400062912 PGSC0003DMP400064048 PGSC0003DMP400064996 PGSC0003DMP400066443 PGSC0003DMP400067408
ORTHOMCL230	11	1	Solanum_tuberosum	PGSC0003DMP400057016 PGSC0003DMP400057125 PGSC0003DMP400057307 PGSC0003DMP400058342 PGSC0003DMP400058525 PGSC0003DMP400059417 PGSC0003DMP400059925 PGSC0003DMP400063197 PGSC0003DMP400065947 PGSC0003DMP400066270 PGSC0003DMP400066618
ORTHOMCL231	11	3	Capsicum_annuum Solanum_lycopersicum Solanum_tuberosum	PGSC0003DMP400061044 PGSC0003DMP400062638 Solyc01g112320.2.1 Solyc03g083930.1.1 Solyc03g121630.2.1 Solyc05g041350.1.1 Solyc06g068210.1.1 Solyc07g045520.2.1 Solyc08g060840.1.1 contig17058 contig22875
ORTHOMCL232	11	2	Solanum_lycopersicum Solanum_tuberosum	PGSC0003DMP400066018 Solyc00g006570.1.1 Solyc00g015610.1.1 Solyc00g046980.1.1 Solyc01g090330.1.1 Solyc02g094810.1.1 Solyc05g021450.1.1 Solyc05g021460.1.1 Solyc07g019680.1.1 Solyc08g047890.1.1 Solyc09g038190.1.1
ORTHOMCL233	11	1	Solanum_lycopersicum	Solyc00g048410.1.1 Solyc00g220360.1.1 Solyc01g058440.1.1 Solyc04g024330.1.1 Solyc08g062730.1.1 Solyc09g056410.1.1 Solyc10g011850.1.1 Solyc10g011860.1.1 Solyc10g045470.1.1 Solyc10g049950.1.1 Solyc12g062390.1.1
ORTHOMCL234	11	1	Solanum_lycopersicum	Solyc00g209560.1.1 Solyc00g324530.1.1 Solyc04g016450.1.1 Solyc05g010230.1.1 Solyc05g039930.1.1 Solyc05g045990.1.1 Solyc07g007900.1.1 Solyc08g062740.1.1 Solyc10g017800.1.1 Solyc11g022510.1.1 Solyc12g062380.1.1
ORTHOMCL235	11	1	Solanum_lycopersicum	Solyc01g017060.1.1 Solyc02g011970.1.1 Solyc03g020090.1.1 Solyc04g024560.1.1 Solyc05g026320.1.1 Solyc05g041680.1.1 Solyc06g048990.1.1 Solyc09g031800.1.1 Solyc09g066380.1.1 Solyc10g012230.1.1 Solyc12g036000.1.1
ORTHOMCL236	11	1	Solanum_lycopersicum	Solyc02g030600.1.1 Solyc02g030620.1.1 Solyc02g030630.1.1 Solyc02g030640.1.1 Solyc02g032670.1.1 Solyc02g032690.1.1 Solyc02g032700.1.1 Solyc02g066840.1.1 Solyc02g066880.1.1 Solyc02g066890.1.1 Solyc02g066900.1.1
ORTHOMCL237	11	2	Capsicum_annuum Solanum_lycopersicum	Solyc07g006380.2.1 Solyc11g028040.1.1 Solyc11g028070.1.1 contig27784 contig30535 contig31502 contig31852 contig31915 contig32320 contig32331 contig32351
ORTHOMCL238	10	3	Capsicum_annuum Solanum_lycopersicum Solanum_tuberosum	PGSC0003DMP400000242 PGSC0003DMP400012488 PGSC0003DMP400019844 PGSC0003DMP400049688 Solyc01g095900.2.1 Solyc05g050630.2.1 Solyc06g068230.2.1 Solyc07g006030.2.1 contig01544 contig25234
ORTHOMCL239	10	2	Solanum_lycopersicum Solanum_tuberosum	PGSC0003DMP400002105 PGSC0003DMP400027945 PGSC0003DMP400034380 PGSC0003DMP400035273 PGSC0003DMP400037255 PGSC0003DMP400037274 PGSC0003DMP400050337 PGSC0003DMP400055696 PGSC0003DMP400065628 Solyc03g051940.1.1
ORTHOMCL240	10	3	Capsicum_annuum Solanum_lycopersicum Solanum_tuberosum	PGSC0003DMP400004244 PGSC0003DMP400016944 PGSC0003DMP400027396 PGSC0003DMP400036793 PGSC0003DMP400049158 PGSC0003DMP400056777 PGSC0003DMP400058004 PGSC0003DMP400067651 Solyc04g077980.1.1 contig06812
ORTHOMCL241	10	2	Solanum_lycopersicum Solanum_tuberosum	PGSC0003DMP400004280 PGSC0003DMP400019387 PGSC0003DMP400024626 PGSC0003DMP400027534 PGSC0003DMP400031424 PGSC0003DMP400033177 PGSC0003DMP400037675 PGSC0003DMP400048789 PGSC0003DMP400051712 Solyc05g018140.1.1
ORTHOMCL242	10	3	Capsicum_annuum Solanum_lycopersicum Solanum_tuberosum	PGSC0003DMP400004981 PGSC0003DMP400013953 PGSC0003DMP400024993 PGSC0003DMP400053435 Solyc01g100390.2.1 Solyc03g117480.2.1 Solyc06g068240.2.1 Solyc07g007600.2.1 Solyc12g009840.1.1 contig01813
ORTHOMCL243	10	3	Capsicum_annuum Solanum_lycopersicum Solanum_tuberosum	PGSC0003DMP400005419 PGSC0003DMP400049058 Solyc05g055090.2.1 Solyc06g073820.1.1 Solyc10g081610.1.1 Solyc11g006320.1.1 Solyc11g071700.1.1 contig17665 contig18373 contig22271
ORTHOMCL244	10	3	Capsicum_annuum Solanum_lycopersicum Solanum_tuberosum	PGSC0003DMP400006811 PGSC0003DMP400025894 PGSC0003DMP400034969 Solyc06g008170.2.1 Solyc06g083780.2.1 Solyc09g072870.2.1 Solyc09g090610.2.1 contig00775 contig30017 contig30603
ORTHOMCL245	10	2	Solanum_lycopersicum Solanum_tuberosum	PGSC0003DMP400009375 PGSC0003DMP400027770 PGSC0003DMP400046585 PGSC0003DMP400061166 PGSC0003DMP400066295 PGSC0003DMP400067036 PGSC0003DMP400068452 PGSC0003DMP400068638 Solyc02g030090.1.1 Solyc05g041850.1.1
ORTHOMCL246	10	1	Solanum_tuberosum	PGSC0003DMP400011111 PGSC0003DMP400018253 PGSC0003DMP400043355 PGSC0003DMP400048736 PGSC0003DMP400052736 PGSC0003DMP400059030 PGSC0003DMP400062991 PGSC0003DMP400063418 PGSC0003DMP400064419 PGSC0003DMP400067693
ORTHOMCL247	10	3	Capsicum_annuum Solanum_lycopersicum Solanum_tuberosum	PGSC0003DMP400011807 PGSC0003DMP400015356 PGSC0003DMP400025773 PGSC0003DMP400036289 PGSC0003DMP400036336 PGSC0003DMP400047456 PGSC0003DMP400060621 PGSC0003DMP400065482 Solyc01g060160.1.1 contig28059
ORTHOMCL248	10	3	Capsicum_annuum Solanum_lycopersicum Solanum_tuberosum	PGSC0003DMP400013843 PGSC0003DMP400018675 PGSC0003DMP400035495 PGSC0003DMP400045827 Solyc02g086240.2.1 Solyc07g055230.2.1 Solyc10g007980.2.1 Solyc12g010930.1.1 contig31060 contig31613
ORTHOMCL249	10	3	Capsicum_annuum Solanum_lycopersicum Solanum_tuberosum	PGSC0003DMP400016818 PGSC0003DMP400025374 PGSC0003DMP400038314 PGSC0003DMP400051894 Solyc03g007890.2.1 Solyc06g036290.2.1 Solyc07g065840.2.1 Solyc12g015880.1.1 contig28206 contig30159
ORTHOMCL250	10	3	Capsicum_annuum Solanum_lycopersicum Solanum_tuberosum	PGSC0003DMP400016945 PGSC0003DMP400039892 PGSC0003DMP400045022 PGSC0003DMP400047618 Solyc01g091220.2.1 Solyc03g083530.2.1 Solyc10g018250.1.1 Solyc11g072260.1.1 contig28147 contig30334
ORTHOMCL251	10	3	Capsicum_annuum Solanum_lycopersicum Solanum_tuberosum	PGSC0003DMP400017181 PGSC0003DMP400020284 PGSC0003DMP400057746 PGSC0003DMP400058700 PGSC0003DMP400060851 PGSC0003DMP400062374 PGSC0003DMP400063021 PGSC0003DMP400068629 Solyc12g027490.1.1 contig29902
ORTHOMCL252	10	3	Capsicum_annuum Solanum_lycopersicum Solanum_tuberosum	PGSC0003DMP400018009 Solyc03g098660.2.1 Solyc04g008930.1.1 Solyc04g008940.2.1 Solyc04g008950.2.1 Solyc04g008960.2.1 Solyc04g008970.2.1 Solyc11g011580.1.1 Solyc11g011590.1.1 contig15507
ORTHOMCL253	10	1	Solanum_tuberosum	PGSC0003DMP400018350 PGSC0003DMP400041733 PGSC0003DMP400058403 PGSC0003DMP400058591 PGSC0003DMP400063009 PGSC0003DMP400063690 PGSC0003DMP400066035 PGSC0003DMP400067017 PGSC0003DMP400067421 PGSC0003DMP400069048
ORTHOMCL254	10	3	Capsicum_annuum Solanum_lycopersicum Solanum_tuberosum	PGSC0003DMP400021899 PGSC0003DMP400026980 PGSC0003DMP400035467 PGSC0003DMP400036854 Solyc07g055060.2.1 Solyc07g062530.2.1 Solyc10g007290.2.1 Solyc12g014250.1.1 contig07751 contig26229
ORTHOMCL255	10	2	Solanum_lycopersicum Solanum_tuberosum	PGSC0003DMP400023779 PGSC0003DMP400045892 PGSC0003DMP400056602 PGSC0003DMP400057827 PGSC0003DMP400059591 PGSC0003DMP400060187 PGSC0003DMP400061657 PGSC0003DMP400063113 PGSC0003DMP400068713 Solyc09g092060.1.1
ORTHOMCL256	10	3	Capsicum_annuum Solanum_lycopersicum Solanum_tuberosum	PGSC0003DMP400025384 PGSC0003DMP400034629 PGSC0003DMP400056731 PGSC0003DMP400058287 PGSC0003DMP400059072 PGSC0003DMP400059250 Solyc03g063350.2.1 Solyc09g005450.1.1 contig05992 contig30374
ORTHOMCL257	10	2	Solanum_lycopersicum Solanum_tuberosum	PGSC0003DMP400025884 PGSC0003DMP400030063 PGSC0003DMP400034593 PGSC0003DMP400050457 PGSC0003DMP400050458 PGSC0003DMP400050459 PGSC0003DMP400051634 Solyc01g014280.2.1 Solyc09g090390.1.1 Solyc11g068630.1.1
ORTHOMCL258	10	2	Solanum_lycopersicum Solanum_tuberosum	PGSC0003DMP400028079 PGSC0003DMP400058202 PGSC0003DMP400061031 PGSC0003DMP400062052 PGSC0003DMP400062093 PGSC0003DMP400062456 PGSC0003DMP400064484 PGSC0003DMP400067103 Solyc09g056060.1.1 Solyc09g057800.1.1
ORTHOMCL259	10	2	Solanum_lycopersicum Solanum_tuberosum	PGSC0003DMP400042115 PGSC0003DMP400051307 PGSC0003DMP400051313 PGSC0003DMP400051316 PGSC0003DMP400051319 PGSC0003DMP400051394 Solyc04g008120.1.1 Solyc04g008130.1.1 Solyc04g008140.1.1 Solyc04g008200.2.1
ORTHOMCL260	10	2	Solanum_lycopersicum Solanum_tuberosum	PGSC0003DMP400052103 PGSC0003DMP400056740 PGSC0003DMP400058362 PGSC0003DMP400058865 PGSC0003DMP400063442 PGSC0003DMP400063972 PGSC0003DMP400064192 PGSC0003DMP400066857 PGSC0003DMP400067032 Solyc08g048060.1.1
ORTHOMCL261	10	2	Solanum_lycopersicum Solanum_tuberosum	PGSC0003DMP400056486 PGSC0003DMP400056980 PGSC0003DMP400057844 PGSC0003DMP400062084 PGSC0003DMP400065526 PGSC0003DMP400065635 PGSC0003DMP400068553 PGSC0003DMP400068874 PGSC0003DMP400068961 Solyc08g061280.1.1
ORTHOMCL262	10	1	Solanum_tuberosum	PGSC0003DMP400056853 PGSC0003DMP400056909 PGSC0003DMP400058307 PGSC0003DMP400058339 PGSC0003DMP400059734 PGSC0003DMP400062771 PGSC0003DMP400063013 PGSC0003DMP400064730 PGSC0003DMP400065728 PGSC0003DMP400066734
ORTHOMCL263	10	2	Solanum_lycopersicum Solanum_tuberosum	PGSC0003DMP400056908 PGSC0003DMP400056958 PGSC0003DMP400060450 PGSC0003DMP400060989 PGSC0003DMP400061179 PGSC0003DMP400061796 PGSC0003DMP400064374 Solyc10g050490.1.1 Solyc12g062430.1.1 Solyc12g062440.1.1
ORTHOMCL264	10	1	Solanum_tuberosum	PGSC0003DMP400056948 PGSC0003DMP400057331 PGSC0003DMP400057930 PGSC0003DMP400062509 PGSC0003DMP400063275 PGSC0003DMP400064083 PGSC0003DMP400064225 PGSC0003DMP400065199 PGSC0003DMP400065927 PGSC0003DMP400068420
ORTHOMCL265	10	1	Solanum_tuberosum	PGSC0003DMP400059635 PGSC0003DMP400060888 PGSC0003DMP400061436 PGSC0003DMP400062194 PGSC0003DMP400063723 PGSC0003DMP400063795 PGSC0003DMP400064297 PGSC0003DMP400064936 PGSC0003DMP400065613 PGSC0003DMP400069263
ORTHOMCL266	10	2	Solanum_lycopersicum Solanum_tuberosum	PGSC0003DMP400064257 Solyc05g047620.1.1 Solyc06g036820.1.1 Solyc08g016630.1.1 Solyc08g062550.1.1 Solyc09g015550.1.1 Solyc09g020200.1.1 Solyc10g018370.1.1 Solyc12g019370.1.1 Solyc12g041990.1.1
ORTHOMCL267	10	2	Solanum_lycopersicum Solanum_tuberosum	PGSC0003DMP400064977 Solyc01g010340.1.1 Solyc02g032890.1.1 Solyc04g055060.1.1 Solyc05g026090.1.1 Solyc06g019190.1.1 Solyc08g065310.2.1 Solyc09g018920.1.1 Solyc12g032920.1.1 Solyc12g040830.1.1
ORTHOMCL268	10	1	Solanum_lycopersicum	Solyc01g010330.1.1 Solyc04g074200.1.1 Solyc05g015190.1.1 Solyc05g015670.1.1 Solyc05g041790.1.1 Solyc05g047730.1.1 Solyc06g050670.1.1 Solyc08g014210.1.1 Solyc09g061640.1.1 Solyc10g074670.1.1
ORTHOMCL269	10	1	Solanum_lycopersicum	Solyc01g017160.1.1 Solyc01g017260.1.1 Solyc01g035220.1.1 Solyc02g011910.1.1 Solyc03g095890.1.1 Solyc04g039790.1.1 Solyc08g077160.1.1 Solyc09g055840.1.1 Solyc11g021090.1.1 Solyc12g027820.1.1
ORTHOMCL270	10	2	Capsicum_annuum Solanum_lycopersicum	Solyc02g005370.1.1 Solyc03g071660.1.1 Solyc07g021140.1.1 Solyc07g065950.2.1 Solyc09g055300.1.1 Solyc10g005920.2.1 Solyc11g032180.1.1 Solyc11g039850.1.1 Solyc12g062490.1.1 contig27092
ORTHOMCL271	10	1	Solanum_lycopersicum	Solyc03g090990.1.1 Solyc03g091000.1.1 Solyc03g091010.1.1 Solyc03g091020.1.1 Solyc03g091030.1.1 Solyc03g091040.1.1 Solyc03g093040.2.1 Solyc03g093050.1.1 Solyc03g093060.1.1 Solyc03g093070.1.1
ORTHOMCL272	9	3	Capsicum_annuum Solanum_lycopersicum Solanum_tuberosum	PGSC0003DMP400000215 Solyc01g095580.2.1 Solyc06g048710.1.1 Solyc10g009610.1.1 Solyc10g009620.1.1 Solyc10g009640.1.1 Solyc10g011650.2.1 Solyc10g011660.2.1 contig15725
ORTHOMCL273	9	3	Capsicum_annuum Solanum_lycopersicum Solanum_tuberosum	PGSC0003DMP400000278 PGSC0003DMP400009646 PGSC0003DMP400021650 PGSC0003DMP400032298 Solyc01g096290.2.1 Solyc03g082570.2.1 Solyc08g083120.2.1 contig28859 contig31012
ORTHOMCL274	9	2	Solanum_lycopersicum Solanum_tuberosum	PGSC0003DMP400000786 PGSC0003DMP400015867 PGSC0003DMP400020623 PGSC0003DMP400026366 PGSC0003DMP400046081 PGSC0003DMP400048003 PGSC0003DMP400058625 Solyc02g020970.1.1 Solyc07g018320.1.1
ORTHOMCL275	9	2	Capsicum_annuum Solanum_tuberosum	PGSC0003DMP400001586 PGSC0003DMP400046263 PGSC0003DMP400056585 PGSC0003DMP400056802 PGSC0003DMP400060879 PGSC0003DMP400066629 PGSC0003DMP400067057 contig10426 contig26529
ORTHOMCL276	9	3	Capsicum_annuum Solanum_lycopersicum Solanum_tuberosum	PGSC0003DMP400002210 PGSC0003DMP400032915 PGSC0003DMP400035256 PGSC0003DMP400058171 PGSC0003DMP400069080 Solyc01g017050.1.1 Solyc06g043020.1.1 contig23079 contig28443
ORTHOMCL277	9	2	Solanum_lycopersicum Solanum_tuberosum	PGSC0003DMP400003047 PGSC0003DMP400018587 PGSC0003DMP400020373 PGSC0003DMP400031328 PGSC0003DMP400042352 PGSC0003DMP400057264 PGSC0003DMP400065502 PGSC0003DMP400068116 Solyc01g088810.2.1
ORTHOMCL278	9	3	Capsicum_annuum Solanum_lycopersicum Solanum_tuberosum	PGSC0003DMP400003147 PGSC0003DMP400018520 PGSC0003DMP400030723 PGSC0003DMP400044057 Solyc09g007350.2.1 Solyc10g084310.1.1 Solyc10g086020.1.1 contig00872 contig25774
ORTHOMCL279	9	2	Solanum_lycopersicum Solanum_tuberosum	PGSC0003DMP400003314 PGSC0003DMP400003315 PGSC0003DMP400011920 PGSC0003DMP400026360 Solyc01g060460.1.1 Solyc01g068320.1.1 Solyc02g033050.1.1 Solyc08g077610.1.1 Solyc08g077690.2.1
ORTHOMCL280	9	3	Capsicum_annuum Solanum_lycopersicum Solanum_tuberosum	PGSC0003DMP400005169 PGSC0003DMP400039951 Solyc01g010540.2.1 Solyc01g010580.2.1 Solyc04g005680.2.1 Solyc05g007250.2.1 contig00342 contig00559 contig28133
ORTHOMCL281	9	3	Capsicum_annuum Solanum_lycopersicum Solanum_tuberosum	PGSC0003DMP400005220 PGSC0003DMP400011796 PGSC0003DMP400023980 PGSC0003DMP400023982 Solyc07g042520.2.1 Solyc07g042550.2.1 Solyc09g098590.2.1 Solyc12g009300.1.1 contig09128
ORTHOMCL282	9	3	Capsicum_annuum Solanum_lycopersicum Solanum_tuberosum	PGSC0003DMP400006104 PGSC0003DMP400046437 PGSC0003DMP400060350 PGSC0003DMP400062266 PGSC0003DMP400064499 PGSC0003DMP400067192 Solyc04g049380.2.1 Solyc05g017920.1.1 contig31745
ORTHOMCL283	9	3	Capsicum_annuum Solanum_lycopersicum Solanum_tuberosum	PGSC0003DMP400006732 PGSC0003DMP400028214 PGSC0003DMP400029337 PGSC0003DMP400053707 Solyc04g074580.1.1 Solyc04g081150.2.1 Solyc05g051500.2.1 Solyc11g010230.1.1 contig31867
ORTHOMCL284	9	1	Solanum_tuberosum	PGSC0003DMP400007230 PGSC0003DMP400025194 PGSC0003DMP400026657 PGSC0003DMP400026744 PGSC0003DMP400057431 PGSC0003DMP400057659 PGSC0003DMP400065007 PGSC0003DMP400065759 PGSC0003DMP400069355
ORTHOMCL285	9	2	Capsicum_annuum Solanum_tuberosum	PGSC0003DMP400008036 PGSC0003DMP400033106 PGSC0003DMP400057067 PGSC0003DMP400057622 PGSC0003DMP400061534 PGSC0003DMP400063177 PGSC0003DMP400065211 PGSC0003DMP400065487 contig00940
ORTHOMCL286	9	1	Solanum_tuberosum	PGSC0003DMP400008379 PGSC0003DMP400038588 PGSC0003DMP400048566 PGSC0003DMP400049448 PGSC0003DMP400057027 PGSC0003DMP400058524 PGSC0003DMP400062361 PGSC0003DMP400062837 PGSC0003DMP400062934
ORTHOMCL287	9	2	Solanum_lycopersicum Solanum_tuberosum	PGSC0003DMP400009284 PGSC0003DMP400036510 PGSC0003DMP400036511 Solyc01g005730.2.1 Solyc01g005760.2.1 Solyc01g005870.1.1 Solyc01g006550.2.1 Solyc01g009690.1.1 Solyc01g016370.1.1
ORTHOMCL288	9	3	Capsicum_annuum Solanum_lycopersicum Solanum_tuberosum	PGSC0003DMP400010577 PGSC0003DMP400016110 PGSC0003DMP400053068 Solyc03g123570.2.1 Solyc04g007650.2.1 Solyc05g008200.2.1 Solyc07g017510.2.1 Solyc12g049590.1.1 contig24929
ORTHOMCL289	9	2	Solanum_lycopersicum Solanum_tuberosum	PGSC0003DMP400011150 PGSC0003DMP400011616 PGSC0003DMP400021091 PGSC0003DMP400029014 PGSC0003DMP400029015 PGSC0003DMP400029017 PGSC0003DMP400032442 Solyc09g098100.2.1 Solyc09g098130.1.1
ORTHOMCL290	9	2	Solanum_lycopersicum Solanum_tuberosum	PGSC0003DMP400011351 PGSC0003DMP400021218 PGSC0003DMP400023016 PGSC0003DMP400030945 PGSC0003DMP400048616 PGSC0003DMP400048617 PGSC0003DMP400048620 Solyc04g074000.2.1 Solyc04g074050.2.1
ORTHOMCL291	9	2	Solanum_lycopersicum Solanum_tuberosum	PGSC0003DMP400014885 PGSC0003DMP400014887 PGSC0003DMP400014920 PGSC0003DMP400020905 PGSC0003DMP400044476 Solyc09g014710.2.1 Solyc09g014720.1.1 Solyc09g014730.2.1 Solyc09g014740.2.1
ORTHOMCL292	9	2	Solanum_lycopersicum Solanum_tuberosum	PGSC0003DMP400015078 Solyc01g065910.1.1 Solyc01g105730.1.1 Solyc01g105740.1.1 Solyc04g015720.1.1 Solyc06g064700.1.1 Solyc06g064730.1.1 Solyc09g064560.1.1 Solyc09g064570.1.1
ORTHOMCL293	9	3	Capsicum_annuum Solanum_lycopersicum Solanum_tuberosum	PGSC0003DMP400015575 PGSC0003DMP400015747 PGSC0003DMP400020162 PGSC0003DMP400041594 Solyc01g067100.2.1 Solyc06g084520.2.1 Solyc09g010050.1.1 Solyc09g074680.2.1 contig09212
ORTHOMCL294	9	3	Capsicum_annuum Solanum_lycopersicum Solanum_tuberosum	PGSC0003DMP400017144 PGSC0003DMP400021503 PGSC0003DMP400021504 Solyc02g071070.2.1 Solyc08g008190.2.1 Solyc08g008200.1.1 Solyc08g081810.2.1 Solyc08g081820.2.1 contig15261
ORTHOMCL295	9	3	Capsicum_annuum Solanum_lycopersicum Solanum_tuberosum	PGSC0003DMP400018919 PGSC0003DMP400018920 PGSC0003DMP400041152 PGSC0003DMP400050535 PGSC0003DMP400069074 PGSC0003DMP400069269 Solyc09g018360.1.1 Solyc09g020110.2.1 contig03018
ORTHOMCL296	9	2	Solanum_lycopersicum Solanum_tuberosum	PGSC0003DMP400018969 PGSC0003DMP400044952 PGSC0003DMP400044954 PGSC0003DMP400044955 PGSC0003DMP400044958 PGSC0003DMP400044959 PGSC0003DMP400044960 PGSC0003DMP400044968 Solyc01g108750.2.1
ORTHOMCL297	9	2	Solanum_lycopersicum Solanum_tuberosum	PGSC0003DMP400021369 Solyc09g083440.2.1 Solyc09g084440.2.1 Solyc09g084450.2.1 Solyc09g084460.2.1 Solyc09g084470.2.1 Solyc09g084480.2.1 Solyc09g084490.2.1 Solyc09g089530.2.1
ORTHOMCL298	9	2	Solanum_lycopersicum Solanum_tuberosum	PGSC0003DMP400023851 PGSC0003DMP400023857 PGSC0003DMP400023921 PGSC0003DMP400043545 PGSC0003DMP400044376 Solyc05g005130.1.1 Solyc05g007170.2.1 Solyc05g013260.1.1 Solyc05g013280.2.1
ORTHOMCL299	9	2	Solanum_lycopersicum Solanum_tuberosum	PGSC0003DMP400026071 PGSC0003DMP400059369 PGSC0003DMP400059895 PGSC0003DMP400060495 PGSC0003DMP400062284 PGSC0003DMP400065094 PGSC0003DMP400065248 PGSC0003DMP400068914 Solyc03g112710.1.1
ORTHOMCL300	9	2	Solanum_lycopersicum Solanum_tuberosum	PGSC0003DMP400033434 PGSC0003DMP400033435 PGSC0003DMP400033498 PGSC0003DMP400043385 Solyc07g063700.1.1 Solyc07g063710.1.1 Solyc07g063720.1.1 Solyc07g063730.1.1 Solyc10g006720.2.1
ORTHOMCL301	9	2	Solanum_lycopersicum Solanum_tuberosum	PGSC0003DMP400034571 PGSC0003DMP400035771 PGSC0003DMP400035773 PGSC0003DMP400035779 PGSC0003DMP400042153 Solyc09g018220.1.1 Solyc09g092280.1.1 Solyc09g092290.1.1 Solyc09g092310.1.1
ORTHOMCL302	9	3	Capsicum_annuum Solanum_lycopersicum Solanum_tuberosum	PGSC0003DMP400035958 PGSC0003DMP400046800 PGSC0003DMP400052537 PGSC0003DMP400054073 Solyc03g098280.2.1 Solyc06g072300.2.1 Solyc09g082830.2.1 Solyc12g006790.1.1 contig01811
ORTHOMCL303	9	1	Solanum_tuberosum	PGSC0003DMP400036080 PGSC0003DMP400044522 PGSC0003DMP400057169 PGSC0003DMP400058791 PGSC0003DMP400060055 PGSC0003DMP400060639 PGSC0003DMP400066739 PGSC0003DMP400067448 PGSC0003DMP400068691
ORTHOMCL304	9	2	Capsicum_annuum Solanum_tuberosum	PGSC0003DMP400041223 PGSC0003DMP400041238 PGSC0003DMP400041242 PGSC0003DMP400041243 PGSC0003DMP400049918 PGSC0003DMP400056120 PGSC0003DMP400057982 PGSC0003DMP400058108 contig02576
ORTHOMCL305	9	2	Solanum_lycopersicum Solanum_tuberosum	PGSC0003DMP400048689 Solyc02g021740.1.1 Solyc03g096560.1.1 Solyc04g024860.1.1 Solyc05g014960.1.1 Solyc06g036510.1.1 Solyc08g028790.1.1 Solyc09g020020.1.1 Solyc11g045090.1.1
ORTHOMCL306	9	1	Solanum_tuberosum	PGSC0003DMP400050740 PGSC0003DMP400059977 PGSC0003DMP400060128 PGSC0003DMP400061505 PGSC0003DMP400066901 PGSC0003DMP400068826 PGSC0003DMP400069254 PGSC0003DMP400069261 PGSC0003DMP400069311
ORTHOMCL307	9	1	Solanum_tuberosum	PGSC0003DMP400056522 PGSC0003DMP400056952 PGSC0003DMP400056970 PGSC0003DMP400058191 PGSC0003DMP400060341 PGSC0003DMP400061777 PGSC0003DMP400064162 PGSC0003DMP400066153 PGSC0003DMP400068010
ORTHOMCL308	9	1	Solanum_tuberosum	PGSC0003DMP400056559 PGSC0003DMP400057756 PGSC0003DMP400058567 PGSC0003DMP400061934 PGSC0003DMP400063205 PGSC0003DMP400064136 PGSC0003DMP400065865 PGSC0003DMP400067690 PGSC0003DMP400068082
ORTHOMCL309	9	1	Solanum_tuberosum	PGSC0003DMP400056561 PGSC0003DMP400058211 PGSC0003DMP400058804 PGSC0003DMP400058856 PGSC0003DMP400059547 PGSC0003DMP400060119 PGSC0003DMP400061732 PGSC0003DMP400062358 PGSC0003DMP400068258
ORTHOMCL310	9	1	Solanum_tuberosum	PGSC0003DMP400056664 PGSC0003DMP400059717 PGSC0003DMP400060697 PGSC0003DMP400061990 PGSC0003DMP400063713 PGSC0003DMP400065330 PGSC0003DMP400066586 PGSC0003DMP400066856 PGSC0003DMP400067523
ORTHOMCL311	9	1	Solanum_tuberosum	PGSC0003DMP400057023 PGSC0003DMP400057654 PGSC0003DMP400060090 PGSC0003DMP400060566 PGSC0003DMP400064185 PGSC0003DMP400065313 PGSC0003DMP400067138 PGSC0003DMP400068843 PGSC0003DMP400069042
ORTHOMCL312	9	1	Solanum_tuberosum	PGSC0003DMP400057482 PGSC0003DMP400058574 PGSC0003DMP400059645 PGSC0003DMP400060858 PGSC0003DMP400065117 PGSC0003DMP400065554 PGSC0003DMP400066293 PGSC0003DMP400066697 PGSC0003DMP400068450
ORTHOMCL313	9	1	Solanum_tuberosum	PGSC0003DMP400057870 PGSC0003DMP400059511 PGSC0003DMP400061361 PGSC0003DMP400063843 PGSC0003DMP400064016 PGSC0003DMP400064402 PGSC0003DMP400066348 PGSC0003DMP400069176 PGSC0003DMP400069441
ORTHOMCL314	9	2	Solanum_lycopersicum Solanum_tuberosum	PGSC0003DMP400058134 PGSC0003DMP400059078 PGSC0003DMP400064315 PGSC0003DMP400067029 PGSC0003DMP400067625 PGSC0003DMP400067633 PGSC0003DMP400068743 PGSC0003DMP400068972 Solyc05g010500.1.1
ORTHOMCL315	9	1	Solanum_lycopersicum	Solyc00g006090.1.1 Solyc00g010810.1.1 Solyc05g021310.1.1 Solyc05g021350.1.1 Solyc06g036850.1.1 Solyc07g021480.1.1 Solyc07g038040.1.1 Solyc09g017970.1.1 Solyc11g033320.1.1
ORTHOMCL316	9	1	Solanum_lycopersicum	Solyc00g007310.1.1 Solyc01g015160.1.1 Solyc01g057970.1.1 Solyc02g037630.1.1 Solyc05g025610.1.1 Solyc05g039920.2.1 Solyc09g056020.1.1 Solyc11g045620.1.1 Solyc12g027470.1.1
ORTHOMCL317	9	2	Capsicum_annuum Solanum_lycopersicum	Solyc01g013970.1.1 Solyc01g014000.1.1 Solyc01g014040.1.1 Solyc01g015200.1.1 Solyc01g016870.1.1 Solyc01g016920.1.1 Solyc01g016930.1.1 Solyc04g050540.2.1 contig10770
ORTHOMCL318	9	1	Solanum_lycopersicum	Solyc01g014580.1.1 Solyc01g058310.1.1 Solyc01g113490.1.1 Solyc03g051740.1.1 Solyc04g024470.1.1 Solyc07g018120.1.1 Solyc08g048050.1.1 Solyc09g055400.1.1 Solyc09g055630.1.1
ORTHOMCL319	9	1	Solanum_lycopersicum	Solyc02g024040.1.1 Solyc02g030430.1.1 Solyc05g018360.1.1 Solyc05g041510.1.1 Solyc08g023550.1.1 Solyc08g062120.1.1 Solyc08g062130.1.1 Solyc11g039610.1.1 Solyc11g061950.1.1
ORTHOMCL320	9	1	Solanum_lycopersicum	Solyc04g016170.1.1 Solyc07g021230.1.1 Solyc09g059640.1.1 Solyc10g017910.1.1 Solyc12g032970.1.1 Solyc12g032980.1.1 Solyc12g033050.1.1 Solyc12g035730.1.1 Solyc12g062590.1.1
ORTHOMCL321	8	3	Capsicum_annuum Solanum_lycopersicum Solanum_tuberosum	PGSC0003DMP400001227 PGSC0003DMP400016959 PGSC0003DMP400049710 Solyc03g116620.2.1 Solyc06g068090.2.1 Solyc08g066790.2.1 Solyc08g066800.2.1 contig08757
ORTHOMCL322	8	3	Capsicum_annuum Solanum_lycopersicum Solanum_tuberosum	PGSC0003DMP400001489 PGSC0003DMP400001490 PGSC0003DMP400001491 PGSC0003DMP400001493 PGSC0003DMP400001495 Solyc04g071070.2.1 Solyc04g071080.1.1 contig31338
ORTHOMCL323	8	1	Solanum_tuberosum	PGSC0003DMP400003601 PGSC0003DMP400058620 PGSC0003DMP400061034 PGSC0003DMP400061308 PGSC0003DMP400063850 PGSC0003DMP400064057 PGSC0003DMP400065933 PGSC0003DMP400066556
ORTHOMCL324	8	2	Solanum_lycopersicum Solanum_tuberosum	PGSC0003DMP400004056 PGSC0003DMP400022046 PGSC0003DMP400022053 PGSC0003DMP400022055 PGSC0003DMP400029135 Solyc06g048910.1.1 Solyc08g007250.1.1 Solyc08g013970.1.1
ORTHOMCL325	8	1	Solanum_tuberosum	PGSC0003DMP400004637 PGSC0003DMP400007699 PGSC0003DMP400012208 PGSC0003DMP400013000 PGSC0003DMP400036650 PGSC0003DMP400042365 PGSC0003DMP400047782 PGSC0003DMP400057778
ORTHOMCL326	8	3	Capsicum_annuum Solanum_lycopersicum Solanum_tuberosum	PGSC0003DMP400006082 Solyc01g110190.2.1 Solyc03g053080.1.1 Solyc06g060140.2.1 Solyc10g054080.1.1 Solyc11g044880.1.1 contig17232 contig25033
ORTHOMCL327	8	1	Solanum_tuberosum	PGSC0003DMP400006142 PGSC0003DMP400007397 PGSC0003DMP400017279 PGSC0003DMP400029922 PGSC0003DMP400052298 PGSC0003DMP400054765 PGSC0003DMP400063207 PGSC0003DMP400067493
ORTHOMCL328	8	3	Capsicum_annuum Solanum_lycopersicum Solanum_tuberosum	PGSC0003DMP400006452 PGSC0003DMP400035799 PGSC0003DMP400060624 PGSC0003DMP400063701 PGSC0003DMP400064325 PGSC0003DMP400069186 Solyc07g022820.2.1 contig15343
ORTHOMCL329	8	2	Solanum_lycopersicum Solanum_tuberosum	PGSC0003DMP400008593 PGSC0003DMP400033042 PGSC0003DMP400046361 PGSC0003DMP400048735 PGSC0003DMP400049193 PGSC0003DMP400067364 Solyc03g046410.2.1 Solyc04g049300.1.1
ORTHOMCL330	8	1	Solanum_tuberosum	PGSC0003DMP400008864 PGSC0003DMP400008922 PGSC0003DMP400008926 PGSC0003DMP400008929 PGSC0003DMP400019443 PGSC0003DMP400024167 PGSC0003DMP400057159 PGSC0003DMP400061461
ORTHOMCL331	8	3	Capsicum_annuum Solanum_lycopersicum Solanum_tuberosum	PGSC0003DMP400009267 PGSC0003DMP400031237 PGSC0003DMP400047056 Solyc01g057770.2.1 Solyc01g079150.2.1 Solyc06g071500.2.1 contig04211 contig24949
ORTHOMCL332	8	2	Solanum_lycopersicum Solanum_tuberosum	PGSC0003DMP400012022 Solyc01g087310.2.1 Solyc01g087380.2.1 Solyc01g087390.2.1 Solyc01g087400.2.1 Solyc01g087410.2.1 Solyc01g087420.2.1 Solyc01g087430.2.1
ORTHOMCL333	8	1	Solanum_tuberosum	PGSC0003DMP400013351 PGSC0003DMP400014474 PGSC0003DMP400059151 PGSC0003DMP400060800 PGSC0003DMP400061852 PGSC0003DMP400062838 PGSC0003DMP400067671 PGSC0003DMP400069309
ORTHOMCL334	8	3	Capsicum_annuum Solanum_lycopersicum Solanum_tuberosum	PGSC0003DMP400014283 PGSC0003DMP400036104 PGSC0003DMP400036110 PGSC0003DMP400040247 PGSC0003DMP400040249 Solyc06g005060.2.1 Solyc06g009970.2.1 contig32366
ORTHOMCL335	8	1	Solanum_tuberosum	PGSC0003DMP400016375 PGSC0003DMP400060069 PGSC0003DMP400060940 PGSC0003DMP400061369 PGSC0003DMP400063727 PGSC0003DMP400064517 PGSC0003DMP400066644 PGSC0003DMP400067992
ORTHOMCL336	8	1	Solanum_tuberosum	PGSC0003DMP400017003 PGSC0003DMP400026304 PGSC0003DMP400039884 PGSC0003DMP400058123 PGSC0003DMP400058297 PGSC0003DMP400059222 PGSC0003DMP400065779 PGSC0003DMP400066662
ORTHOMCL337	8	1	Solanum_tuberosum	PGSC0003DMP400020151 PGSC0003DMP400058104 PGSC0003DMP400060458 PGSC0003DMP400061239 PGSC0003DMP400061600 PGSC0003DMP400062255 PGSC0003DMP400065587 PGSC0003DMP400065846
ORTHOMCL338	8	2	Solanum_lycopersicum Solanum_tuberosum	PGSC0003DMP400020691 PGSC0003DMP400021025 PGSC0003DMP400023124 PGSC0003DMP400027533 PGSC0003DMP400050307 PGSC0003DMP400054887 PGSC0003DMP400064216 Solyc04g025830.1.1
ORTHOMCL339	8	2	Solanum_lycopersicum Solanum_tuberosum	PGSC0003DMP400023428 PGSC0003DMP400023555 PGSC0003DMP400030491 PGSC0003DMP400034150 PGSC0003DMP400043535 PGSC0003DMP400043536 PGSC0003DMP400043580 Solyc05g010360.1.1
ORTHOMCL340	8	3	Capsicum_annuum Solanum_lycopersicum Solanum_tuberosum	PGSC0003DMP400025997 PGSC0003DMP400025998 PGSC0003DMP400025999 PGSC0003DMP400026003 PGSC0003DMP400026005 Solyc08g068700.1.1 Solyc08g068780.1.1 contig12836
ORTHOMCL341	8	3	Capsicum_annuum Solanum_lycopersicum Solanum_tuberosum	PGSC0003DMP400028850 PGSC0003DMP400028901 PGSC0003DMP400028902 PGSC0003DMP400028903 PGSC0003DMP400028904 Solyc06g066500.1.1 Solyc06g066520.1.1 contig26807
ORTHOMCL342	8	2	Solanum_lycopersicum Solanum_tuberosum	PGSC0003DMP400029412 PGSC0003DMP400029415 PGSC0003DMP400043181 PGSC0003DMP400046189 PGSC0003DMP400046670 PGSC0003DMP400055871 PGSC0003DMP400058338 Solyc06g071300.1.1
ORTHOMCL343	8	1	Solanum_tuberosum	PGSC0003DMP400029596 PGSC0003DMP400056815 PGSC0003DMP400057107 PGSC0003DMP400058129 PGSC0003DMP400058311 PGSC0003DMP400059878 PGSC0003DMP400060375 PGSC0003DMP400062932
ORTHOMCL344	8	3	Capsicum_annuum Solanum_lycopersicum Solanum_tuberosum	PGSC0003DMP400029830 PGSC0003DMP400033007 PGSC0003DMP400033008 PGSC0003DMP400034742 Solyc12g006510.1.1 Solyc12g006520.1.1 Solyc12g006530.1.1 contig17854
ORTHOMCL345	8	2	Solanum_lycopersicum Solanum_tuberosum	PGSC0003DMP400030289 PGSC0003DMP400057598 PGSC0003DMP400058071 PGSC0003DMP400058696 PGSC0003DMP400059705 PGSC0003DMP400060738 PGSC0003DMP400065361 Solyc11g065330.1.1
ORTHOMCL346	8	1	Solanum_tuberosum	PGSC0003DMP400031310 PGSC0003DMP400057792 PGSC0003DMP400059858 PGSC0003DMP400061674 PGSC0003DMP400061751 PGSC0003DMP400062540 PGSC0003DMP400065731 PGSC0003DMP400069028
ORTHOMCL347	8	1	Solanum_tuberosum	PGSC0003DMP400044330 PGSC0003DMP400059664 PGSC0003DMP400062955 PGSC0003DMP400063653 PGSC0003DMP400065282 PGSC0003DMP400067579 PGSC0003DMP400067591 PGSC0003DMP400068793
ORTHOMCL348	8	2	Solanum_lycopersicum Solanum_tuberosum	PGSC0003DMP400044661 PGSC0003DMP400044662 PGSC0003DMP400044663 PGSC0003DMP400044664 Solyc01g020170.1.1 Solyc01g107950.1.1 Solyc01g107960.2.1 Solyc01g107970.1.1
ORTHOMCL349	8	1	Solanum_tuberosum	PGSC0003DMP400050331 PGSC0003DMP400057357 PGSC0003DMP400057888 PGSC0003DMP400061947 PGSC0003DMP400063786 PGSC0003DMP400065384 PGSC0003DMP400066208 PGSC0003DMP400067607
ORTHOMCL350	8	3	Capsicum_annuum Solanum_lycopersicum Solanum_tuberosum	PGSC0003DMP400055182 Solyc04g063280.2.1 Solyc08g068370.2.1 Solyc10g044750.1.1 Solyc11g071270.1.1 contig07682 contig11203 contig14834
ORTHOMCL351	8	2	Solanum_lycopersicum Solanum_tuberosum	PGSC0003DMP400057058 PGSC0003DMP400057921 PGSC0003DMP400061863 PGSC0003DMP400064529 PGSC0003DMP400064885 PGSC0003DMP400065492 PGSC0003DMP400066601 Solyc05g021480.1.1
ORTHOMCL352	8	1	Solanum_tuberosum	PGSC0003DMP400057479 PGSC0003DMP400057555 PGSC0003DMP400059138 PGSC0003DMP400059947 PGSC0003DMP400060272 PGSC0003DMP400062288 PGSC0003DMP400064260 PGSC0003DMP400066529
ORTHOMCL353	8	2	Solanum_lycopersicum Solanum_tuberosum	PGSC0003DMP400057905 PGSC0003DMP400059433 PGSC0003DMP400059579 PGSC0003DMP400061495 PGSC0003DMP400061645 PGSC0003DMP400067905 Solyc06g043040.1.1 Solyc06g043050.1.1
ORTHOMCL354	8	1	Solanum_tuberosum	PGSC0003DMP400058178 PGSC0003DMP400058793 PGSC0003DMP400064567 PGSC0003DMP400066466 PGSC0003DMP400066845 PGSC0003DMP400068132 PGSC0003DMP400068567 PGSC0003DMP400068916
ORTHOMCL355	8	1	Solanum_tuberosum	PGSC0003DMP400060014 PGSC0003DMP400060630 PGSC0003DMP400062496 PGSC0003DMP400063402 PGSC0003DMP400065044 PGSC0003DMP400065188 PGSC0003DMP400067586 PGSC0003DMP400067824
ORTHOMCL356	8	1	Solanum_tuberosum	PGSC0003DMP400060248 PGSC0003DMP400063010 PGSC0003DMP400063886 PGSC0003DMP400067985 PGSC0003DMP400068016 PGSC0003DMP400068206 PGSC0003DMP400068632 PGSC0003DMP400068965
ORTHOMCL357	8	3	Capsicum_annuum Solanum_lycopersicum Solanum_tuberosum	PGSC0003DMP400062112 PGSC0003DMP400065294 Solyc01g006580.2.1 Solyc01g006610.1.1 Solyc02g062460.2.1 Solyc02g062490.2.1 Solyc02g062500.2.1 contig04505
ORTHOMCL358	8	1	Solanum_lycopersicum	Solyc00g007990.1.1 Solyc00g017750.1.1 Solyc00g017760.1.1 Solyc00g020440.1.1 Solyc06g016680.1.1 Solyc12g026370.1.1 Solyc12g026380.1.1 Solyc12g082760.1.1
ORTHOMCL359	8	1	Solanum_lycopersicum	Solyc01g009550.1.1 Solyc01g020200.1.1 Solyc02g011820.1.1 Solyc02g011830.1.1 Solyc07g041680.1.1 Solyc10g047390.1.1 Solyc11g021250.1.1 Solyc11g021260.1.1
ORTHOMCL360	8	1	Solanum_lycopersicum	Solyc01g034210.1.1 Solyc02g030370.1.1 Solyc02g050130.1.1 Solyc05g025970.1.1 Solyc06g033930.1.1 Solyc12g038040.1.1 Solyc12g038100.1.1 Solyc12g039110.1.1
ORTHOMCL361	8	1	Solanum_lycopersicum	Solyc02g005250.1.1 Solyc03g062770.1.1 Solyc05g025840.1.1 Solyc06g051700.1.1 Solyc07g041130.1.1 Solyc10g039310.1.1 Solyc11g008160.1.1 Solyc12g040660.1.1
ORTHOMCL362	8	1	Solanum_lycopersicum	Solyc02g011960.1.1 Solyc02g014820.1.1 Solyc04g024550.1.1 Solyc04g026320.1.1 Solyc06g032740.1.1 Solyc09g031810.1.1 Solyc12g035760.1.1 Solyc12g035990.1.1
ORTHOMCL363	8	1	Solanum_lycopersicum	Solyc05g021430.1.1 Solyc07g018110.1.1 Solyc08g047940.1.1 Solyc08g048090.1.1 Solyc09g042340.1.1 Solyc09g055410.1.1 Solyc11g030490.1.1 Solyc12g035380.1.1
ORTHOMCL364	8	1	Solanum_lycopersicum	Solyc07g054590.1.1 Solyc07g054600.2.1 Solyc07g054610.2.1 Solyc07g054620.2.1 Solyc08g068500.1.1 Solyc08g068510.1.1 Solyc08g068520.2.1 Solyc08g068530.2.1
ORTHOMCL365	7	2	Solanum_lycopersicum Solanum_tuberosum	PGSC0003DMP400001295 Solyc01g034010.1.1 Solyc10g018420.1.1 Solyc11g017090.1.1 Solyc11g020020.1.1 Solyc12g042610.1.1 Solyc12g056690.1.1
ORTHOMCL366	7	3	Capsicum_annuum Solanum_lycopersicum Solanum_tuberosum	PGSC0003DMP400001793 PGSC0003DMP400007739 PGSC0003DMP400025766 Solyc01g080200.2.1 Solyc06g008960.2.1 Solyc09g064780.2.1 contig03432
ORTHOMCL367	7	2	Solanum_lycopersicum Solanum_tuberosum	PGSC0003DMP400001924 PGSC0003DMP400022139 PGSC0003DMP400035977 PGSC0003DMP400046474 Solyc02g072470.2.1 Solyc03g006030.2.1 Solyc03g006080.2.1
ORTHOMCL368	7	3	Capsicum_annuum Solanum_lycopersicum Solanum_tuberosum	PGSC0003DMP400002562 PGSC0003DMP400006917 PGSC0003DMP400030606 Solyc02g087870.2.1 Solyc08g076720.2.1 Solyc09g008240.2.1 contig05148
ORTHOMCL369	7	3	Capsicum_annuum Solanum_lycopersicum Solanum_tuberosum	PGSC0003DMP400002593 PGSC0003DMP400049291 Solyc02g067010.2.1 Solyc02g088290.2.1 Solyc04g005560.2.1 Solyc05g013040.2.1 contig24639
ORTHOMCL370	7	3	Capsicum_annuum Solanum_lycopersicum Solanum_tuberosum	PGSC0003DMP400003033 PGSC0003DMP400023243 PGSC0003DMP400035624 Solyc08g007140.2.1 Solyc08g077720.2.1 Solyc10g061970.1.1 contig02358
ORTHOMCL371	7	3	Capsicum_annuum Solanum_lycopersicum Solanum_tuberosum	PGSC0003DMP400003046 PGSC0003DMP400005932 PGSC0003DMP400006201 Solyc01g088800.2.1 Solyc10g062180.1.1 Solyc10g062340.1.1 contig03173
ORTHOMCL372	7	2	Solanum_lycopersicum Solanum_tuberosum	PGSC0003DMP400003117 PGSC0003DMP400003150 PGSC0003DMP400003152 PGSC0003DMP400003153 PGSC0003DMP400048514 PGSC0003DMP400062534 Solyc09g007220.1.1
ORTHOMCL373	7	2	Solanum_lycopersicum Solanum_tuberosum	PGSC0003DMP400003556 PGSC0003DMP400003561 PGSC0003DMP400003562 Solyc11g006520.1.1 Solyc11g006530.1.1 Solyc11g006630.1.1 Solyc11g006640.1.1
ORTHOMCL374	7	3	Capsicum_annuum Solanum_lycopersicum Solanum_tuberosum	PGSC0003DMP400003634 PGSC0003DMP400003635 PGSC0003DMP400003636 PGSC0003DMP400041357 Solyc00g174340.1.1 Solyc09g007010.1.1 contig27357
ORTHOMCL375	7	3	Capsicum_annuum Solanum_lycopersicum Solanum_tuberosum	PGSC0003DMP400004369 PGSC0003DMP400005975 PGSC0003DMP400024773 PGSC0003DMP400026457 Solyc01g007560.2.1 Solyc01g007570.2.1 contig29982
ORTHOMCL376	7	2	Solanum_lycopersicum Solanum_tuberosum	PGSC0003DMP400005181 PGSC0003DMP400008386 PGSC0003DMP400027746 PGSC0003DMP400041264 PGSC0003DMP400041269 Solyc12g100010.1.1 Solyc12g100030.1.1
ORTHOMCL377	7	3	Capsicum_annuum Solanum_lycopersicum Solanum_tuberosum	PGSC0003DMP400005396 PGSC0003DMP400010455 PGSC0003DMP400023245 Solyc01g009280.2.1 Solyc06g073960.2.1 Solyc11g071920.1.1 contig27070
ORTHOMCL378	7	3	Capsicum_annuum Solanum_lycopersicum Solanum_tuberosum	PGSC0003DMP400006524 PGSC0003DMP400039053 PGSC0003DMP400051077 Solyc02g083560.2.1 Solyc03g033400.2.1 Solyc12g089340.1.1 contig04360
ORTHOMCL379	7	1	Solanum_tuberosum	PGSC0003DMP400006986 PGSC0003DMP400006988 PGSC0003DMP400006989 PGSC0003DMP400022789 PGSC0003DMP400056586 PGSC0003DMP400059684 PGSC0003DMP400062845
ORTHOMCL380	7	1	Solanum_tuberosum	PGSC0003DMP400007541 PGSC0003DMP400011738 PGSC0003DMP400014529 PGSC0003DMP400023901 PGSC0003DMP400029162 PGSC0003DMP400066391 PGSC0003DMP400068323
ORTHOMCL381	7	1	Solanum_tuberosum	PGSC0003DMP400007955 PGSC0003DMP400014486 PGSC0003DMP400015228 PGSC0003DMP400032085 PGSC0003DMP400052317 PGSC0003DMP400063755 PGSC0003DMP400065307
ORTHOMCL382	7	3	Capsicum_annuum Solanum_lycopersicum Solanum_tuberosum	PGSC0003DMP400008030 PGSC0003DMP400026811 Solyc03g020060.2.1 Solyc03g020070.2.1 Solyc03g020080.2.1 contig31599 contig32067
ORTHOMCL383	7	3	Capsicum_annuum Solanum_lycopersicum Solanum_tuberosum	PGSC0003DMP400008349 PGSC0003DMP400014808 Solyc01g066820.2.1 Solyc05g054260.2.1 Solyc12g099540.1.1 contig06859 contig07250
ORTHOMCL384	7	3	Capsicum_annuum Solanum_lycopersicum Solanum_tuberosum	PGSC0003DMP400008580 PGSC0003DMP400008587 Solyc03g121420.2.1 Solyc06g062540.2.1 Solyc06g062550.2.1 Solyc06g062560.1.1 contig16466
ORTHOMCL385	7	2	Solanum_lycopersicum Solanum_tuberosum	PGSC0003DMP400008633 PGSC0003DMP400048005 PGSC0003DMP400056813 PGSC0003DMP400061989 PGSC0003DMP400067945 Solyc09g010340.1.1 Solyc11g019990.1.1
ORTHOMCL386	7	3	Capsicum_annuum Solanum_lycopersicum Solanum_tuberosum	PGSC0003DMP400011091 Solyc01g105870.2.1 Solyc01g105880.2.1 Solyc01g105890.2.1 Solyc01g105900.2.1 Solyc01g105920.2.1 contig23309
ORTHOMCL387	7	3	Capsicum_annuum Solanum_lycopersicum Solanum_tuberosum	PGSC0003DMP400011472 PGSC0003DMP400015136 PGSC0003DMP400020002 PGSC0003DMP400027781 PGSC0003DMP400069266 Solyc03g093750.1.1 contig22654
ORTHOMCL388	7	3	Capsicum_annuum Solanum_lycopersicum Solanum_tuberosum	PGSC0003DMP400011487 PGSC0003DMP400051844 Solyc01g104680.2.1 Solyc01g104700.2.1 Solyc05g023800.2.1 contig01438 contig01439
ORTHOMCL389	7	3	Capsicum_annuum Solanum_lycopersicum Solanum_tuberosum	PGSC0003DMP400012777 PGSC0003DMP400047620 Solyc10g077010.1.1 Solyc11g072240.1.1 Solyc12g099990.1.1 contig01351 contig30520
ORTHOMCL390	7	2	Solanum_lycopersicum Solanum_tuberosum	PGSC0003DMP400012827 Solyc02g071410.2.1 Solyc02g071440.2.1 Solyc02g071450.2.1 Solyc02g071470.2.1 Solyc02g071480.2.1 Solyc02g071500.2.1
ORTHOMCL391	7	3	Capsicum_annuum Solanum_lycopersicum Solanum_tuberosum	PGSC0003DMP400013230 PGSC0003DMP400013246 PGSC0003DMP400027811 Solyc04g007030.2.1 Solyc04g007060.2.1 Solyc04g007070.2.1 contig00423
ORTHOMCL392	7	2	Solanum_lycopersicum Solanum_tuberosum	PGSC0003DMP400013468 PGSC0003DMP400034397 PGSC0003DMP400038067 PGSC0003DMP400038069 Solyc08g075590.1.1 Solyc08g075600.1.1 Solyc08g075610.1.1
ORTHOMCL393	7	3	Capsicum_annuum Solanum_lycopersicum Solanum_tuberosum	PGSC0003DMP400014179 PGSC0003DMP400042084 Solyc00g006490.2.1 Solyc02g069780.2.1 Solyc06g075160.2.1 Solyc11g069490.1.1 contig26558
ORTHOMCL394	7	2	Solanum_lycopersicum Solanum_tuberosum	PGSC0003DMP400014555 PGSC0003DMP400064602 Solyc02g070940.1.1 Solyc02g070950.1.1 Solyc02g070970.1.1 Solyc02g071010.1.1 Solyc02g071030.1.1
ORTHOMCL395	7	2	Solanum_lycopersicum Solanum_tuberosum	PGSC0003DMP400015051 PGSC0003DMP400022680 PGSC0003DMP400026825 PGSC0003DMP400068136 Solyc03g006480.1.1 Solyc12g013590.1.1 Solyc12g013600.1.1
ORTHOMCL396	7	2	Solanum_lycopersicum Solanum_tuberosum	PGSC0003DMP400015090 PGSC0003DMP400016465 PGSC0003DMP400029816 PGSC0003DMP400029818 PGSC0003DMP400053750 Solyc08g075640.2.1 Solyc08g076000.2.1
ORTHOMCL397	7	3	Capsicum_annuum Solanum_lycopersicum Solanum_tuberosum	PGSC0003DMP400016079 PGSC0003DMP400036023 Solyc01g102990.2.1 Solyc03g083250.2.1 Solyc06g063410.2.1 contig11271 contig17337
ORTHOMCL398	7	3	Capsicum_annuum Solanum_lycopersicum Solanum_tuberosum	PGSC0003DMP400016224 PGSC0003DMP400033085 PGSC0003DMP400065745 Solyc07g041790.1.1 Solyc10g081090.1.1 contig08001 contig27472
ORTHOMCL399	7	3	Capsicum_annuum Solanum_lycopersicum Solanum_tuberosum	PGSC0003DMP400016337 PGSC0003DMP400019693 PGSC0003DMP400019824 PGSC0003DMP400039848 PGSC0003DMP400039849 Solyc11g020860.1.1 contig32334
ORTHOMCL400	7	2	Solanum_lycopersicum Solanum_tuberosum	PGSC0003DMP400016727 PGSC0003DMP400022861 Solyc01g008770.2.1 Solyc04g076140.2.1 Solyc11g064860.1.1 Solyc11g064870.1.1 Solyc11g064880.1.1
ORTHOMCL401	7	2	Solanum_lycopersicum Solanum_tuberosum	PGSC0003DMP400017048 PGSC0003DMP400057020 PGSC0003DMP400065197 PGSC0003DMP400068300 PGSC0003DMP400068529 PGSC0003DMP400068577 Solyc04g049750.2.1
ORTHOMCL402	7	1	Solanum_tuberosum	PGSC0003DMP400017403 PGSC0003DMP400017560 PGSC0003DMP400017561 PGSC0003DMP400038600 PGSC0003DMP400042953 PGSC0003DMP400059289 PGSC0003DMP400059955
ORTHOMCL403	7	2	Solanum_lycopersicum Solanum_tuberosum	PGSC0003DMP400017489 Solyc00g007110.2.1 Solyc00g007120.2.1 Solyc02g082530.1.1 Solyc02g082540.2.1 Solyc04g082560.2.1 Solyc08g069130.1.1
ORTHOMCL404	7	2	Solanum_lycopersicum Solanum_tuberosum	PGSC0003DMP400019411 Solyc10g084450.1.1 Solyc10g084460.1.1 Solyc10g084470.1.1 Solyc10g084480.1.1 Solyc10g084490.1.1 Solyc12g042150.1.1
ORTHOMCL405	7	2	Solanum_lycopersicum Solanum_tuberosum	PGSC0003DMP400020659 PGSC0003DMP400033774 PGSC0003DMP400041618 PGSC0003DMP400055427 PGSC0003DMP400055428 Solyc01g005880.1.1 Solyc03g082770.1.1
ORTHOMCL406	7	3	Capsicum_annuum Solanum_lycopersicum Solanum_tuberosum	PGSC0003DMP400024913 PGSC0003DMP400042887 Solyc01g099620.2.1 Solyc03g117980.2.1 Solyc06g068680.2.1 contig09439 contig17103
ORTHOMCL407	7	3	Capsicum_annuum Solanum_lycopersicum Solanum_tuberosum	PGSC0003DMP400027884 PGSC0003DMP400050217 Solyc00g196060.2.1 Solyc07g043610.2.1 Solyc07g043620.2.1 contig04000 contig24614
ORTHOMCL408	7	1	Solanum_tuberosum	PGSC0003DMP400028133 PGSC0003DMP400060894 PGSC0003DMP400061651 PGSC0003DMP400062016 PGSC0003DMP400062492 PGSC0003DMP400065394 PGSC0003DMP400067691
ORTHOMCL409	7	2	Solanum_lycopersicum Solanum_tuberosum	PGSC0003DMP400028419 PGSC0003DMP400060070 Solyc03g013290.1.1 Solyc05g042010.1.1 Solyc05g042160.1.1 Solyc08g015830.1.1 Solyc12g019450.1.1
ORTHOMCL410	7	1	Solanum_tuberosum	PGSC0003DMP400029548 PGSC0003DMP400040299 PGSC0003DMP400052722 PGSC0003DMP400057018 PGSC0003DMP400064061 PGSC0003DMP400064072 PGSC0003DMP400068542
ORTHOMCL411	7	2	Solanum_lycopersicum Solanum_tuberosum	PGSC0003DMP400029592 PGSC0003DMP400030444 PGSC0003DMP400030446 PGSC0003DMP400038006 Solyc04g005540.2.1 Solyc04g005550.1.1 Solyc12g016220.1.1
ORTHOMCL412	7	3	Capsicum_annuum Solanum_lycopersicum Solanum_tuberosum	PGSC0003DMP400031528 PGSC0003DMP400034344 PGSC0003DMP400047050 Solyc03g112850.2.1 contig01483 contig27881 contig31553
ORTHOMCL413	7	3	Capsicum_annuum Solanum_lycopersicum Solanum_tuberosum	PGSC0003DMP400031792 PGSC0003DMP400031894 PGSC0003DMP400043390 Solyc01g101020.2.1 Solyc01g101030.2.1 Solyc10g006770.2.1 contig07862
ORTHOMCL414	7	1	Solanum_tuberosum	PGSC0003DMP400033073 PGSC0003DMP400057551 PGSC0003DMP400060719 PGSC0003DMP400061963 PGSC0003DMP400064208 PGSC0003DMP400066725 PGSC0003DMP400067765
ORTHOMCL415	7	2	Solanum_lycopersicum Solanum_tuberosum	PGSC0003DMP400033408 PGSC0003DMP400058716 PGSC0003DMP400059984 PGSC0003DMP400061026 PGSC0003DMP400065189 PGSC0003DMP400067048 Solyc07g063980.1.1
ORTHOMCL416	7	2	Solanum_lycopersicum Solanum_tuberosum	PGSC0003DMP400033421 PGSC0003DMP400033422 PGSC0003DMP400033491 PGSC0003DMP400037773 Solyc07g063780.1.1 Solyc07g063800.1.1 Solyc12g005290.1.1
ORTHOMCL417	7	3	Capsicum_annuum Solanum_lycopersicum Solanum_tuberosum	PGSC0003DMP400035302 PGSC0003DMP400035305 Solyc09g011930.2.1 Solyc09g065010.2.1 Solyc11g040170.1.1 Solyc11g040180.1.1 contig12975
ORTHOMCL418	7	3	Capsicum_annuum Solanum_lycopersicum Solanum_tuberosum	PGSC0003DMP400035395 PGSC0003DMP400043791 Solyc08g014580.2.1 Solyc11g008800.1.1 Solyc12g019080.1.1 Solyc12g096660.1.1 contig11283
ORTHOMCL419	7	3	Capsicum_annuum Solanum_lycopersicum Solanum_tuberosum	PGSC0003DMP400035418 PGSC0003DMP400043803 PGSC0003DMP400051140 Solyc08g015680.1.1 Solyc12g017910.1.1 Solyc12g096580.1.1 contig03727
ORTHOMCL420	7	3	Capsicum_annuum Solanum_lycopersicum Solanum_tuberosum	PGSC0003DMP400036706 Solyc02g070320.2.1 Solyc02g070330.2.1 Solyc02g070340.2.1 Solyc02g070350.2.1 Solyc02g070360.2.1 contig00525
ORTHOMCL421	7	2	Solanum_lycopersicum Solanum_tuberosum	PGSC0003DMP400038130 PGSC0003DMP400057468 PGSC0003DMP400061562 PGSC0003DMP400066558 PGSC0003DMP400068511 PGSC0003DMP400068970 Solyc00g075030.2.1
ORTHOMCL422	7	2	Solanum_lycopersicum Solanum_tuberosum	PGSC0003DMP400038948 PGSC0003DMP400038950 PGSC0003DMP400059843 PGSC0003DMP400064104 PGSC0003DMP400066766 Solyc01g098060.1.1 Solyc01g098070.1.1
ORTHOMCL423	7	3	Capsicum_annuum Solanum_lycopersicum Solanum_tuberosum	PGSC0003DMP400039372 PGSC0003DMP400046883 Solyc01g008960.2.1 Solyc01g096750.1.1 Solyc06g073530.1.1 Solyc06g073540.2.1 contig31931
ORTHOMCL424	7	3	Capsicum_annuum Solanum_lycopersicum Solanum_tuberosum	PGSC0003DMP400039887 PGSC0003DMP400050138 Solyc03g083590.2.1 Solyc03g118530.2.1 Solyc06g068920.2.1 contig03013 contig08883
ORTHOMCL425	7	1	Solanum_tuberosum	PGSC0003DMP400044028 PGSC0003DMP400047678 PGSC0003DMP400052637 PGSC0003DMP400052640 PGSC0003DMP400052643 PGSC0003DMP400052645 PGSC0003DMP400052646
ORTHOMCL426	7	1	Solanum_tuberosum	PGSC0003DMP400044171 PGSC0003DMP400057523 PGSC0003DMP400058994 PGSC0003DMP400060718 PGSC0003DMP400061493 PGSC0003DMP400061736 PGSC0003DMP400063897
ORTHOMCL427	7	2	Solanum_lycopersicum Solanum_tuberosum	PGSC0003DMP400045297 PGSC0003DMP400061250 PGSC0003DMP400064541 Solyc05g026110.1.1 Solyc09g018940.1.1 Solyc11g068860.1.1 Solyc12g019850.1.1
ORTHOMCL428	7	3	Capsicum_annuum Solanum_lycopersicum Solanum_tuberosum	PGSC0003DMP400045891 PGSC0003DMP400048567 Solyc07g007790.2.1 Solyc08g042000.2.1 Solyc09g092130.2.1 contig20981 contig25231
ORTHOMCL429	7	2	Solanum_lycopersicum Solanum_tuberosum	PGSC0003DMP400046072 PGSC0003DMP400046075 Solyc06g063170.2.1 Solyc06g063180.1.1 Solyc06g063190.2.1 Solyc06g063200.1.1 Solyc06g063210.2.1
ORTHOMCL430	7	1	Solanum_tuberosum	PGSC0003DMP400048465 PGSC0003DMP400057355 PGSC0003DMP400059767 PGSC0003DMP400062455 PGSC0003DMP400062717 PGSC0003DMP400063862 PGSC0003DMP400068902
ORTHOMCL431	7	3	Capsicum_annuum Solanum_lycopersicum Solanum_tuberosum	PGSC0003DMP400052809 PGSC0003DMP400052949 Solyc06g076520.1.1 Solyc06g076540.1.1 Solyc06g076560.1.1 Solyc06g076570.1.1 contig27734
ORTHOMCL432	7	2	Solanum_lycopersicum Solanum_tuberosum	PGSC0003DMP400056550 PGSC0003DMP400061716 PGSC0003DMP400063331 PGSC0003DMP400065162 PGSC0003DMP400069445 Solyc03g046190.1.1 Solyc06g016780.1.1
ORTHOMCL433	7	1	Solanum_tuberosum	PGSC0003DMP400056756 PGSC0003DMP400057549 PGSC0003DMP400057614 PGSC0003DMP400062091 PGSC0003DMP400062178 PGSC0003DMP400064063 PGSC0003DMP400069292
ORTHOMCL434	7	2	Solanum_lycopersicum Solanum_tuberosum	PGSC0003DMP400056867 Solyc06g030640.1.1 Solyc06g030650.1.1 Solyc06g030660.1.1 Solyc06g042930.1.1 Solyc06g042940.1.1 Solyc06g048370.1.1
ORTHOMCL435	7	2	Solanum_lycopersicum Solanum_tuberosum	PGSC0003DMP400057170 Solyc00g049620.1.1 Solyc01g058340.1.1 Solyc01g065930.1.1 Solyc01g066210.1.1 Solyc01g066230.1.1 Solyc06g005120.1.1
ORTHOMCL436	7	2	Solanum_lycopersicum Solanum_tuberosum	PGSC0003DMP400057454 PGSC0003DMP400060964 PGSC0003DMP400062030 PGSC0003DMP400068292 Solyc00g058280.1.1 Solyc03g095560.1.1 Solyc12g041930.1.1
ORTHOMCL437	7	1	Solanum_tuberosum	PGSC0003DMP400057477 PGSC0003DMP400057951 PGSC0003DMP400059596 PGSC0003DMP400063488 PGSC0003DMP400065037 PGSC0003DMP400066278 PGSC0003DMP400068172
ORTHOMCL438	7	2	Solanum_lycopersicum Solanum_tuberosum	PGSC0003DMP400057642 PGSC0003DMP400059144 PGSC0003DMP400061159 PGSC0003DMP400062514 PGSC0003DMP400067034 PGSC0003DMP400069073 Solyc12g020040.1.1
ORTHOMCL439	7	1	Solanum_tuberosum	PGSC0003DMP400057915 PGSC0003DMP400061030 PGSC0003DMP400063940 PGSC0003DMP400064553 PGSC0003DMP400065808 PGSC0003DMP400066542 PGSC0003DMP400067825
ORTHOMCL440	7	1	Solanum_tuberosum	PGSC0003DMP400057943 PGSC0003DMP400058192 PGSC0003DMP400060184 PGSC0003DMP400061126 PGSC0003DMP400066162 PGSC0003DMP400067648 PGSC0003DMP400069054
ORTHOMCL441	7	1	Solanum_tuberosum	PGSC0003DMP400058097 PGSC0003DMP400058143 PGSC0003DMP400060778 PGSC0003DMP400063860 PGSC0003DMP400065093 PGSC0003DMP400065574 PGSC0003DMP400067119
ORTHOMCL442	7	1	Solanum_tuberosum	PGSC0003DMP400058180 PGSC0003DMP400058494 PGSC0003DMP400058915 PGSC0003DMP400058984 PGSC0003DMP400059329 PGSC0003DMP400068615 PGSC0003DMP400069278
ORTHOMCL443	7	2	Solanum_lycopersicum Solanum_tuberosum	PGSC0003DMP400059793 PGSC0003DMP400066048 Solyc01g044430.1.1 Solyc05g018090.1.1 Solyc07g066500.1.1 Solyc10g055500.1.1 Solyc12g043140.1.1
ORTHOMCL444	7	2	Solanum_lycopersicum Solanum_tuberosum	PGSC0003DMP400065286 Solyc01g049970.1.1 Solyc07g041820.1.1 Solyc08g048470.1.1 Solyc09g059700.1.1 Solyc12g017670.1.1 Solyc12g062880.1.1
ORTHOMCL445	7	1	Solanum_lycopersicum	Solyc00g010750.1.1 Solyc02g005060.1.1 Solyc02g005070.1.1 Solyc05g026370.1.1 Solyc05g041770.1.1 Solyc08g062250.1.1 Solyc11g013740.1.1
ORTHOMCL446	7	1	Solanum_lycopersicum	Solyc00g017930.1.1 Solyc01g007340.2.1 Solyc01g017200.1.1 Solyc02g032810.1.1 Solyc04g039820.1.1 Solyc04g039830.1.1 Solyc09g091410.1.1
ORTHOMCL447	7	1	Solanum_lycopersicum	Solyc00g230070.1.1 Solyc05g041230.1.1 Solyc07g009000.1.1 Solyc09g016930.1.1 Solyc10g018840.1.1 Solyc11g045260.1.1 Solyc12g038080.1.1
ORTHOMCL448	7	1	Solanum_lycopersicum	Solyc01g012550.1.1 Solyc01g012610.1.1 Solyc01g012680.1.1 Solyc01g013790.1.1 Solyc01g013810.1.1 Solyc01g013860.1.1 Solyc01g013930.1.1
ORTHOMCL449	7	1	Solanum_lycopersicum	Solyc01g012620.1.1 Solyc03g096470.1.1 Solyc04g015860.1.1 Solyc09g031980.1.1 Solyc10g018680.1.1 Solyc10g046900.1.1 Solyc10g054630.1.1
ORTHOMCL450	7	1	Solanum_lycopersicum	Solyc01g014610.1.1 Solyc01g065990.1.1 Solyc07g017460.1.1 Solyc09g015640.1.1 Solyc09g072520.1.1 Solyc10g050000.1.1 Solyc12g056070.1.1
ORTHOMCL451	7	1	Solanum_lycopersicum	Solyc01g020530.1.1 Solyc01g020550.1.1 Solyc01g020560.1.1 Solyc04g024630.1.1 Solyc04g039720.1.1 Solyc12g035700.1.1 Solyc12g041920.1.1
ORTHOMCL452	7	1	Solanum_lycopersicum	Solyc01g091680.2.1 Solyc01g105640.2.1 Solyc03g044730.1.1 Solyc03g120400.1.1 Solyc05g012960.1.1 Solyc08g016390.1.1 Solyc09g014290.1.1
ORTHOMCL453	7	1	Solanum_lycopersicum	Solyc02g011690.1.1 Solyc02g014580.1.1 Solyc02g014600.1.1 Solyc02g014620.1.1 Solyc02g014630.1.1 Solyc02g014650.1.1 Solyc08g045800.1.1
ORTHOMCL454	7	2	Capsicum_annuum Solanum_lycopersicum	Solyc02g014350.2.1 Solyc03g110900.2.1 Solyc06g071980.2.1 Solyc06g072000.1.1 Solyc06g084530.2.1 Solyc09g074950.2.1 contig10651
ORTHOMCL455	7	1	Solanum_lycopersicum	Solyc02g033110.1.1 Solyc02g033120.1.1 Solyc02g036130.1.1 Solyc02g036140.1.1 Solyc02g036170.1.1 Solyc02g036200.1.1 Solyc02g036230.1.1
ORTHOMCL456	7	1	Solanum_lycopersicum	Solyc03g033760.1.1 Solyc03g059050.2.1 Solyc05g024330.1.1 Solyc07g043340.1.1 Solyc07g043350.1.1 Solyc10g049340.1.1 Solyc11g020340.1.1
ORTHOMCL457	7	1	Solanum_lycopersicum	Solyc03g051660.1.1 Solyc05g021500.1.1 Solyc05g021550.1.1 Solyc05g021560.2.1 Solyc09g037030.1.1 Solyc09g037050.1.1 Solyc09g037070.1.1
ORTHOMCL458	7	1	Solanum_lycopersicum	Solyc05g018830.1.1 Solyc05g018840.1.1 Solyc05g056330.2.1 Solyc06g034310.2.1 Solyc08g066480.1.1 Solyc12g036860.1.1 Solyc12g036870.1.1
ORTHOMCL459	7	1	Solanum_lycopersicum	Solyc12g098230.1.1 Solyc12g098240.1.1 Solyc12g098250.1.1 Solyc12g098260.1.1 Solyc12g098270.1.1 Solyc12g098290.1.1 Solyc12g098300.1.1
ORTHOMCL460	6	3	Capsicum_annuum Solanum_lycopersicum Solanum_tuberosum	PGSC0003DMP400000127 Solyc01g079690.2.1 Solyc01g094800.2.1 Solyc11g062010.1.1 contig02398 contig23301
ORTHOMCL461	6	3	Capsicum_annuum Solanum_lycopersicum Solanum_tuberosum	PGSC0003DMP400000148 PGSC0003DMP400028166 PGSC0003DMP400028290 Solyc11g010740.1.1 Solyc11g010760.1.1 contig28726
ORTHOMCL462	6	3	Capsicum_annuum Solanum_lycopersicum Solanum_tuberosum	PGSC0003DMP400000574 PGSC0003DMP400004271 Solyc08g076340.2.1 Solyc12g008700.1.1 contig00324 contig30014
ORTHOMCL463	6	3	Capsicum_annuum Solanum_lycopersicum Solanum_tuberosum	PGSC0003DMP400000641 PGSC0003DMP400030413 Solyc07g045290.2.1 Solyc12g009040.1.1 contig07519 contig24220
ORTHOMCL464	6	3	Capsicum_annuum Solanum_lycopersicum Solanum_tuberosum	PGSC0003DMP400001339 PGSC0003DMP400010932 PGSC0003DMP400055155 Solyc05g008150.2.1 Solyc07g049140.2.1 contig22663
ORTHOMCL465	6	3	Capsicum_annuum Solanum_lycopersicum Solanum_tuberosum	PGSC0003DMP400001384 PGSC0003DMP400055751 PGSC0003DMP400056292 PGSC0003DMP400056318 Solyc01g109660.2.1 contig01481
ORTHOMCL466	6	2	Capsicum_annuum Solanum_tuberosum	PGSC0003DMP400001803 PGSC0003DMP400003913 PGSC0003DMP400009285 PGSC0003DMP400056836 PGSC0003DMP400069378 contig24864
ORTHOMCL467	6	3	Capsicum_annuum Solanum_lycopersicum Solanum_tuberosum	PGSC0003DMP400002110 PGSC0003DMP400063651 PGSC0003DMP400066109 Solyc01g057350.1.1 Solyc02g022880.1.1 contig29735
ORTHOMCL468	6	1	Solanum_tuberosum	PGSC0003DMP400002147 PGSC0003DMP400050916 PGSC0003DMP400059983 PGSC0003DMP400061814 PGSC0003DMP400064908 PGSC0003DMP400065935
ORTHOMCL469	6	1	Solanum_tuberosum	PGSC0003DMP400002157 PGSC0003DMP400003957 PGSC0003DMP400020294 PGSC0003DMP400060604 PGSC0003DMP400063157 PGSC0003DMP400068993
ORTHOMCL470	6	2	Solanum_lycopersicum Solanum_tuberosum	PGSC0003DMP400002333 PGSC0003DMP400011755 PGSC0003DMP400043528 PGSC0003DMP400046047 PGSC0003DMP400062929 Solyc04g048990.1.1
ORTHOMCL471	6	1	Solanum_tuberosum	PGSC0003DMP400002389 PGSC0003DMP400006106 PGSC0003DMP400033349 PGSC0003DMP400056626 PGSC0003DMP400057291 PGSC0003DMP400064515
ORTHOMCL472	6	3	Capsicum_annuum Solanum_lycopersicum Solanum_tuberosum	PGSC0003DMP400002494 PGSC0003DMP400019699 Solyc02g089340.2.1 Solyc05g010660.2.1 Solyc07g005930.2.1 contig16437
ORTHOMCL473	6	3	Capsicum_annuum Solanum_lycopersicum Solanum_tuberosum	PGSC0003DMP400002726 PGSC0003DMP400053816 Solyc07g008000.2.1 Solyc12g009610.1.1 contig03646 contig26873
ORTHOMCL474	6	3	Capsicum_annuum Solanum_lycopersicum Solanum_tuberosum	PGSC0003DMP400002950 PGSC0003DMP400058973 PGSC0003DMP400061965 Solyc01g111200.2.1 contig23767 contig23908
ORTHOMCL475	6	3	Capsicum_annuum Solanum_lycopersicum Solanum_tuberosum	PGSC0003DMP400003334 Solyc05g026070.1.1 Solyc05g026080.2.1 Solyc08g065980.2.1 Solyc08g077430.2.1 contig18872
ORTHOMCL476	6	1	Solanum_tuberosum	PGSC0003DMP400003390 PGSC0003DMP400020621 PGSC0003DMP400057519 PGSC0003DMP400065277 PGSC0003DMP400065516 PGSC0003DMP400065668
ORTHOMCL477	6	3	Capsicum_annuum Solanum_lycopersicum Solanum_tuberosum	PGSC0003DMP400003654 PGSC0003DMP400011337 PGSC0003DMP400028117 Solyc04g076880.2.1 Solyc12g088160.1.1 contig28847
ORTHOMCL478	6	3	Capsicum_annuum Solanum_lycopersicum Solanum_tuberosum	PGSC0003DMP400003940 PGSC0003DMP400051019 Solyc08g065630.1.1 Solyc12g095960.1.1 contig01868 contig07821
ORTHOMCL479	6	1	Solanum_tuberosum	PGSC0003DMP400004029 PGSC0003DMP400011023 PGSC0003DMP400023093 PGSC0003DMP400050623 PGSC0003DMP400059182 PGSC0003DMP400068171
ORTHOMCL480	6	3	Capsicum_annuum Solanum_lycopersicum Solanum_tuberosum	PGSC0003DMP400004214 PGSC0003DMP400019096 Solyc05g015920.2.1 Solyc05g015930.2.1 contig05880 contig20461
ORTHOMCL481	6	2	Solanum_lycopersicum Solanum_tuberosum	PGSC0003DMP400004216 PGSC0003DMP400008279 PGSC0003DMP400008281 PGSC0003DMP400008282 PGSC0003DMP400037451 Solyc12g098780.1.1
ORTHOMCL482	6	2	Solanum_lycopersicum Solanum_tuberosum	PGSC0003DMP400004422 PGSC0003DMP400008678 PGSC0003DMP400056124 Solyc03g121570.2.1 Solyc06g062590.2.1 Solyc12g044890.1.1
ORTHOMCL483	6	2	Solanum_lycopersicum Solanum_tuberosum	PGSC0003DMP400004554 Solyc01g028890.1.1 Solyc02g031730.1.1 Solyc02g036420.1.1 Solyc03g122210.1.1 Solyc04g016100.1.1
ORTHOMCL484	6	2	Solanum_lycopersicum Solanum_tuberosum	PGSC0003DMP400004687 Solyc01g108920.2.1 Solyc01g108970.2.1 Solyc01g109010.2.1 Solyc03g120770.2.1 Solyc12g044220.1.1
ORTHOMCL485	6	2	Solanum_lycopersicum Solanum_tuberosum	PGSC0003DMP400005207 PGSC0003DMP400005295 PGSC0003DMP400026911 PGSC0003DMP400026916 Solyc12g009770.1.1 Solyc12g009780.1.1
ORTHOMCL486	6	3	Capsicum_annuum Solanum_lycopersicum Solanum_tuberosum	PGSC0003DMP400005489 PGSC0003DMP400030714 Solyc08g080630.2.1 Solyc10g086100.1.1 contig26770 contig30213
ORTHOMCL487	6	3	Capsicum_annuum Solanum_lycopersicum Solanum_tuberosum	PGSC0003DMP400006023 PGSC0003DMP400017773 Solyc02g089800.2.1 Solyc03g045050.2.1 contig03951 contig24325
ORTHOMCL488	6	1	Solanum_tuberosum	PGSC0003DMP400006025 PGSC0003DMP400057195 PGSC0003DMP400057874 PGSC0003DMP400065311 PGSC0003DMP400066900 PGSC0003DMP400066911
ORTHOMCL489	6	2	Solanum_lycopersicum Solanum_tuberosum	PGSC0003DMP400006338 PGSC0003DMP400006625 PGSC0003DMP400039127 Solyc02g084370.1.1 Solyc03g033610.1.1 Solyc04g081080.1.1
ORTHOMCL490	6	3	Capsicum_annuum Solanum_lycopersicum Solanum_tuberosum	PGSC0003DMP400006412 PGSC0003DMP400017438 Solyc02g061850.2.1 Solyc02g083340.2.1 Solyc04g082000.2.1 contig17206
ORTHOMCL491	6	2	Solanum_lycopersicum Solanum_tuberosum	PGSC0003DMP400006514 PGSC0003DMP400021666 PGSC0003DMP400039057 Solyc02g083740.1.1 Solyc03g033460.2.1 Solyc08g082990.2.1
ORTHOMCL492	6	3	Capsicum_annuum Solanum_lycopersicum Solanum_tuberosum	PGSC0003DMP400007534 Solyc01g100900.2.1 Solyc01g100910.2.1 Solyc01g100920.2.1 Solyc12g035400.1.1 contig24874
ORTHOMCL493	6	2	Solanum_lycopersicum Solanum_tuberosum	PGSC0003DMP400007832 PGSC0003DMP400044457 Solyc03g062840.1.1 Solyc10g012470.1.1 Solyc10g012480.1.1 Solyc12g036370.1.1
ORTHOMCL494	6	3	Capsicum_annuum Solanum_lycopersicum Solanum_tuberosum	PGSC0003DMP400008318 PGSC0003DMP400041530 Solyc01g059880.2.1 Solyc12g099260.1.1 contig00142 contig25643
ORTHOMCL495	6	3	Capsicum_annuum Solanum_lycopersicum Solanum_tuberosum	PGSC0003DMP400008396 PGSC0003DMP400008397 Solyc08g078920.1.1 Solyc08g079190.1.1 Solyc08g079230.1.1 contig00572
ORTHOMCL496	6	3	Capsicum_annuum Solanum_lycopersicum Solanum_tuberosum	PGSC0003DMP400008940 PGSC0003DMP400049152 Solyc03g007560.2.1 Solyc03g007850.1.1 Solyc12g056080.1.1 contig17561
ORTHOMCL497	6	3	Capsicum_annuum Solanum_lycopersicum Solanum_tuberosum	PGSC0003DMP400009220 Solyc06g073790.2.1 Solyc06g073800.2.1 Solyc12g042080.1.1 contig30426 contig30427
ORTHOMCL498	6	2	Solanum_lycopersicum Solanum_tuberosum	PGSC0003DMP400009613 PGSC0003DMP400009619 Solyc07g054870.2.1 Solyc07g054920.1.1 Solyc07g054930.2.1 Solyc07g054940.1.1
ORTHOMCL499	6	3	Capsicum_annuum Solanum_lycopersicum Solanum_tuberosum	PGSC0003DMP400009676 PGSC0003DMP400053635 Solyc03g058350.2.1 Solyc03g058380.2.1 Solyc06g054400.2.1 contig11983
ORTHOMCL500	6	2	Solanum_lycopersicum Solanum_tuberosum	PGSC0003DMP400009731 PGSC0003DMP400014203 PGSC0003DMP400014205 PGSC0003DMP400014285 PGSC0003DMP400057910 Solyc11g069080.1.1
ORTHOMCL501	6	1	Solanum_tuberosum	PGSC0003DMP400009744 PGSC0003DMP400052335 PGSC0003DMP400056470 PGSC0003DMP400059065 PGSC0003DMP400063909 PGSC0003DMP400066421
ORTHOMCL502	6	1	Solanum_tuberosum	PGSC0003DMP400009746 PGSC0003DMP400009747 PGSC0003DMP400010597 PGSC0003DMP400057567 PGSC0003DMP400062085 PGSC0003DMP400066680
ORTHOMCL503	6	2	Solanum_lycopersicum Solanum_tuberosum	PGSC0003DMP400010030 PGSC0003DMP400023836 PGSC0003DMP400023893 PGSC0003DMP400028184 PGSC0003DMP400034335 Solyc03g071730.1.1
ORTHOMCL504	6	3	Capsicum_annuum Solanum_lycopersicum Solanum_tuberosum	PGSC0003DMP400010273 PGSC0003DMP400021688 PGSC0003DMP400021692 Solyc08g008410.2.1 Solyc08g082750.2.1 contig15972
ORTHOMCL505	6	2	Capsicum_annuum Solanum_tuberosum	PGSC0003DMP400010391 PGSC0003DMP400023867 PGSC0003DMP400029538 PGSC0003DMP400032713 PGSC0003DMP400058904 contig31794
ORTHOMCL506	6	2	Solanum_lycopersicum Solanum_tuberosum	PGSC0003DMP400010670 PGSC0003DMP400018619 PGSC0003DMP400030257 Solyc04g007320.1.1 Solyc04g056570.2.1 Solyc07g055380.1.1
ORTHOMCL507	6	2	Solanum_lycopersicum Solanum_tuberosum	PGSC0003DMP400010679 PGSC0003DMP400010680 Solyc11g013580.1.1 Solyc11g013590.1.1 Solyc11g013600.1.1 Solyc11g013630.1.1
ORTHOMCL508	6	1	Solanum_tuberosum	PGSC0003DMP400011107 PGSC0003DMP400058756 PGSC0003DMP400060902 PGSC0003DMP400065130 PGSC0003DMP400065359 PGSC0003DMP400065818
ORTHOMCL509	6	2	Solanum_lycopersicum Solanum_tuberosum	PGSC0003DMP400011550 PGSC0003DMP400011554 PGSC0003DMP400034737 PGSC0003DMP400043879 Solyc01g057260.2.1 Solyc04g008910.1.1
ORTHOMCL510	6	3	Capsicum_annuum Solanum_lycopersicum Solanum_tuberosum	PGSC0003DMP400011727 PGSC0003DMP400011728 PGSC0003DMP400016791 PGSC0003DMP400031166 Solyc08g005160.1.1 contig29357
ORTHOMCL511	6	3	Capsicum_annuum Solanum_lycopersicum Solanum_tuberosum	PGSC0003DMP400011854 PGSC0003DMP400051422 Solyc04g007860.2.1 Solyc07g007820.2.1 contig05708 contig17960
ORTHOMCL512	6	2	Solanum_lycopersicum Solanum_tuberosum	PGSC0003DMP400011943 PGSC0003DMP400011945 PGSC0003DMP400011947 PGSC0003DMP400011949 PGSC0003DMP400011951 Solyc01g088300.2.1
ORTHOMCL513	6	3	Capsicum_annuum Solanum_lycopersicum Solanum_tuberosum	PGSC0003DMP400012947 PGSC0003DMP400012949 Solyc02g081740.1.1 Solyc02g081750.1.1 Solyc02g081760.1.1 contig25603
ORTHOMCL514	6	3	Capsicum_annuum Solanum_lycopersicum Solanum_tuberosum	PGSC0003DMP400013678 PGSC0003DMP400028560 PGSC0003DMP400040179 Solyc04g007800.2.1 Solyc06g053390.2.1 contig23282
ORTHOMCL515	6	2	Solanum_lycopersicum Solanum_tuberosum	PGSC0003DMP400013699 PGSC0003DMP400014903 PGSC0003DMP400021136 PGSC0003DMP400021138 PGSC0003DMP400047236 Solyc03g096170.1.1
ORTHOMCL516	6	3	Capsicum_annuum Solanum_lycopersicum Solanum_tuberosum	PGSC0003DMP400013721 PGSC0003DMP400055325 Solyc01g006540.2.1 Solyc01g006560.2.1 Solyc12g011040.1.1 contig31749
ORTHOMCL517	6	3	Capsicum_annuum Solanum_lycopersicum Solanum_tuberosum	PGSC0003DMP400013723 PGSC0003DMP400013842 PGSC0003DMP400030223 Solyc07g055990.2.1 Solyc12g011030.1.1 contig02297
ORTHOMCL518	6	3	Capsicum_annuum Solanum_lycopersicum Solanum_tuberosum	PGSC0003DMP400014305 PGSC0003DMP400040985 Solyc04g015830.2.1 Solyc10g079400.1.1 Solyc10g080100.1.1 contig18740
ORTHOMCL519	6	2	Capsicum_annuum Solanum_tuberosum	PGSC0003DMP400014994 PGSC0003DMP400068338 contig00546 contig00547 contig31754 contig32167
ORTHOMCL520	6	3	Capsicum_annuum Solanum_lycopersicum Solanum_tuberosum	PGSC0003DMP400015374 PGSC0003DMP400038462 PGSC0003DMP400050451 Solyc07g052350.2.1 Solyc12g005860.1.1 contig32219
ORTHOMCL521	6	3	Capsicum_annuum Solanum_lycopersicum Solanum_tuberosum	PGSC0003DMP400015424 PGSC0003DMP400020668 PGSC0003DMP400029137 Solyc05g052200.2.1 Solyc06g048890.2.1 contig24481
ORTHOMCL522	6	2	Solanum_lycopersicum Solanum_tuberosum	PGSC0003DMP400015493 PGSC0003DMP400035299 PGSC0003DMP400035300 Solyc09g011060.2.1 Solyc09g011990.1.1 Solyc09g012000.1.1
ORTHOMCL523	6	3	Capsicum_annuum Solanum_lycopersicum Solanum_tuberosum	PGSC0003DMP400015547 PGSC0003DMP400050038 Solyc07g008720.2.1 Solyc09g010330.2.1 contig32367 contig32391
ORTHOMCL524	6	3	Capsicum_annuum Solanum_lycopersicum Solanum_tuberosum	PGSC0003DMP400016564 PGSC0003DMP400048056 Solyc04g076210.2.1 Solyc07g061780.2.1 contig12869 contig20573
ORTHOMCL525	6	2	Solanum_lycopersicum Solanum_tuberosum	PGSC0003DMP400016577 PGSC0003DMP400022697 PGSC0003DMP400054963 Solyc02g077630.2.1 Solyc03g006300.1.1 Solyc07g053600.2.1
ORTHOMCL526	6	1	Solanum_tuberosum	PGSC0003DMP400017324 PGSC0003DMP400017328 PGSC0003DMP400017331 PGSC0003DMP400034657 PGSC0003DMP400039501 PGSC0003DMP400039503
ORTHOMCL527	6	2	Solanum_lycopersicum Solanum_tuberosum	PGSC0003DMP400017939 PGSC0003DMP400017942 PGSC0003DMP400017944 PGSC0003DMP400017950 PGSC0003DMP400017953 Solyc03g098700.1.1
ORTHOMCL528	6	2	Solanum_lycopersicum Solanum_tuberosum	PGSC0003DMP400018019 Solyc00g180840.1.1 Solyc03g098520.1.1 Solyc03g098530.1.1 Solyc03g098540.1.1 Solyc03g098560.1.1
ORTHOMCL529	6	2	Solanum_lycopersicum Solanum_tuberosum	PGSC0003DMP400018474 PGSC0003DMP400025963 PGSC0003DMP400025964 PGSC0003DMP400025971 PGSC0003DMP400033152 Solyc02g068540.1.1
ORTHOMCL530	6	2	Solanum_lycopersicum Solanum_tuberosum	PGSC0003DMP400019041 PGSC0003DMP400019044 PGSC0003DMP400019045 Solyc04g011830.1.1 Solyc04g011840.1.1 Solyc04g011850.1.1
ORTHOMCL531	6	1	Solanum_tuberosum	PGSC0003DMP400019313 PGSC0003DMP400019314 PGSC0003DMP400019315 PGSC0003DMP400060057 PGSC0003DMP400062187 PGSC0003DMP400069363
ORTHOMCL532	6	2	Solanum_lycopersicum Solanum_tuberosum	PGSC0003DMP400020301 PGSC0003DMP400020324 PGSC0003DMP400040689 Solyc04g010200.1.1 Solyc04g010210.1.1 Solyc05g054890.2.1
ORTHOMCL533	6	3	Capsicum_annuum Solanum_lycopersicum Solanum_tuberosum	PGSC0003DMP400020626 PGSC0003DMP400020628 PGSC0003DMP400020629 PGSC0003DMP400020630 Solyc09g015020.1.1 contig25916
ORTHOMCL534	6	3	Capsicum_annuum Solanum_lycopersicum Solanum_tuberosum	PGSC0003DMP400021241 Solyc04g025170.2.1 Solyc06g075020.2.1 Solyc09g008000.2.1 Solyc11g069820.1.1 contig31662
ORTHOMCL535	6	3	Capsicum_annuum Solanum_lycopersicum Solanum_tuberosum	PGSC0003DMP400021249 PGSC0003DMP400064864 PGSC0003DMP400069178 Solyc02g062320.2.1 Solyc08g068130.1.1 contig29019
ORTHOMCL536	6	3	Capsicum_annuum Solanum_lycopersicum Solanum_tuberosum	PGSC0003DMP400021384 PGSC0003DMP400047243 Solyc03g096360.2.1 Solyc05g052800.2.1 Solyc05g052810.2.1 contig25879
ORTHOMCL537	6	3	Capsicum_annuum Solanum_lycopersicum Solanum_tuberosum	PGSC0003DMP400021640 Solyc07g008550.2.1 Solyc07g008560.2.1 Solyc07g008570.2.1 Solyc08g083250.2.1 contig11201
ORTHOMCL538	6	1	Solanum_tuberosum	PGSC0003DMP400022308 PGSC0003DMP400024458 PGSC0003DMP400024734 PGSC0003DMP400032525 PGSC0003DMP400037740 PGSC0003DMP400055960
ORTHOMCL539	6	3	Capsicum_annuum Solanum_lycopersicum Solanum_tuberosum	PGSC0003DMP400022876 PGSC0003DMP400056144 Solyc02g030450.2.1 Solyc03g121590.2.1 Solyc12g044900.1.1 contig05596
ORTHOMCL540	6	2	Solanum_lycopersicum Solanum_tuberosum	PGSC0003DMP400022904 PGSC0003DMP400057936 PGSC0003DMP400060550 PGSC0003DMP400065617 PGSC0003DMP400066859 Solyc03g096570.1.1
ORTHOMCL541	6	1	Solanum_tuberosum	PGSC0003DMP400024783 PGSC0003DMP400026303 PGSC0003DMP400034711 PGSC0003DMP400050633 PGSC0003DMP400062024 PGSC0003DMP400067799
ORTHOMCL542	6	3	Capsicum_annuum Solanum_lycopersicum Solanum_tuberosum	PGSC0003DMP400026152 PGSC0003DMP400051480 Solyc08g006030.2.1 Solyc08g074290.2.1 contig06029 contig10194
ORTHOMCL543	6	2	Solanum_lycopersicum Solanum_tuberosum	PGSC0003DMP400026302 Solyc05g050070.1.1 Solyc07g041090.1.1 Solyc09g061900.1.1 Solyc10g038180.1.1 Solyc11g021010.1.1
ORTHOMCL544	6	2	Solanum_lycopersicum Solanum_tuberosum	PGSC0003DMP400026412 PGSC0003DMP400026414 PGSC0003DMP400026415 Solyc07g051870.1.1 Solyc07g051890.1.1 Solyc07g051920.1.1
ORTHOMCL545	6	1	Solanum_tuberosum	PGSC0003DMP400027881 PGSC0003DMP400057673 PGSC0003DMP400060020 PGSC0003DMP400061020 PGSC0003DMP400061244 PGSC0003DMP400067083
ORTHOMCL546	6	2	Solanum_lycopersicum Solanum_tuberosum	PGSC0003DMP400028477 PGSC0003DMP400065381 PGSC0003DMP400067190 Solyc03g044640.1.1 Solyc04g054360.1.1 Solyc07g015890.1.1
ORTHOMCL547	6	3	Capsicum_annuum Solanum_lycopersicum Solanum_tuberosum	PGSC0003DMP400028534 PGSC0003DMP400030024 Solyc03g005430.2.1 Solyc06g053750.2.1 Solyc09g089560.2.1 contig24002
ORTHOMCL548	6	2	Solanum_lycopersicum Solanum_tuberosum	PGSC0003DMP400028813 Solyc02g080680.1.1 Solyc02g080710.1.1 Solyc02g080720.1.1 Solyc02g080730.1.1 Solyc02g080740.1.1
ORTHOMCL549	6	3	Capsicum_annuum Solanum_lycopersicum Solanum_tuberosum	PGSC0003DMP400029104 Solyc06g048960.2.1 Solyc11g008520.1.1 Solyc11g008530.1.1 Solyc11g008540.1.1 contig03892
ORTHOMCL550	6	2	Solanum_lycopersicum Solanum_tuberosum	PGSC0003DMP400029300 PGSC0003DMP400035544 PGSC0003DMP400035558 PGSC0003DMP400045344 PGSC0003DMP400059105 Solyc06g066140.1.1
ORTHOMCL551	6	3	Capsicum_annuum Solanum_lycopersicum Solanum_tuberosum	PGSC0003DMP400029564 PGSC0003DMP400047578 Solyc03g071680.1.1 Solyc11g007910.1.1 contig07141 contig24255
ORTHOMCL552	6	2	Solanum_lycopersicum Solanum_tuberosum	PGSC0003DMP400030078 Solyc05g050150.1.1 Solyc05g050160.1.1 Solyc05g050170.1.1 Solyc05g050180.1.1 Solyc05g050190.1.1
ORTHOMCL553	6	2	Solanum_lycopersicum Solanum_tuberosum	PGSC0003DMP400030521 Solyc03g078070.1.1 Solyc09g047860.1.1 Solyc10g055540.1.1 Solyc12g070130.1.1 Solyc12g070140.1.1
ORTHOMCL554	6	3	Capsicum_annuum Solanum_lycopersicum Solanum_tuberosum	PGSC0003DMP400030700 PGSC0003DMP400051368 PGSC0003DMP400055931 Solyc06g060400.2.1 Solyc06g064630.2.1 contig30175
ORTHOMCL555	6	1	Solanum_tuberosum	PGSC0003DMP400032904 PGSC0003DMP400052926 PGSC0003DMP400058809 PGSC0003DMP400059715 PGSC0003DMP400068333 PGSC0003DMP400068878
ORTHOMCL556	6	3	Capsicum_annuum Solanum_lycopersicum Solanum_tuberosum	PGSC0003DMP400033121 PGSC0003DMP400036695 Solyc02g070480.2.1 Solyc08g048430.2.1 contig10988 contig14470
ORTHOMCL557	6	2	Solanum_lycopersicum Solanum_tuberosum	PGSC0003DMP400033414 PGSC0003DMP400057621 PGSC0003DMP400065320 PGSC0003DMP400066282 Solyc00g006630.1.1 Solyc12g019390.1.1
ORTHOMCL558	6	3	Capsicum_annuum Solanum_lycopersicum Solanum_tuberosum	PGSC0003DMP400033506 Solyc02g020910.2.1 Solyc07g063590.2.1 Solyc10g006820.2.1 contig04605 contig11602
ORTHOMCL559	6	3	Capsicum_annuum Solanum_lycopersicum Solanum_tuberosum	PGSC0003DMP400033831 PGSC0003DMP400033833 PGSC0003DMP400047829 Solyc01g097190.2.1 Solyc01g097220.1.1 contig18847
ORTHOMCL560	6	2	Solanum_lycopersicum Solanum_tuberosum	PGSC0003DMP400034734 Solyc03g033870.1.1 Solyc04g050600.1.1 Solyc04g078570.1.1 Solyc05g018680.1.1 Solyc07g019600.1.1
ORTHOMCL561	6	1	Solanum_tuberosum	PGSC0003DMP400035440 PGSC0003DMP400058834 PGSC0003DMP400062544 PGSC0003DMP400063615 PGSC0003DMP400067642 PGSC0003DMP400068819
ORTHOMCL562	6	2	Solanum_lycopersicum Solanum_tuberosum	PGSC0003DMP400035924 PGSC0003DMP400035926 PGSC0003DMP400035927 PGSC0003DMP400035928 Solyc12g006740.1.1 Solyc12g006780.1.1
ORTHOMCL563	6	2	Solanum_lycopersicum Solanum_tuberosum	PGSC0003DMP400036457 PGSC0003DMP400036458 PGSC0003DMP400054540 Solyc03g093700.1.1 Solyc03g093710.1.1 Solyc03g093760.1.1
ORTHOMCL564	6	3	Capsicum_annuum Solanum_lycopersicum Solanum_tuberosum	PGSC0003DMP400036948 PGSC0003DMP400036951 PGSC0003DMP400049082 Solyc01g007150.2.1 Solyc10g081920.1.1 contig24474
ORTHOMCL565	6	1	Solanum_tuberosum	PGSC0003DMP400039628 PGSC0003DMP400057575 PGSC0003DMP400060279 PGSC0003DMP400062563 PGSC0003DMP400064028 PGSC0003DMP400067182
ORTHOMCL566	6	3	Capsicum_annuum Solanum_lycopersicum Solanum_tuberosum	PGSC0003DMP400040125 PGSC0003DMP400046863 Solyc05g013440.2.1 Solyc06g071700.1.1 Solyc08g014330.2.1 contig17205
ORTHOMCL567	6	2	Capsicum_annuum Solanum_tuberosum	PGSC0003DMP400040429 PGSC0003DMP400040430 PGSC0003DMP400040650 PGSC0003DMP400040652 contig00674 contig04912
ORTHOMCL568	6	3	Capsicum_annuum Solanum_lycopersicum Solanum_tuberosum	PGSC0003DMP400040447 PGSC0003DMP400041457 Solyc04g009710.1.1 Solyc11g006910.1.1 contig01446 contig23447
ORTHOMCL569	6	2	Capsicum_annuum Solanum_tuberosum	PGSC0003DMP400041156 PGSC0003DMP400041157 PGSC0003DMP400044673 PGSC0003DMP400066105 PGSC0003DMP400067514 contig25589
ORTHOMCL570	6	3	Capsicum_annuum Solanum_lycopersicum Solanum_tuberosum	PGSC0003DMP400042344 PGSC0003DMP400047082 Solyc03g114060.2.1 Solyc06g071350.2.1 contig08674 contig12854
ORTHOMCL571	6	3	Capsicum_annuum Solanum_lycopersicum Solanum_tuberosum	PGSC0003DMP400047363 PGSC0003DMP400047373 Solyc04g015680.2.1 Solyc04g015690.2.1 contig13693 contig25592
ORTHOMCL572	6	3	Capsicum_annuum Solanum_lycopersicum Solanum_tuberosum	PGSC0003DMP400047885 PGSC0003DMP400047886 PGSC0003DMP400047888 PGSC0003DMP400047922 Solyc04g072490.2.1 contig23561
ORTHOMCL573	6	1	Solanum_tuberosum	PGSC0003DMP400047903 PGSC0003DMP400047904 PGSC0003DMP400047908 PGSC0003DMP400047948 PGSC0003DMP400047951 PGSC0003DMP400047952
ORTHOMCL574	6	3	Capsicum_annuum Solanum_lycopersicum Solanum_tuberosum	PGSC0003DMP400049852 Solyc03g120270.2.1 Solyc06g066730.2.1 Solyc12g043000.1.1 contig24449 contig24843
ORTHOMCL575	6	2	Solanum_lycopersicum Solanum_tuberosum	PGSC0003DMP400050294 Solyc05g041970.1.1 Solyc07g042140.1.1 Solyc08g029380.1.1 Solyc08g061290.2.1 Solyc08g061530.1.1
ORTHOMCL576	6	1	Solanum_tuberosum	PGSC0003DMP400050627 PGSC0003DMP400058882 PGSC0003DMP400060990 PGSC0003DMP400063011 PGSC0003DMP400063820 PGSC0003DMP400066953
ORTHOMCL577	6	3	Capsicum_annuum Solanum_lycopersicum Solanum_tuberosum	PGSC0003DMP400052293 PGSC0003DMP400054414 Solyc09g015670.2.1 Solyc10g074980.1.1 contig00686 contig29931
ORTHOMCL578	6	3	Capsicum_annuum Solanum_lycopersicum Solanum_tuberosum	PGSC0003DMP400052563 PGSC0003DMP400052902 Solyc04g010240.2.1 Solyc06g075620.2.1 contig03215 contig30261
ORTHOMCL579	6	2	Solanum_lycopersicum Solanum_tuberosum	PGSC0003DMP400053112 PGSC0003DMP400063604 PGSC0003DMP400064205 PGSC0003DMP400067940 PGSC0003DMP400069364 Solyc05g008710.1.1
ORTHOMCL580	6	3	Capsicum_annuum Solanum_lycopersicum Solanum_tuberosum	PGSC0003DMP400053954 PGSC0003DMP400053988 Solyc05g005540.2.1 Solyc05g005550.2.1 Solyc05g005560.2.1 contig10882
ORTHOMCL581	6	2	Solanum_lycopersicum Solanum_tuberosum	PGSC0003DMP400055904 PGSC0003DMP400055939 Solyc06g064680.1.1 Solyc06g064720.1.1 Solyc06g064750.1.1 Solyc06g064760.1.1
ORTHOMCL582	6	1	Solanum_tuberosum	PGSC0003DMP400056569 PGSC0003DMP400056953 PGSC0003DMP400057603 PGSC0003DMP400058723 PGSC0003DMP400061384 PGSC0003DMP400066847
ORTHOMCL583	6	3	Capsicum_annuum Solanum_lycopersicum Solanum_tuberosum	PGSC0003DMP400056819 PGSC0003DMP400057704 PGSC0003DMP400061187 Solyc04g018260.1.1 Solyc07g054360.1.1 contig31650
ORTHOMCL584	6	1	Solanum_tuberosum	PGSC0003DMP400056835 PGSC0003DMP400057363 PGSC0003DMP400061959 PGSC0003DMP400063368 PGSC0003DMP400066716 PGSC0003DMP400068931
ORTHOMCL585	6	2	Solanum_lycopersicum Solanum_tuberosum	PGSC0003DMP400056863 PGSC0003DMP400066132 PGSC0003DMP400068112 PGSC0003DMP400068898 Solyc00g057280.1.1 Solyc10g053890.1.1
ORTHOMCL586	6	1	Solanum_tuberosum	PGSC0003DMP400057008 PGSC0003DMP400059327 PGSC0003DMP400060716 PGSC0003DMP400066792 PGSC0003DMP400066955 PGSC0003DMP400068659
ORTHOMCL587	6	1	Solanum_tuberosum	PGSC0003DMP400057375 PGSC0003DMP400057666 PGSC0003DMP400064636 PGSC0003DMP400065842 PGSC0003DMP400066011 PGSC0003DMP400067424
ORTHOMCL588	6	1	Solanum_tuberosum	PGSC0003DMP400057565 PGSC0003DMP400057623 PGSC0003DMP400062673 PGSC0003DMP400064303 PGSC0003DMP400064423 PGSC0003DMP400068293
ORTHOMCL589	6	2	Solanum_lycopersicum Solanum_tuberosum	PGSC0003DMP400057959 PGSC0003DMP400058743 Solyc05g045880.1.1 Solyc05g050040.1.1 Solyc05g050050.1.1 Solyc05g050060.1.1
ORTHOMCL590	6	1	Solanum_tuberosum	PGSC0003DMP400058434 PGSC0003DMP400061694 PGSC0003DMP400066367 PGSC0003DMP400067118 PGSC0003DMP400067643 PGSC0003DMP400068288
ORTHOMCL591	6	1	Solanum_tuberosum	PGSC0003DMP400061014 PGSC0003DMP400064533 PGSC0003DMP400066216 PGSC0003DMP400066243 PGSC0003DMP400066870 PGSC0003DMP400068237
ORTHOMCL592	6	1	Solanum_tuberosum	PGSC0003DMP400061220 PGSC0003DMP400061749 PGSC0003DMP400061849 PGSC0003DMP400062908 PGSC0003DMP400063417 PGSC0003DMP400064639
ORTHOMCL593	6	2	Solanum_lycopersicum Solanum_tuberosum	PGSC0003DMP400062154 PGSC0003DMP400065163 PGSC0003DMP400067300 Solyc11g050860.1.1 Solyc11g050870.1.1 Solyc12g040550.1.1
ORTHOMCL594	6	2	Solanum_lycopersicum Solanum_tuberosum	PGSC0003DMP400062366 PGSC0003DMP400063854 PGSC0003DMP400065980 PGSC0003DMP400067290 Solyc02g082780.1.1 Solyc02g082790.1.1
ORTHOMCL595	6	1	Solanum_lycopersicum	Solyc00g007230.1.1 Solyc00g010540.1.1 Solyc03g115130.2.1 Solyc08g043150.1.1 Solyc11g027680.1.1 Solyc11g028190.1.1
ORTHOMCL596	6	1	Solanum_lycopersicum	Solyc00g007330.1.1 Solyc00g007350.1.1 Solyc00g007450.1.1 Solyc00g012540.1.1 Solyc00g198360.1.1 Solyc00g284510.1.1
ORTHOMCL597	6	1	Solanum_lycopersicum	Solyc00g008910.1.1 Solyc00g010520.1.1 Solyc00g010930.1.1 Solyc00g313530.1.1 Solyc06g024280.1.1 Solyc11g051240.1.1
ORTHOMCL598	6	1	Solanum_lycopersicum	Solyc00g009780.1.1 Solyc00g009800.1.1 Solyc00g179640.1.1 Solyc05g025570.1.1 Solyc11g051190.1.1 Solyc11g051230.1.1
ORTHOMCL599	6	1	Solanum_lycopersicum	Solyc00g180440.1.1 Solyc01g007470.1.1 Solyc05g026300.1.1 Solyc11g063440.1.1 Solyc11g063660.1.1 Solyc11g063720.1.1
ORTHOMCL600	6	1	Solanum_lycopersicum	Solyc01g007650.2.1 Solyc01g017080.1.1 Solyc01g017150.1.1 Solyc01g017270.1.1 Solyc03g058240.1.1 Solyc11g018700.1.1
ORTHOMCL601	6	1	Solanum_lycopersicum	Solyc01g011540.1.1 Solyc01g012540.1.1 Solyc01g012580.1.1 Solyc01g012650.1.1 Solyc01g013760.1.1 Solyc01g014430.1.1
ORTHOMCL602	6	1	Solanum_lycopersicum	Solyc01g020600.1.1 Solyc03g060500.1.1 Solyc03g095580.1.1 Solyc04g015320.1.1 Solyc04g024620.1.1 Solyc12g035680.1.1
ORTHOMCL603	6	1	Solanum_lycopersicum	Solyc01g034060.1.1 Solyc01g065830.1.1 Solyc01g094710.1.1 Solyc01g106550.1.1 Solyc04g071370.1.1 Solyc10g054120.1.1
ORTHOMCL604	6	1	Solanum_lycopersicum	Solyc01g044250.1.1 Solyc01g056470.1.1 Solyc10g017940.1.1 Solyc10g047410.1.1 Solyc10g061830.1.1 Solyc12g027550.1.1
ORTHOMCL605	6	1	Solanum_lycopersicum	Solyc01g057510.1.1 Solyc01g090070.1.1 Solyc01g090080.1.1 Solyc01g090090.1.1 Solyc01g090100.1.1 Solyc01g090110.1.1
ORTHOMCL606	6	1	Solanum_lycopersicum	Solyc01g058560.1.1 Solyc01g058620.1.1 Solyc01g058630.1.1 Solyc01g058640.1.1 Solyc08g008570.1.1 Solyc08g074820.1.1
ORTHOMCL607	6	1	Solanum_lycopersicum	Solyc01g059750.1.1 Solyc02g030540.1.1 Solyc02g030580.1.1 Solyc02g032740.1.1 Solyc02g032760.1.1 Solyc02g032770.1.1
ORTHOMCL608	6	1	Solanum_lycopersicum	Solyc01g059990.2.1 Solyc03g005550.2.1 Solyc05g016090.1.1 Solyc05g026520.1.1 Solyc08g067130.1.1 Solyc09g015390.1.1
ORTHOMCL609	6	2	Capsicum_annuum Solanum_lycopersicum	Solyc01g080850.2.1 Solyc02g021380.1.1 Solyc09g055810.1.1 Solyc11g056380.1.1 Solyc12g035800.1.1 contig20049
ORTHOMCL610	6	1	Solanum_lycopersicum	Solyc01g108690.1.1 Solyc03g116210.1.1 Solyc03g116300.1.1 Solyc03g116310.1.1 Solyc06g069840.1.1 Solyc09g098430.2.1
ORTHOMCL611	6	1	Solanum_lycopersicum	Solyc02g021710.1.1 Solyc04g015650.1.1 Solyc08g045670.1.1 Solyc10g050830.1.1 Solyc10g054580.1.1 Solyc11g011950.1.1
ORTHOMCL612	6	1	Solanum_lycopersicum	Solyc02g079990.2.1 Solyc02g080010.2.1 Solyc02g080030.1.1 Solyc02g080040.2.1 Solyc02g080070.2.1 Solyc02g080080.2.1
ORTHOMCL613	6	1	Solanum_lycopersicum	Solyc02g084070.1.1 Solyc02g084100.1.1 Solyc02g084130.2.1 Solyc02g084180.1.1 Solyc02g084250.2.1 Solyc02g091620.1.1
ORTHOMCL614	6	1	Solanum_lycopersicum	Solyc02g092170.1.1 Solyc03g113110.1.1 Solyc05g007700.1.1 Solyc06g054040.1.1 Solyc08g076330.1.1 Solyc11g017210.1.1
ORTHOMCL615	6	1	Solanum_lycopersicum	Solyc03g051750.1.1 Solyc06g009730.1.1 Solyc07g025150.1.1 Solyc09g042440.1.1 Solyc09g057890.1.1 Solyc10g045360.1.1
ORTHOMCL616	6	1	Solanum_lycopersicum	Solyc03g078250.1.1 Solyc03g083640.1.1 Solyc03g083940.1.1 Solyc04g024690.1.1 Solyc06g034090.1.1 Solyc11g050850.1.1
ORTHOMCL617	6	1	Solanum_lycopersicum	Solyc04g014640.1.1 Solyc05g041810.1.1 Solyc06g043100.1.1 Solyc09g061660.1.1 Solyc09g061670.1.1 Solyc11g066210.1.1
ORTHOMCL618	6	1	Solanum_lycopersicum	Solyc04g039690.1.1 Solyc04g045320.1.1 Solyc05g018440.1.1 Solyc08g042110.1.1 Solyc10g009630.1.1 Solyc10g009650.1.1
ORTHOMCL619	6	1	Solanum_lycopersicum	Solyc04g051430.1.1 Solyc07g032500.1.1 Solyc08g065290.1.1 Solyc10g012020.1.1 Solyc12g010240.1.1 Solyc12g062230.1.1
ORTHOMCL620	6	1	Solanum_lycopersicum	Solyc06g009570.1.1 Solyc07g022850.1.1 Solyc07g032650.1.1 Solyc07g032660.1.1 Solyc07g032790.1.1 Solyc07g040800.1.1
ORTHOMCL621	6	1	Solanum_lycopersicum	Solyc10g019190.1.1 Solyc11g013570.1.1 Solyc11g013650.1.1 Solyc11g013700.1.1 Solyc11g050880.1.1 Solyc12g040520.1.1
ORTHOMCL622	6	1	Capsicum_annuum	contig02748 contig09555 contig11452 contig27096 contig28309 contig29511
ORTHOMCL623	5	2	Solanum_lycopersicum Solanum_tuberosum	PGSC0003DMP400000038 Solyc01g094060.2.1 Solyc04g076510.2.1 Solyc09g065700.2.1 Solyc12g099010.1.1
ORTHOMCL624	5	3	Capsicum_annuum Solanum_lycopersicum Solanum_tuberosum	PGSC0003DMP400000196 PGSC0003DMP400033707 Solyc01g095400.2.1 Solyc10g011790.2.1 contig24470
ORTHOMCL625	5	3	Capsicum_annuum Solanum_lycopersicum Solanum_tuberosum	PGSC0003DMP400000199 PGSC0003DMP400056249 Solyc01g095410.2.1 Solyc05g050200.2.1 contig12197
ORTHOMCL626	5	3	Capsicum_annuum Solanum_lycopersicum Solanum_tuberosum	PGSC0003DMP400000206 PGSC0003DMP400033697 Solyc01g095490.2.1 Solyc10g011740.2.1 contig00651
ORTHOMCL627	5	3	Capsicum_annuum Solanum_lycopersicum Solanum_tuberosum	PGSC0003DMP400000269 PGSC0003DMP400027253 Solyc01g096190.2.1 Solyc11g072880.1.1 contig23827
ORTHOMCL628	5	3	Capsicum_annuum Solanum_lycopersicum Solanum_tuberosum	PGSC0003DMP400000323 PGSC0003DMP400048301 PGSC0003DMP400062023 Solyc11g067320.1.1 contig25644
ORTHOMCL629	5	3	Capsicum_annuum Solanum_lycopersicum Solanum_tuberosum	PGSC0003DMP400000366 PGSC0003DMP400052133 Solyc01g094560.2.1 Solyc06g036050.2.1 contig29990
ORTHOMCL630	5	2	Solanum_lycopersicum Solanum_tuberosum	PGSC0003DMP400000976 PGSC0003DMP400007346 Solyc02g087000.2.1 Solyc04g025880.2.1 Solyc05g005740.2.1
ORTHOMCL631	5	3	Capsicum_annuum Solanum_lycopersicum Solanum_tuberosum	PGSC0003DMP400000994 PGSC0003DMP400000996 Solyc02g087070.2.1 Solyc02g087090.2.1 contig16435
ORTHOMCL632	5	3	Capsicum_annuum Solanum_lycopersicum Solanum_tuberosum	PGSC0003DMP400001078 PGSC0003DMP400046943 Solyc03g096910.2.1 Solyc06g072800.2.1 contig03299
ORTHOMCL633	5	3	Capsicum_annuum Solanum_lycopersicum Solanum_tuberosum	PGSC0003DMP400001327 PGSC0003DMP400029227 Solyc02g081130.1.1 Solyc07g049210.2.1 contig07300
ORTHOMCL634	5	1	Solanum_tuberosum	PGSC0003DMP400001338 PGSC0003DMP400056899 PGSC0003DMP400062730 PGSC0003DMP400063250 PGSC0003DMP400067988
ORTHOMCL635	5	3	Capsicum_annuum Solanum_lycopersicum Solanum_tuberosum	PGSC0003DMP400001399 PGSC0003DMP400001400 Solyc01g109800.2.1 Solyc01g109810.2.1 contig03969
ORTHOMCL636	5	3	Capsicum_annuum Solanum_lycopersicum Solanum_tuberosum	PGSC0003DMP400001515 PGSC0003DMP400023803 Solyc03g005590.1.1 Solyc04g071040.2.1 contig03698
ORTHOMCL637	5	2	Solanum_lycopersicum Solanum_tuberosum	PGSC0003DMP400001655 PGSC0003DMP400001656 PGSC0003DMP400040405 Solyc01g010690.1.1 Solyc05g055650.2.1
ORTHOMCL638	5	1	Solanum_tuberosum	PGSC0003DMP400001727 PGSC0003DMP400006891 PGSC0003DMP400029902 PGSC0003DMP400036781 PGSC0003DMP400037674
ORTHOMCL639	5	2	Solanum_lycopersicum Solanum_tuberosum	PGSC0003DMP400001733 PGSC0003DMP400024712 PGSC0003DMP400031436 Solyc11g013070.1.1 Solyc11g018740.1.1
ORTHOMCL640	5	3	Capsicum_annuum Solanum_lycopersicum Solanum_tuberosum	PGSC0003DMP400001846 PGSC0003DMP400005905 Solyc01g096580.2.1 Solyc01g096590.2.1 contig29450
ORTHOMCL641	5	3	Capsicum_annuum Solanum_lycopersicum Solanum_tuberosum	PGSC0003DMP400001967 PGSC0003DMP400025345 Solyc07g064280.2.1 Solyc10g006400.2.1 contig27250
ORTHOMCL642	5	2	Solanum_lycopersicum Solanum_tuberosum	PGSC0003DMP400002025 PGSC0003DMP400051952 PGSC0003DMP400055154 PGSC0003DMP400055499 Solyc12g005000.1.1
ORTHOMCL643	5	3	Capsicum_annuum Solanum_lycopersicum Solanum_tuberosum	PGSC0003DMP400002095 PGSC0003DMP400028517 Solyc06g053820.2.1 contig30673 contig32290
ORTHOMCL644	5	3	Capsicum_annuum Solanum_lycopersicum Solanum_tuberosum	PGSC0003DMP400002107 Solyc04g026380.2.1 Solyc05g013340.2.1 Solyc06g071650.1.1 contig12987
ORTHOMCL645	5	2	Solanum_lycopersicum Solanum_tuberosum	PGSC0003DMP400002117 PGSC0003DMP400021230 PGSC0003DMP400034194 PGSC0003DMP400064264 Solyc06g074990.1.1
ORTHOMCL646	5	3	Capsicum_annuum Solanum_lycopersicum Solanum_tuberosum	PGSC0003DMP400002251 PGSC0003DMP400002953 PGSC0003DMP400007891 Solyc10g054900.1.1 contig01753
ORTHOMCL647	5	3	Capsicum_annuum Solanum_lycopersicum Solanum_tuberosum	PGSC0003DMP400002371 PGSC0003DMP400011586 Solyc01g010820.2.1 Solyc02g087900.2.1 contig08815
ORTHOMCL648	5	3	Capsicum_annuum Solanum_lycopersicum Solanum_tuberosum	PGSC0003DMP400002462 PGSC0003DMP400002463 Solyc02g089080.2.1 contig03107 contig05123
ORTHOMCL649	5	3	Capsicum_annuum Solanum_lycopersicum Solanum_tuberosum	PGSC0003DMP400002517 PGSC0003DMP400002518 Solyc02g087250.2.1 contig09758 contig11564
ORTHOMCL650	5	3	Capsicum_annuum Solanum_lycopersicum Solanum_tuberosum	PGSC0003DMP400002606 PGSC0003DMP400012639 Solyc02g088550.2.1 Solyc06g074770.2.1 contig06962
ORTHOMCL651	5	3	Capsicum_annuum Solanum_lycopersicum Solanum_tuberosum	PGSC0003DMP400002644 PGSC0003DMP400043666 Solyc02g066910.2.1 Solyc02g088900.2.1 contig24533
ORTHOMCL652	5	3	Capsicum_annuum Solanum_lycopersicum Solanum_tuberosum	PGSC0003DMP400002654 Solyc07g005050.2.1 Solyc12g010350.1.1 contig02690 contig03601
ORTHOMCL653	5	3	Capsicum_annuum Solanum_lycopersicum Solanum_tuberosum	PGSC0003DMP400002794 PGSC0003DMP400002798 Solyc09g091050.2.1 contig06194 contig24805
ORTHOMCL654	5	1	Solanum_tuberosum	PGSC0003DMP400002815 PGSC0003DMP400058011 PGSC0003DMP400065803 PGSC0003DMP400066057 PGSC0003DMP400068022
ORTHOMCL655	5	2	Solanum_lycopersicum Solanum_tuberosum	PGSC0003DMP400002913 PGSC0003DMP400002971 Solyc01g110730.2.1 Solyc01g110780.1.1 Solyc01g110920.2.1
ORTHOMCL656	5	3	Capsicum_annuum Solanum_lycopersicum Solanum_tuberosum	PGSC0003DMP400002929 PGSC0003DMP400002991 Solyc01g110570.2.1 Solyc01g110590.2.1 contig10074
ORTHOMCL657	5	3	Capsicum_annuum Solanum_lycopersicum Solanum_tuberosum	PGSC0003DMP400002989 PGSC0003DMP400046356 Solyc01g110440.2.1 Solyc10g054440.1.1 contig02372
ORTHOMCL658	5	3	Capsicum_annuum Solanum_lycopersicum Solanum_tuberosum	PGSC0003DMP400003054 Solyc01g096540.2.1 Solyc02g071830.1.1 Solyc08g080520.2.1 contig22030
ORTHOMCL659	5	2	Solanum_lycopersicum Solanum_tuberosum	PGSC0003DMP400003278 PGSC0003DMP400003280 PGSC0003DMP400051498 Solyc06g033920.1.1 Solyc08g077740.1.1
ORTHOMCL660	5	1	Solanum_tuberosum	PGSC0003DMP400003398 PGSC0003DMP400058518 PGSC0003DMP400060721 PGSC0003DMP400063787 PGSC0003DMP400066672
ORTHOMCL661	5	3	Capsicum_annuum Solanum_lycopersicum Solanum_tuberosum	PGSC0003DMP400003743 Solyc02g080200.2.1 Solyc02g080210.2.1 Solyc02g080220.2.1 contig00227
ORTHOMCL662	5	3	Capsicum_annuum Solanum_lycopersicum Solanum_tuberosum	PGSC0003DMP400003984 PGSC0003DMP400047714 Solyc05g018180.2.1 Solyc08g066600.2.1 contig08891
ORTHOMCL663	5	2	Solanum_lycopersicum Solanum_tuberosum	PGSC0003DMP400004035 PGSC0003DMP400026503 PGSC0003DMP400026506 Solyc08g067570.1.1 Solyc12g017610.1.1
ORTHOMCL664	5	2	Solanum_lycopersicum Solanum_tuberosum	PGSC0003DMP400004041 PGSC0003DMP400004042 Solyc08g067560.1.1 Solyc08g067580.1.1 Solyc12g017620.1.1
ORTHOMCL665	5	1	Solanum_tuberosum	PGSC0003DMP400004288 PGSC0003DMP400040203 PGSC0003DMP400060384 PGSC0003DMP400060385 PGSC0003DMP400066626
ORTHOMCL666	5	2	Solanum_lycopersicum Solanum_tuberosum	PGSC0003DMP400004294 PGSC0003DMP400055165 PGSC0003DMP400056997 PGSC0003DMP400065034 Solyc05g032670.1.1
ORTHOMCL667	5	3	Capsicum_annuum Solanum_lycopersicum Solanum_tuberosum	PGSC0003DMP400004299 PGSC0003DMP400004301 Solyc07g018210.2.1 Solyc07g018220.2.1 contig26061
ORTHOMCL668	5	1	Solanum_tuberosum	PGSC0003DMP400004368 PGSC0003DMP400022725 PGSC0003DMP400022727 PGSC0003DMP400054436 PGSC0003DMP400054437
ORTHOMCL669	5	3	Capsicum_annuum Solanum_lycopersicum Solanum_tuberosum	PGSC0003DMP400004552 PGSC0003DMP400045962 Solyc03g120470.2.1 Solyc12g044370.1.1 contig18790
ORTHOMCL670	5	3	Capsicum_annuum Solanum_lycopersicum Solanum_tuberosum	PGSC0003DMP400004771 PGSC0003DMP400048950 Solyc09g009380.2.1 Solyc10g083500.1.1 contig09520
ORTHOMCL671	5	3	Capsicum_annuum Solanum_lycopersicum Solanum_tuberosum	PGSC0003DMP400004794 PGSC0003DMP400016797 Solyc03g007610.2.1 Solyc09g009180.2.1 contig02436
ORTHOMCL672	5	3	Capsicum_annuum Solanum_lycopersicum Solanum_tuberosum	PGSC0003DMP400004904 PGSC0003DMP400041231 Solyc09g008830.2.1 Solyc12g100040.1.1 contig22397
ORTHOMCL673	5	3	Capsicum_annuum Solanum_lycopersicum Solanum_tuberosum	PGSC0003DMP400005117 PGSC0003DMP400012967 Solyc02g081960.2.1 Solyc04g005690.2.1 contig04620
ORTHOMCL674	5	3	Capsicum_annuum Solanum_lycopersicum Solanum_tuberosum	PGSC0003DMP400005226 PGSC0003DMP400044537 Solyc07g042180.2.1 Solyc12g009230.1.1 contig30266
ORTHOMCL675	5	3	Capsicum_annuum Solanum_lycopersicum Solanum_tuberosum	PGSC0003DMP400005242 PGSC0003DMP400040986 Solyc10g080090.1.1 Solyc12g009640.1.1 contig05523
ORTHOMCL676	5	3	Capsicum_annuum Solanum_lycopersicum Solanum_tuberosum	PGSC0003DMP400005269 Solyc07g042680.2.1 Solyc07g042890.2.1 Solyc12g009340.1.1 contig24982
ORTHOMCL677	5	3	Capsicum_annuum Solanum_lycopersicum Solanum_tuberosum	PGSC0003DMP400005807 PGSC0003DMP400065993 Solyc03g081330.1.1 Solyc03g082350.2.1 contig30267
ORTHOMCL678	5	3	Capsicum_annuum Solanum_lycopersicum Solanum_tuberosum	PGSC0003DMP400006248 PGSC0003DMP400048083 Solyc02g085220.2.1 Solyc07g056660.2.1 contig08466
ORTHOMCL679	5	3	Capsicum_annuum Solanum_lycopersicum Solanum_tuberosum	PGSC0003DMP400006875 PGSC0003DMP400044073 PGSC0003DMP400051924 Solyc09g005480.2.1 contig32362
ORTHOMCL680	5	3	Capsicum_annuum Solanum_lycopersicum Solanum_tuberosum	PGSC0003DMP400006950 PGSC0003DMP400048975 Solyc09g008520.2.1 Solyc10g083800.1.1 contig11530
ORTHOMCL681	5	2	Solanum_lycopersicum Solanum_tuberosum	PGSC0003DMP400007059 Solyc08g016100.1.1 Solyc08g016110.1.1 Solyc08g016120.1.1 Solyc11g005470.1.1
ORTHOMCL682	5	3	Capsicum_annuum Solanum_lycopersicum Solanum_tuberosum	PGSC0003DMP400007174 PGSC0003DMP400043405 Solyc02g090860.2.1 Solyc10g007060.2.1 contig29438
ORTHOMCL683	5	3	Capsicum_annuum Solanum_lycopersicum Solanum_tuberosum	PGSC0003DMP400007330 PGSC0003DMP400035137 Solyc02g094640.2.1 Solyc07g017860.2.1 contig22557
ORTHOMCL684	5	2	Solanum_lycopersicum Solanum_tuberosum	PGSC0003DMP400007337 Solyc08g043200.1.1 Solyc08g062240.1.1 Solyc09g018290.1.1 Solyc09g057730.1.1
ORTHOMCL685	5	3	Capsicum_annuum Solanum_lycopersicum Solanum_tuberosum	PGSC0003DMP400007632 Solyc01g006220.2.1 Solyc12g100290.1.1 contig13763 contig18543
ORTHOMCL686	5	2	Solanum_lycopersicum Solanum_tuberosum	PGSC0003DMP400007661 PGSC0003DMP400017588 PGSC0003DMP400056859 Solyc07g054550.1.1 Solyc08g068450.1.1
ORTHOMCL687	5	3	Capsicum_annuum Solanum_lycopersicum Solanum_tuberosum	PGSC0003DMP400007705 PGSC0003DMP400046770 Solyc03g097680.2.1 Solyc06g072580.2.1 contig10261
ORTHOMCL688	5	3	Capsicum_annuum Solanum_lycopersicum Solanum_tuberosum	PGSC0003DMP400007769 PGSC0003DMP400038509 Solyc07g066420.2.1 Solyc12g049430.1.1 contig24586
ORTHOMCL689	5	2	Capsicum_annuum Solanum_tuberosum	PGSC0003DMP400007993 PGSC0003DMP400034654 PGSC0003DMP400037984 PGSC0003DMP400050591 contig30478
ORTHOMCL690	5	3	Capsicum_annuum Solanum_lycopersicum Solanum_tuberosum	PGSC0003DMP400008005 PGSC0003DMP400017217 Solyc01g103930.2.1 Solyc10g044480.1.1 contig03357
ORTHOMCL691	5	3	Capsicum_annuum Solanum_lycopersicum Solanum_tuberosum	PGSC0003DMP400008076 Solyc09g092380.2.1 Solyc09g092390.2.1 Solyc12g098500.1.1 contig28109
ORTHOMCL692	5	3	Capsicum_annuum Solanum_lycopersicum Solanum_tuberosum	PGSC0003DMP400008276 PGSC0003DMP400029087 Solyc09g097860.2.1 Solyc12g098630.1.1 contig17623
ORTHOMCL693	5	3	Capsicum_annuum Solanum_lycopersicum Solanum_tuberosum	PGSC0003DMP400008300 Solyc12g098940.1.1 Solyc12g099030.1.1 contig32296 contig32490
ORTHOMCL694	5	3	Capsicum_annuum Solanum_lycopersicum Solanum_tuberosum	PGSC0003DMP400008356 PGSC0003DMP400058454 Solyc12g099680.1.1 Solyc12g099730.1.1 contig23327
ORTHOMCL695	5	3	Capsicum_annuum Solanum_lycopersicum Solanum_tuberosum	PGSC0003DMP400008565 PGSC0003DMP400008566 Solyc08g078390.2.1 Solyc08g078400.2.1 contig04544
ORTHOMCL696	5	3	Capsicum_annuum Solanum_lycopersicum Solanum_tuberosum	PGSC0003DMP400008712 PGSC0003DMP400013755 Solyc06g063040.1.1 Solyc12g010950.1.1 contig02010
ORTHOMCL697	5	2	Solanum_lycopersicum Solanum_tuberosum	PGSC0003DMP400008760 PGSC0003DMP400008803 PGSC0003DMP400008805 Solyc04g077370.1.1 Solyc04g077390.2.1
ORTHOMCL698	5	2	Solanum_lycopersicum Solanum_tuberosum	PGSC0003DMP400008766 Solyc04g077270.2.1 Solyc04g077280.2.1 Solyc04g077340.2.1 Solyc04g077360.2.1
ORTHOMCL699	5	3	Capsicum_annuum Solanum_lycopersicum Solanum_tuberosum	PGSC0003DMP400008830 PGSC0003DMP400020474 Solyc04g077190.2.1 Solyc12g088210.1.1 contig22847
ORTHOMCL700	5	3	Capsicum_annuum Solanum_lycopersicum Solanum_tuberosum	PGSC0003DMP400008852 PGSC0003DMP400009071 Solyc01g106500.2.1 Solyc04g076990.2.1 contig14510
ORTHOMCL701	5	3	Capsicum_annuum Solanum_lycopersicum Solanum_tuberosum	PGSC0003DMP400009028 PGSC0003DMP400009032 Solyc03g031490.2.1 Solyc03g031510.2.1 contig27123
ORTHOMCL702	5	3	Capsicum_annuum Solanum_lycopersicum Solanum_tuberosum	PGSC0003DMP400009270 PGSC0003DMP400009933 PGSC0003DMP400009934 Solyc03g119380.1.1 contig24473
ORTHOMCL703	5	3	Capsicum_annuum Solanum_lycopersicum Solanum_tuberosum	PGSC0003DMP400009337 PGSC0003DMP400020653 PGSC0003DMP400047981 Solyc03g095190.2.1 contig03375
ORTHOMCL704	5	3	Capsicum_annuum Solanum_lycopersicum Solanum_tuberosum	PGSC0003DMP400009340 PGSC0003DMP400047983 Solyc03g095250.2.1 Solyc06g048470.2.1 contig18363
ORTHOMCL705	5	3	Capsicum_annuum Solanum_lycopersicum Solanum_tuberosum	PGSC0003DMP400009601 PGSC0003DMP400056155 Solyc03g065250.2.1 Solyc08g044260.2.1 contig00032
ORTHOMCL706	5	2	Solanum_lycopersicum Solanum_tuberosum	PGSC0003DMP400009843 PGSC0003DMP400055680 Solyc04g014400.2.1 Solyc08g016210.2.1 Solyc08g016270.1.1
ORTHOMCL707	5	3	Capsicum_annuum Solanum_lycopersicum Solanum_tuberosum	PGSC0003DMP400009937 PGSC0003DMP400050125 Solyc03g119360.2.1 Solyc06g069090.2.1 contig27807
ORTHOMCL708	5	1	Solanum_tuberosum	PGSC0003DMP400010020 PGSC0003DMP400010023 PGSC0003DMP400010024 PGSC0003DMP400017235 PGSC0003DMP400023392
ORTHOMCL709	5	2	Solanum_lycopersicum Solanum_tuberosum	PGSC0003DMP400010026 PGSC0003DMP400059207 PGSC0003DMP400066397 Solyc03g120210.1.1 Solyc03g120220.1.1
ORTHOMCL710	5	3	Capsicum_annuum Solanum_lycopersicum Solanum_tuberosum	PGSC0003DMP400010166 PGSC0003DMP400010168 PGSC0003DMP400010169 Solyc03g119240.2.1 contig22620
ORTHOMCL711	5	1	Solanum_tuberosum	PGSC0003DMP400010234 PGSC0003DMP400059478 PGSC0003DMP400059907 PGSC0003DMP400060523 PGSC0003DMP400060541
ORTHOMCL712	5	3	Capsicum_annuum Solanum_lycopersicum Solanum_tuberosum	PGSC0003DMP400010245 PGSC0003DMP400021618 Solyc08g007970.2.1 Solyc08g080780.2.1 contig12176
ORTHOMCL713	5	3	Capsicum_annuum Solanum_lycopersicum Solanum_tuberosum	PGSC0003DMP400010250 PGSC0003DMP400019432 Solyc08g008040.2.1 Solyc10g084740.1.1 contig16171
ORTHOMCL714	5	3	Capsicum_annuum Solanum_lycopersicum Solanum_tuberosum	PGSC0003DMP400010417 Solyc01g009520.2.1 Solyc06g074300.2.1 contig00521 contig00522
ORTHOMCL715	5	3	Capsicum_annuum Solanum_lycopersicum Solanum_tuberosum	PGSC0003DMP400010531 PGSC0003DMP400010535 Solyc06g073860.1.1 Solyc06g073880.2.1 contig12384
ORTHOMCL716	5	3	Capsicum_annuum Solanum_lycopersicum Solanum_tuberosum	PGSC0003DMP400010798 PGSC0003DMP400010799 PGSC0003DMP400010800 Solyc09g083210.2.1 contig06656
ORTHOMCL717	5	3	Capsicum_annuum Solanum_lycopersicum Solanum_tuberosum	PGSC0003DMP400010969 PGSC0003DMP400016936 Solyc01g111650.2.1 Solyc11g042930.1.1 contig30480
ORTHOMCL718	5	1	Solanum_tuberosum	PGSC0003DMP400011123 PGSC0003DMP400011124 PGSC0003DMP400011156 PGSC0003DMP400011158 PGSC0003DMP400039629
ORTHOMCL719	5	2	Solanum_lycopersicum Solanum_tuberosum	PGSC0003DMP400011147 PGSC0003DMP400055194 Solyc01g080570.2.1 Solyc01g080580.2.1 Solyc01g080700.2.1
ORTHOMCL720	5	1	Solanum_tuberosum	PGSC0003DMP400011387 PGSC0003DMP400025958 PGSC0003DMP400025962 PGSC0003DMP400025966 PGSC0003DMP400033151
ORTHOMCL721	5	3	Capsicum_annuum Solanum_lycopersicum Solanum_tuberosum	PGSC0003DMP400011450 PGSC0003DMP400028422 Solyc06g053980.2.1 Solyc09g082600.1.1 contig00946
ORTHOMCL722	5	1	Solanum_tuberosum	PGSC0003DMP400011477 PGSC0003DMP400062295 PGSC0003DMP400067503 PGSC0003DMP400068059 PGSC0003DMP400069295
ORTHOMCL723	5	3	Capsicum_annuum Solanum_lycopersicum Solanum_tuberosum	PGSC0003DMP400011498 PGSC0003DMP400046269 PGSC0003DMP400060493 Solyc10g008680.1.1 contig03916
ORTHOMCL724	5	1	Solanum_tuberosum	PGSC0003DMP400011499 PGSC0003DMP400045925 PGSC0003DMP400045929 PGSC0003DMP400064590 PGSC0003DMP400065341
ORTHOMCL725	5	2	Solanum_lycopersicum Solanum_tuberosum	PGSC0003DMP400011537 PGSC0003DMP400011538 PGSC0003DMP400016699 PGSC0003DMP400021387 Solyc01g057190.1.1
ORTHOMCL726	5	3	Capsicum_annuum Solanum_lycopersicum Solanum_tuberosum	PGSC0003DMP400011595 PGSC0003DMP400054477 Solyc01g010870.2.1 Solyc05g007490.2.1 contig25626
ORTHOMCL727	5	3	Capsicum_annuum Solanum_lycopersicum Solanum_tuberosum	PGSC0003DMP400012222 PGSC0003DMP400012223 Solyc02g067600.1.1 Solyc02g067610.1.1 contig30808
ORTHOMCL728	5	3	Capsicum_annuum Solanum_lycopersicum Solanum_tuberosum	PGSC0003DMP400012255 PGSC0003DMP400035216 Solyc02g068060.2.1 Solyc02g093970.2.1 contig17073
ORTHOMCL729	5	3	Capsicum_annuum Solanum_lycopersicum Solanum_tuberosum	PGSC0003DMP400012381 PGSC0003DMP400048284 Solyc01g091600.2.1 Solyc05g051040.2.1 contig01904
ORTHOMCL730	5	3	Capsicum_annuum Solanum_lycopersicum Solanum_tuberosum	PGSC0003DMP400012430 PGSC0003DMP400038185 Solyc05g050970.2.1 Solyc10g018300.1.1 contig27130
ORTHOMCL731	5	3	Capsicum_annuum Solanum_lycopersicum Solanum_tuberosum	PGSC0003DMP400012521 PGSC0003DMP400036826 Solyc07g062130.2.1 Solyc10g007480.2.1 contig01880
ORTHOMCL732	5	3	Capsicum_annuum Solanum_lycopersicum Solanum_tuberosum	PGSC0003DMP400012751 PGSC0003DMP400027019 Solyc10g076910.1.1 Solyc12g089010.1.1 contig10375
ORTHOMCL733	5	3	Capsicum_annuum Solanum_lycopersicum Solanum_tuberosum	PGSC0003DMP400012776 PGSC0003DMP400049018 Solyc10g077020.1.1 Solyc10g081140.1.1 contig16885
ORTHOMCL734	5	3	Capsicum_annuum Solanum_lycopersicum Solanum_tuberosum	PGSC0003DMP400012876 PGSC0003DMP400030048 Solyc03g045140.2.1 Solyc09g090510.2.1 contig26197
ORTHOMCL735	5	3	Capsicum_annuum Solanum_lycopersicum Solanum_tuberosum	PGSC0003DMP400012916 PGSC0003DMP400055088 Solyc06g009780.2.1 Solyc09g075480.2.1 contig13013
ORTHOMCL736	5	3	Capsicum_annuum Solanum_lycopersicum Solanum_tuberosum	PGSC0003DMP400013260 PGSC0003DMP400054634 Solyc04g008590.2.1 Solyc08g016750.2.1 contig00730
ORTHOMCL737	5	3	Capsicum_annuum Solanum_lycopersicum Solanum_tuberosum	PGSC0003DMP400013293 PGSC0003DMP400044011 Solyc06g075370.2.1 Solyc11g072500.1.1 contig24696
ORTHOMCL738	5	1	Solanum_tuberosum	PGSC0003DMP400013674 PGSC0003DMP400013675 PGSC0003DMP400021267 PGSC0003DMP400023386 PGSC0003DMP400060838
ORTHOMCL739	5	3	Capsicum_annuum Solanum_lycopersicum Solanum_tuberosum	PGSC0003DMP400013788 PGSC0003DMP400053477 Solyc07g007030.1.1 Solyc12g010390.1.1 contig03778
ORTHOMCL740	5	3	Capsicum_annuum Solanum_lycopersicum Solanum_tuberosum	PGSC0003DMP400013825 PGSC0003DMP400048093 Solyc07g056580.2.1 Solyc12g011330.2.1 contig22270
ORTHOMCL741	5	2	Solanum_lycopersicum Solanum_tuberosum	PGSC0003DMP400013890 PGSC0003DMP400019721 PGSC0003DMP400019723 Solyc07g006130.1.1 Solyc12g010520.1.1
ORTHOMCL742	5	3	Capsicum_annuum Solanum_lycopersicum Solanum_tuberosum	PGSC0003DMP400013944 PGSC0003DMP400019800 Solyc07g005810.2.1 Solyc12g009960.1.1 contig06221
ORTHOMCL743	5	3	Capsicum_annuum Solanum_lycopersicum Solanum_tuberosum	PGSC0003DMP400013956 PGSC0003DMP400024581 Solyc07g007680.2.1 Solyc12g009790.1.1 contig00478
ORTHOMCL744	5	2	Solanum_lycopersicum Solanum_tuberosum	PGSC0003DMP400013997 PGSC0003DMP400027005 PGSC0003DMP400027006 Solyc04g078740.2.1 Solyc12g088760.1.1
ORTHOMCL745	5	3	Capsicum_annuum Solanum_lycopersicum Solanum_tuberosum	PGSC0003DMP400014133 PGSC0003DMP400027062 Solyc04g079300.2.1 Solyc12g088920.1.1 contig10868
ORTHOMCL746	5	3	Capsicum_annuum Solanum_lycopersicum Solanum_tuberosum	PGSC0003DMP400014216 PGSC0003DMP400055987 Solyc11g065670.1.1 Solyc11g069440.1.1 contig00858
ORTHOMCL747	5	3	Capsicum_annuum Solanum_lycopersicum Solanum_tuberosum	PGSC0003DMP400014377 PGSC0003DMP400017125 Solyc03g063600.2.1 Solyc10g079140.1.1 contig28435
ORTHOMCL748	5	1	Solanum_tuberosum	PGSC0003DMP400014396 PGSC0003DMP400040847 PGSC0003DMP400058564 PGSC0003DMP400062116 PGSC0003DMP400065625
ORTHOMCL749	5	3	Capsicum_annuum Solanum_lycopersicum Solanum_tuberosum	PGSC0003DMP400014413 PGSC0003DMP400051017 Solyc08g062800.2.1 Solyc12g095990.1.1 contig01083
ORTHOMCL750	5	3	Capsicum_annuum Solanum_lycopersicum Solanum_tuberosum	PGSC0003DMP400014432 PGSC0003DMP400034190 Solyc08g063050.2.1 Solyc11g069950.1.1 contig05686
ORTHOMCL751	5	1	Solanum_tuberosum	PGSC0003DMP400014477 PGSC0003DMP400060407 PGSC0003DMP400062630 PGSC0003DMP400065973 PGSC0003DMP400067710
ORTHOMCL752	5	3	Capsicum_annuum Solanum_lycopersicum Solanum_tuberosum	PGSC0003DMP400014578 PGSC0003DMP400025103 PGSC0003DMP400049465 Solyc03g118380.1.1 contig23559
ORTHOMCL753	5	1	Solanum_tuberosum	PGSC0003DMP400014587 PGSC0003DMP400019406 PGSC0003DMP400034763 PGSC0003DMP400041305 PGSC0003DMP400041542
ORTHOMCL754	5	3	Capsicum_annuum Solanum_lycopersicum Solanum_tuberosum	PGSC0003DMP400014715 Solyc09g009090.2.1 Solyc10g083610.1.1 Solyc10g085570.1.1 contig18837
ORTHOMCL755	5	3	Capsicum_annuum Solanum_lycopersicum Solanum_tuberosum	PGSC0003DMP400014826 PGSC0003DMP400040786 Solyc04g014570.2.1 Solyc05g054040.2.1 contig05806
ORTHOMCL756	5	3	Capsicum_annuum Solanum_lycopersicum Solanum_tuberosum	PGSC0003DMP400015027 Solyc12g057060.1.1 Solyc12g057070.1.1 Solyc12g057080.1.1 contig09436
ORTHOMCL757	5	3	Capsicum_annuum Solanum_lycopersicum Solanum_tuberosum	PGSC0003DMP400015092 PGSC0003DMP400048965 Solyc10g083780.1.1 Solyc10g085810.1.1 contig01503
ORTHOMCL758	5	3	Capsicum_annuum Solanum_lycopersicum Solanum_tuberosum	PGSC0003DMP400015309 PGSC0003DMP400048869 Solyc01g009180.2.1 Solyc10g081510.1.1 contig30487
ORTHOMCL759	5	3	Capsicum_annuum Solanum_lycopersicum Solanum_tuberosum	PGSC0003DMP400015472 PGSC0003DMP400034897 Solyc06g083090.2.1 Solyc06g083100.1.1 contig25289
ORTHOMCL760	5	3	Capsicum_annuum Solanum_lycopersicum Solanum_tuberosum	PGSC0003DMP400015574 PGSC0003DMP400048925 Solyc09g010100.2.1 Solyc10g083280.1.1 contig29428
ORTHOMCL761	5	3	Capsicum_annuum Solanum_lycopersicum Solanum_tuberosum	PGSC0003DMP400015608 PGSC0003DMP400048936 Solyc09g009770.2.1 Solyc10g083360.1.1 contig28255
ORTHOMCL762	5	3	Capsicum_annuum Solanum_lycopersicum Solanum_tuberosum	PGSC0003DMP400015703 PGSC0003DMP400019424 Solyc09g010460.2.1 Solyc10g084670.1.1 contig00047
ORTHOMCL763	5	3	Capsicum_annuum Solanum_lycopersicum Solanum_tuberosum	PGSC0003DMP400016207 PGSC0003DMP400035217 Solyc02g093910.2.1 Solyc03g123910.2.1 contig28165
ORTHOMCL764	5	3	Capsicum_annuum Solanum_lycopersicum Solanum_tuberosum	PGSC0003DMP400016301 PGSC0003DMP400046728 Solyc06g073150.2.1 Solyc11g017300.1.1 contig09287
ORTHOMCL765	5	3	Capsicum_annuum Solanum_lycopersicum Solanum_tuberosum	PGSC0003DMP400016731 PGSC0003DMP400039353 Solyc01g008810.2.1 Solyc11g064830.1.1 contig14590
ORTHOMCL766	5	2	Solanum_lycopersicum Solanum_tuberosum	PGSC0003DMP400016779 PGSC0003DMP400016780 PGSC0003DMP400016785 Solyc04g072860.2.1 Solyc04g072870.1.1
ORTHOMCL767	5	3	Capsicum_annuum Solanum_lycopersicum Solanum_tuberosum	PGSC0003DMP400017124 Solyc03g063560.2.1 Solyc03g083440.2.1 contig13126 contig30320
ORTHOMCL768	5	3	Capsicum_annuum Solanum_lycopersicum Solanum_tuberosum	PGSC0003DMP400017134 PGSC0003DMP400017136 Solyc02g071090.2.1 Solyc02g071100.2.1 contig11052
ORTHOMCL769	5	3	Capsicum_annuum Solanum_lycopersicum Solanum_tuberosum	PGSC0003DMP400017215 PGSC0003DMP400043185 Solyc01g103140.2.1 Solyc10g044470.1.1 contig03305
ORTHOMCL770	5	3	Capsicum_annuum Solanum_lycopersicum Solanum_tuberosum	PGSC0003DMP400017257 PGSC0003DMP400024204 Solyc05g047460.2.1 Solyc07g016180.2.1 contig22516
ORTHOMCL771	5	3	Capsicum_annuum Solanum_lycopersicum Solanum_tuberosum	PGSC0003DMP400017262 PGSC0003DMP400051466 Solyc00g011890.2.1 Solyc07g016170.2.1 contig04598
ORTHOMCL772	5	1	Solanum_tuberosum	PGSC0003DMP400017303 PGSC0003DMP400025878 PGSC0003DMP400026443 PGSC0003DMP400044170 PGSC0003DMP400061504
ORTHOMCL773	5	2	Solanum_lycopersicum Solanum_tuberosum	PGSC0003DMP400017370 PGSC0003DMP400019204 PGSC0003DMP400059602 PGSC0003DMP400067593 Solyc01g060340.1.1
ORTHOMCL774	5	3	Capsicum_annuum Solanum_lycopersicum Solanum_tuberosum	PGSC0003DMP400017495 Solyc02g082480.2.1 Solyc04g082610.2.1 contig07367 contig18154
ORTHOMCL775	5	3	Capsicum_annuum Solanum_lycopersicum Solanum_tuberosum	PGSC0003DMP400017688 PGSC0003DMP400051034 Solyc04g082880.2.1 Solyc12g095760.1.1 contig28844
ORTHOMCL776	5	3	Capsicum_annuum Solanum_lycopersicum Solanum_tuberosum	PGSC0003DMP400017721 PGSC0003DMP400017724 Solyc02g090340.2.1 Solyc02g090350.2.1 contig01979
ORTHOMCL777	5	3	Capsicum_annuum Solanum_lycopersicum Solanum_tuberosum	PGSC0003DMP400017955 PGSC0003DMP400018006 Solyc03g098680.2.1 Solyc03g098720.2.1 contig32109
ORTHOMCL778	5	3	Capsicum_annuum Solanum_lycopersicum Solanum_tuberosum	PGSC0003DMP400018092 PGSC0003DMP400044845 Solyc01g107270.2.1 Solyc02g076720.2.1 contig17383
ORTHOMCL779	5	3	Capsicum_annuum Solanum_lycopersicum Solanum_tuberosum	PGSC0003DMP400018174 PGSC0003DMP400040145 PGSC0003DMP400058748 Solyc00g075040.1.1 contig04392
ORTHOMCL780	5	3	Capsicum_annuum Solanum_lycopersicum Solanum_tuberosum	PGSC0003DMP400018214 PGSC0003DMP400025935 Solyc06g008250.2.1 Solyc09g066420.2.1 contig03144
ORTHOMCL781	5	2	Solanum_lycopersicum Solanum_tuberosum	PGSC0003DMP400018242 PGSC0003DMP400031287 PGSC0003DMP400047928 Solyc00g269810.1.1 Solyc00g275310.1.1
ORTHOMCL782	5	3	Capsicum_annuum Solanum_lycopersicum Solanum_tuberosum	PGSC0003DMP400018259 PGSC0003DMP400023204 Solyc02g065300.1.1 Solyc02g069140.1.1 contig30149
ORTHOMCL783	5	3	Capsicum_annuum Solanum_lycopersicum Solanum_tuberosum	PGSC0003DMP400018307 Solyc02g069090.2.1 Solyc02g069100.2.1 Solyc02g069110.2.1 contig30514
ORTHOMCL784	5	3	Capsicum_annuum Solanum_lycopersicum Solanum_tuberosum	PGSC0003DMP400018441 PGSC0003DMP400031189 Solyc02g031840.2.1 Solyc02g068590.2.1 contig11167
ORTHOMCL785	5	1	Solanum_tuberosum	PGSC0003DMP400018757 PGSC0003DMP400023335 PGSC0003DMP400050878 PGSC0003DMP400054327 PGSC0003DMP400062185
ORTHOMCL786	5	3	Capsicum_annuum Solanum_lycopersicum Solanum_tuberosum	PGSC0003DMP400018770 PGSC0003DMP400020490 Solyc04g077680.2.1 Solyc12g088290.1.1 contig31926
ORTHOMCL787	5	2	Solanum_lycopersicum Solanum_tuberosum	PGSC0003DMP400018886 PGSC0003DMP400036524 PGSC0003DMP400041423 PGSC0003DMP400041424 Solyc11g006740.1.1
ORTHOMCL788	5	1	Solanum_tuberosum	PGSC0003DMP400019100 PGSC0003DMP400059090 PGSC0003DMP400060922 PGSC0003DMP400065440 PGSC0003DMP400065537
ORTHOMCL789	5	3	Capsicum_annuum Solanum_lycopersicum Solanum_tuberosum	PGSC0003DMP400019165 PGSC0003DMP400036364 Solyc05g032750.2.1 Solyc07g041180.2.1 contig05419
ORTHOMCL790	5	1	Solanum_tuberosum	PGSC0003DMP400019396 PGSC0003DMP400030380 PGSC0003DMP400030457 PGSC0003DMP400034697 PGSC0003DMP400034700
ORTHOMCL791	5	3	Capsicum_annuum Solanum_lycopersicum Solanum_tuberosum	PGSC0003DMP400019458 PGSC0003DMP400035345 Solyc09g013130.2.1 Solyc10g085060.1.1 contig11974
ORTHOMCL792	5	2	Solanum_lycopersicum Solanum_tuberosum	PGSC0003DMP400019762 PGSC0003DMP400042500 Solyc03g115680.2.1 Solyc06g069670.2.1 Solyc07g005480.2.1
ORTHOMCL793	5	3	Capsicum_annuum Solanum_lycopersicum Solanum_tuberosum	PGSC0003DMP400019875 PGSC0003DMP400038529 Solyc07g066210.2.1 Solyc10g005690.2.1 contig12388
ORTHOMCL794	5	2	Solanum_lycopersicum Solanum_tuberosum	PGSC0003DMP400020268 PGSC0003DMP400020269 Solyc10g078800.1.1 Solyc10g078810.1.1 Solyc10g078820.1.1
ORTHOMCL795	5	1	Solanum_tuberosum	PGSC0003DMP400020300 PGSC0003DMP400020689 PGSC0003DMP400055166 PGSC0003DMP400062550 PGSC0003DMP400063994
ORTHOMCL796	5	3	Capsicum_annuum Solanum_lycopersicum Solanum_tuberosum	PGSC0003DMP400020306 PGSC0003DMP400022506 Solyc04g010100.1.1 Solyc04g016390.1.1 contig30760
ORTHOMCL797	5	3	Capsicum_annuum Solanum_lycopersicum Solanum_tuberosum	PGSC0003DMP400020857 Solyc04g054480.2.1 Solyc06g060160.1.1 Solyc11g017460.1.1 contig03445
ORTHOMCL798	5	3	Capsicum_annuum Solanum_lycopersicum Solanum_tuberosum	PGSC0003DMP400020886 PGSC0003DMP400020889 Solyc06g060060.2.1 Solyc11g005100.1.1 contig00844
ORTHOMCL799	5	3	Capsicum_annuum Solanum_lycopersicum Solanum_tuberosum	PGSC0003DMP400021023 PGSC0003DMP400026785 Solyc03g019800.2.1 Solyc08g066190.1.1 contig01849
ORTHOMCL800	5	3	Capsicum_annuum Solanum_lycopersicum Solanum_tuberosum	PGSC0003DMP400021157 PGSC0003DMP400021158 Solyc01g111530.2.1 Solyc10g055450.1.1 contig29908
ORTHOMCL801	5	3	Capsicum_annuum Solanum_lycopersicum Solanum_tuberosum	PGSC0003DMP400021166 PGSC0003DMP400021167 PGSC0003DMP400022731 Solyc10g075090.1.1 contig20000
ORTHOMCL802	5	3	Capsicum_annuum Solanum_lycopersicum Solanum_tuberosum	PGSC0003DMP400021282 PGSC0003DMP400040180 Solyc04g007810.1.1 Solyc05g046240.1.1 contig08092
ORTHOMCL803	5	3	Capsicum_annuum Solanum_lycopersicum Solanum_tuberosum	PGSC0003DMP400021419 Solyc08g008550.2.1 Solyc08g083040.2.1 contig18610 contig22211
ORTHOMCL804	5	3	Capsicum_annuum Solanum_lycopersicum Solanum_tuberosum	PGSC0003DMP400021516 PGSC0003DMP400034650 Solyc03g007760.2.1 Solyc08g081740.2.1 contig01856
ORTHOMCL805	5	3	Capsicum_annuum Solanum_lycopersicum Solanum_tuberosum	PGSC0003DMP400021684 PGSC0003DMP400032316 Solyc03g082920.2.1 Solyc08g082820.2.1 contig26983
ORTHOMCL806	5	1	Solanum_tuberosum	PGSC0003DMP400021723 PGSC0003DMP400021724 PGSC0003DMP400062162 PGSC0003DMP400063517 PGSC0003DMP400063763
ORTHOMCL807	5	2	Solanum_lycopersicum Solanum_tuberosum	PGSC0003DMP400022030 PGSC0003DMP400027045 PGSC0003DMP400029587 PGSC0003DMP400048682 Solyc07g063280.1.1
ORTHOMCL808	5	3	Capsicum_annuum Solanum_lycopersicum Solanum_tuberosum	PGSC0003DMP400022066 PGSC0003DMP400022127 Solyc08g007340.2.1 Solyc08g007360.2.1 contig26787
ORTHOMCL809	5	3	Capsicum_annuum Solanum_lycopersicum Solanum_tuberosum	PGSC0003DMP400022157 Solyc08g007730.2.1 Solyc08g007750.2.1 Solyc08g007760.2.1 contig09463
ORTHOMCL810	5	2	Solanum_lycopersicum Solanum_tuberosum	PGSC0003DMP400022159 PGSC0003DMP400039445 Solyc08g007800.2.1 Solyc08g080200.2.1 Solyc12g056440.1.1
ORTHOMCL811	5	2	Capsicum_annuum Solanum_tuberosum	PGSC0003DMP400022174 PGSC0003DMP400022177 PGSC0003DMP400022186 PGSC0003DMP400058233 contig23324
ORTHOMCL812	5	3	Capsicum_annuum Solanum_lycopersicum Solanum_tuberosum	PGSC0003DMP400022435 PGSC0003DMP400041818 Solyc02g063150.2.1 Solyc02g085950.2.1 contig32190
ORTHOMCL813	5	3	Capsicum_annuum Solanum_lycopersicum Solanum_tuberosum	PGSC0003DMP400022811 PGSC0003DMP400034924 Solyc06g084250.2.1 Solyc09g065210.2.1 contig04781
ORTHOMCL814	5	3	Capsicum_annuum Solanum_lycopersicum Solanum_tuberosum	PGSC0003DMP400022922 PGSC0003DMP400041006 Solyc10g080740.1.1 Solyc12g019960.1.1 contig24747
ORTHOMCL815	5	1	Solanum_tuberosum	PGSC0003DMP400023293 PGSC0003DMP400059887 PGSC0003DMP400062089 PGSC0003DMP400066919 PGSC0003DMP400067022
ORTHOMCL816	5	1	Solanum_tuberosum	PGSC0003DMP400023310 PGSC0003DMP400059200 PGSC0003DMP400064574 PGSC0003DMP400066435 PGSC0003DMP400068478
ORTHOMCL817	5	3	Capsicum_annuum Solanum_lycopersicum Solanum_tuberosum	PGSC0003DMP400023321 PGSC0003DMP400055837 Solyc03g113370.2.1 Solyc06g071120.2.1 contig09182
ORTHOMCL818	5	3	Capsicum_annuum Solanum_lycopersicum Solanum_tuberosum	PGSC0003DMP400023729 PGSC0003DMP400030092 Solyc03g005600.2.1 Solyc09g090190.2.1 contig24257
ORTHOMCL819	5	2	Solanum_lycopersicum Solanum_tuberosum	PGSC0003DMP400023879 PGSC0003DMP400023883 Solyc05g005350.1.1 Solyc05g005360.1.1 Solyc05g005370.1.1
ORTHOMCL820	5	3	Capsicum_annuum Solanum_lycopersicum Solanum_tuberosum	PGSC0003DMP400023902 PGSC0003DMP400044349 Solyc01g100860.2.1 Solyc05g005190.2.1 contig30558
ORTHOMCL821	5	3	Capsicum_annuum Solanum_lycopersicum Solanum_tuberosum	PGSC0003DMP400023924 PGSC0003DMP400031750 Solyc01g102580.2.1 Solyc05g005080.2.1 contig31065
ORTHOMCL822	5	3	Capsicum_annuum Solanum_lycopersicum Solanum_tuberosum	PGSC0003DMP400024220 PGSC0003DMP400035423 Solyc05g047520.2.1 Solyc12g017860.1.1 contig06005
ORTHOMCL823	5	1	Solanum_tuberosum	PGSC0003DMP400024307 PGSC0003DMP400057333 PGSC0003DMP400059663 PGSC0003DMP400063839 PGSC0003DMP400064787
ORTHOMCL824	5	2	Solanum_lycopersicum Solanum_tuberosum	PGSC0003DMP400024326 PGSC0003DMP400025970 PGSC0003DMP400037766 Solyc01g057740.1.1 Solyc07g041740.1.1
ORTHOMCL825	5	3	Capsicum_annuum Solanum_lycopersicum Solanum_tuberosum	PGSC0003DMP400024510 Solyc07g049530.2.1 Solyc07g049550.2.1 Solyc12g005940.1.1 contig17770
ORTHOMCL826	5	3	Capsicum_annuum Solanum_lycopersicum Solanum_tuberosum	PGSC0003DMP400024795 PGSC0003DMP400056136 Solyc12g044940.1.1 Solyc12g045030.1.1 contig01241
ORTHOMCL827	5	1	Solanum_tuberosum	PGSC0003DMP400024807 PGSC0003DMP400057583 PGSC0003DMP400058548 PGSC0003DMP400066052 PGSC0003DMP400067496
ORTHOMCL828	5	3	Capsicum_annuum Solanum_lycopersicum Solanum_tuberosum	PGSC0003DMP400024934 PGSC0003DMP400025462 Solyc03g118290.2.1 Solyc12g042070.1.1 contig24345
ORTHOMCL829	5	2	Solanum_lycopersicum Solanum_tuberosum	PGSC0003DMP400025093 PGSC0003DMP400025512 PGSC0003DMP400036498 Solyc03g118340.2.1 Solyc12g042060.1.1
ORTHOMCL830	5	3	Capsicum_annuum Solanum_lycopersicum Solanum_tuberosum	PGSC0003DMP400025448 PGSC0003DMP400025503 Solyc02g021240.2.1 Solyc12g042300.1.1 contig07577
ORTHOMCL831	5	3	Capsicum_annuum Solanum_lycopersicum Solanum_tuberosum	PGSC0003DMP400025612 PGSC0003DMP400027836 Solyc04g007150.2.1 Solyc05g009470.2.1 contig27280
ORTHOMCL832	5	3	Capsicum_annuum Solanum_lycopersicum Solanum_tuberosum	PGSC0003DMP400025864 PGSC0003DMP400025865 Solyc01g112240.2.1 contig02788 contig14187
ORTHOMCL833	5	2	Solanum_lycopersicum Solanum_tuberosum	PGSC0003DMP400026007 Solyc08g068600.2.1 Solyc08g068610.2.1 Solyc08g068630.2.1 Solyc08g068680.2.1
ORTHOMCL834	5	2	Solanum_lycopersicum Solanum_tuberosum	PGSC0003DMP400026087 Solyc03g093080.2.1 Solyc03g093110.2.1 Solyc03g093120.2.1 Solyc03g093130.2.1
ORTHOMCL835	5	3	Capsicum_annuum Solanum_lycopersicum Solanum_tuberosum	PGSC0003DMP400026154 Solyc08g006040.2.1 Solyc08g074240.2.1 contig01205 contig28943
ORTHOMCL836	5	2	Solanum_lycopersicum Solanum_tuberosum	PGSC0003DMP400026165 PGSC0003DMP400043338 Solyc02g092670.1.1 Solyc02g092680.1.1 Solyc03g044150.2.1
ORTHOMCL837	5	3	Capsicum_annuum Solanum_lycopersicum Solanum_tuberosum	PGSC0003DMP400026207 PGSC0003DMP400027122 Solyc02g062780.2.1 Solyc02g085390.2.1 contig03755
ORTHOMCL838	5	3	Capsicum_annuum Solanum_lycopersicum Solanum_tuberosum	PGSC0003DMP400026565 PGSC0003DMP400041255 Solyc11g061700.1.1 Solyc12g100120.1.1 contig31763
ORTHOMCL839	5	2	Solanum_lycopersicum Solanum_tuberosum	PGSC0003DMP400026575 Solyc00g044750.1.1 Solyc06g033810.1.1 Solyc06g052100.1.1 Solyc06g052140.1.1
ORTHOMCL840	5	2	Solanum_lycopersicum Solanum_tuberosum	PGSC0003DMP400026645 PGSC0003DMP400026732 Solyc03g111280.1.1 Solyc03g111290.1.1 Solyc03g111300.1.1
ORTHOMCL841	5	3	Capsicum_annuum Solanum_lycopersicum Solanum_tuberosum	PGSC0003DMP400026892 Solyc09g055470.1.1 Solyc10g007350.2.1 Solyc12g014290.1.1 contig26218
ORTHOMCL842	5	3	Capsicum_annuum Solanum_lycopersicum Solanum_tuberosum	PGSC0003DMP400027073 Solyc07g025160.2.1 Solyc07g025170.2.1 Solyc12g088990.1.1 contig26108
ORTHOMCL843	5	3	Capsicum_annuum Solanum_lycopersicum Solanum_tuberosum	PGSC0003DMP400027209 PGSC0003DMP400052743 Solyc06g075590.2.1 Solyc11g072940.1.1 contig07003
ORTHOMCL844	5	3	Capsicum_annuum Solanum_lycopersicum Solanum_tuberosum	PGSC0003DMP400027250 PGSC0003DMP400052899 Solyc06g075580.2.1 Solyc11g072820.1.1 contig06653
ORTHOMCL845	5	3	Capsicum_annuum Solanum_lycopersicum Solanum_tuberosum	PGSC0003DMP400027448 PGSC0003DMP400040867 Solyc04g014490.1.1 Solyc11g011010.1.1 contig32285
ORTHOMCL846	5	3	Capsicum_annuum Solanum_lycopersicum Solanum_tuberosum	PGSC0003DMP400027605 PGSC0003DMP400054883 Solyc05g053830.2.1 Solyc09g092680.2.1 contig09457
ORTHOMCL847	5	3	Capsicum_annuum Solanum_lycopersicum Solanum_tuberosum	PGSC0003DMP400027640 PGSC0003DMP400054517 Solyc05g053690.1.1 Solyc09g091930.2.1 contig24395
ORTHOMCL848	5	3	Capsicum_annuum Solanum_lycopersicum Solanum_tuberosum	PGSC0003DMP400027643 PGSC0003DMP400051621 Solyc05g053650.2.1 Solyc09g091750.2.1 contig11254
ORTHOMCL849	5	1	Solanum_tuberosum	PGSC0003DMP400028110 PGSC0003DMP400042905 PGSC0003DMP400059206 PGSC0003DMP400060433 PGSC0003DMP400063766
ORTHOMCL850	5	2	Solanum_lycopersicum Solanum_tuberosum	PGSC0003DMP400028114 PGSC0003DMP400028115 PGSC0003DMP400039404 Solyc08g079970.1.1 Solyc08g079980.1.1
ORTHOMCL851	5	3	Capsicum_annuum Solanum_lycopersicum Solanum_tuberosum	PGSC0003DMP400028223 Solyc05g051520.2.1 Solyc11g010110.1.1 contig17595 contig21527
ORTHOMCL852	5	3	Capsicum_annuum Solanum_lycopersicum Solanum_tuberosum	PGSC0003DMP400028652 PGSC0003DMP400028653 Solyc01g008190.2.1 Solyc01g008200.2.1 contig23949
ORTHOMCL853	5	3	Capsicum_annuum Solanum_lycopersicum Solanum_tuberosum	PGSC0003DMP400028906 PGSC0003DMP400045965 Solyc06g066560.1.1 Solyc12g044330.1.1 contig30380
ORTHOMCL854	5	2	Solanum_lycopersicum Solanum_tuberosum	PGSC0003DMP400029052 PGSC0003DMP400029054 PGSC0003DMP400029057 PGSC0003DMP400029063 Solyc09g098010.2.1
ORTHOMCL855	5	2	Solanum_lycopersicum Solanum_tuberosum	PGSC0003DMP400029055 Solyc09g097960.2.1 Solyc09g097970.2.1 Solyc09g097980.2.1 Solyc09g098000.2.1
ORTHOMCL856	5	3	Capsicum_annuum Solanum_lycopersicum Solanum_tuberosum	PGSC0003DMP400029871 PGSC0003DMP400046601 Solyc04g007080.2.1 Solyc04g007090.1.1 contig20932
ORTHOMCL857	5	2	Solanum_lycopersicum Solanum_tuberosum	PGSC0003DMP400029923 Solyc08g060910.1.1 Solyc10g036800.1.1 Solyc10g052420.1.1 Solyc11g020560.1.1
ORTHOMCL858	5	3	Capsicum_annuum Solanum_lycopersicum Solanum_tuberosum	PGSC0003DMP400030226 PGSC0003DMP400054168 Solyc07g056000.2.1 Solyc12g017240.1.1 contig31751
ORTHOMCL859	5	2	Solanum_lycopersicum Solanum_tuberosum	PGSC0003DMP400030334 PGSC0003DMP400033184 PGSC0003DMP400065859 PGSC0003DMP400065981 Solyc11g044760.1.1
ORTHOMCL860	5	1	Solanum_tuberosum	PGSC0003DMP400030335 PGSC0003DMP400059028 PGSC0003DMP400061228 PGSC0003DMP400064240 PGSC0003DMP400064371
ORTHOMCL861	5	3	Capsicum_annuum Solanum_lycopersicum Solanum_tuberosum	PGSC0003DMP400030567 PGSC0003DMP400035657 Solyc08g007000.2.1 Solyc08g077150.2.1 contig01629
ORTHOMCL862	5	3	Capsicum_annuum Solanum_lycopersicum Solanum_tuberosum	PGSC0003DMP400030794 Solyc05g006830.2.1 Solyc05g006860.2.1 Solyc05g006870.2.1 contig29972
ORTHOMCL863	5	3	Capsicum_annuum Solanum_lycopersicum Solanum_tuberosum	PGSC0003DMP400030838 PGSC0003DMP400034861 Solyc06g083460.2.1 Solyc09g061290.2.1 contig01374
ORTHOMCL864	5	3	Capsicum_annuum Solanum_lycopersicum Solanum_tuberosum	PGSC0003DMP400031011 PGSC0003DMP400041666 Solyc02g081570.2.1 Solyc03g031920.2.1 contig05871
ORTHOMCL865	5	3	Capsicum_annuum Solanum_lycopersicum Solanum_tuberosum	PGSC0003DMP400031165 PGSC0003DMP400048420 Solyc04g079920.2.1 Solyc08g005190.2.1 contig17986
ORTHOMCL866	5	2	Solanum_lycopersicum Solanum_tuberosum	PGSC0003DMP400031486 Solyc11g065400.1.1 Solyc11g065440.1.1 Solyc11g065470.1.1 Solyc11g065480.1.1
ORTHOMCL867	5	3	Capsicum_annuum Solanum_lycopersicum Solanum_tuberosum	PGSC0003DMP400031573 PGSC0003DMP400031574 Solyc03g112210.1.1 Solyc03g112220.1.1 contig05283
ORTHOMCL868	5	3	Capsicum_annuum Solanum_lycopersicum Solanum_tuberosum	PGSC0003DMP400031614 PGSC0003DMP400055847 Solyc03g113080.2.1 Solyc06g070940.2.1 contig03908
ORTHOMCL869	5	3	Capsicum_annuum Solanum_lycopersicum Solanum_tuberosum	PGSC0003DMP400031700 PGSC0003DMP400063871 Solyc03g112150.1.1 Solyc06g071790.2.1 contig32262
ORTHOMCL870	5	3	Capsicum_annuum Solanum_lycopersicum Solanum_tuberosum	PGSC0003DMP400031748 PGSC0003DMP400052931 Solyc01g102590.2.1 Solyc06g076150.2.1 contig00848
ORTHOMCL871	5	3	Capsicum_annuum Solanum_lycopersicum Solanum_tuberosum	PGSC0003DMP400031838 PGSC0003DMP400031840 Solyc01g102390.2.1 Solyc01g102400.2.1 contig30571
ORTHOMCL872	5	3	Capsicum_annuum Solanum_lycopersicum Solanum_tuberosum	PGSC0003DMP400032027 PGSC0003DMP400032028 Solyc07g054830.2.1 Solyc10g008640.2.1 contig02567
ORTHOMCL873	5	3	Capsicum_annuum Solanum_lycopersicum Solanum_tuberosum	PGSC0003DMP400032529 Solyc02g037530.2.1 Solyc03g031970.2.1 contig07341 contig24880
ORTHOMCL874	5	3	Capsicum_annuum Solanum_lycopersicum Solanum_tuberosum	PGSC0003DMP400032595 PGSC0003DMP400032596 Solyc11g071470.1.1 Solyc11g071480.1.1 contig05389
ORTHOMCL875	5	3	Capsicum_annuum Solanum_lycopersicum Solanum_tuberosum	PGSC0003DMP400032745 PGSC0003DMP400034143 PGSC0003DMP400048606 Solyc06g035520.2.1 contig31068
ORTHOMCL876	5	3	Capsicum_annuum Solanum_lycopersicum Solanum_tuberosum	PGSC0003DMP400032753 Solyc04g071990.2.1 Solyc12g056650.1.1 contig13627 contig22731
ORTHOMCL877	5	2	Solanum_lycopersicum Solanum_tuberosum	PGSC0003DMP400033039 PGSC0003DMP400036280 Solyc00g019950.1.1 Solyc03g061560.1.1 Solyc08g065620.1.1
ORTHOMCL878	5	2	Solanum_lycopersicum Solanum_tuberosum	PGSC0003DMP400033420 PGSC0003DMP400033493 Solyc07g063770.2.1 Solyc07g063820.2.1 Solyc10g006710.2.1
ORTHOMCL879	5	3	Capsicum_annuum Solanum_lycopersicum Solanum_tuberosum	PGSC0003DMP400033454 PGSC0003DMP400043439 PGSC0003DMP400062170 Solyc10g006870.1.1 contig24685
ORTHOMCL880	5	3	Capsicum_annuum Solanum_lycopersicum Solanum_tuberosum	PGSC0003DMP400033460 Solyc07g064170.2.1 Solyc07g064180.2.1 Solyc07g064190.1.1 contig04439
ORTHOMCL881	5	3	Capsicum_annuum Solanum_lycopersicum Solanum_tuberosum	PGSC0003DMP400033874 PGSC0003DMP400040445 Solyc05g055300.1.1 Solyc11g007080.1.1 contig26206
ORTHOMCL882	5	3	Capsicum_annuum Solanum_lycopersicum Solanum_tuberosum	PGSC0003DMP400034225 PGSC0003DMP400040826 Solyc04g012060.2.1 Solyc04g051350.2.1 contig25293
ORTHOMCL883	5	3	Capsicum_annuum Solanum_lycopersicum Solanum_tuberosum	PGSC0003DMP400034241 PGSC0003DMP400040907 Solyc04g012040.2.1 Solyc04g051370.2.1 contig01384
ORTHOMCL884	5	3	Capsicum_annuum Solanum_lycopersicum Solanum_tuberosum	PGSC0003DMP400034496 Solyc02g089370.2.1 Solyc03g046450.2.1 contig17439 contig21906
ORTHOMCL885	5	3	Capsicum_annuum Solanum_lycopersicum Solanum_tuberosum	PGSC0003DMP400034522 PGSC0003DMP400034523 Solyc04g015590.2.1 Solyc10g009540.1.1 contig09133
ORTHOMCL886	5	3	Capsicum_annuum Solanum_lycopersicum Solanum_tuberosum	PGSC0003DMP400034605 PGSC0003DMP400039126 Solyc02g062240.2.1 Solyc03g033600.2.1 contig06155
ORTHOMCL887	5	3	Capsicum_annuum Solanum_lycopersicum Solanum_tuberosum	PGSC0003DMP400035536 PGSC0003DMP400035577 Solyc06g065980.2.1 Solyc06g066100.2.1 contig02643
ORTHOMCL888	5	3	Capsicum_annuum Solanum_lycopersicum Solanum_tuberosum	PGSC0003DMP400035725 PGSC0003DMP400046288 Solyc06g007320.2.1 Solyc09g018450.2.1 contig03046
ORTHOMCL889	5	3	Capsicum_annuum Solanum_lycopersicum Solanum_tuberosum	PGSC0003DMP400035966 PGSC0003DMP400035992 Solyc07g009500.1.1 Solyc07g009510.1.1 contig28204
ORTHOMCL890	5	2	Solanum_lycopersicum Solanum_tuberosum	PGSC0003DMP400036180 PGSC0003DMP400036181 PGSC0003DMP400066978 Solyc08g075090.2.1 Solyc08g075110.1.1
ORTHOMCL891	5	2	Solanum_lycopersicum Solanum_tuberosum	PGSC0003DMP400036216 PGSC0003DMP400059300 Solyc04g026080.1.1 Solyc12g038430.1.1 Solyc12g082730.1.1
ORTHOMCL892	5	1	Solanum_tuberosum	PGSC0003DMP400036489 PGSC0003DMP400057866 PGSC0003DMP400060036 PGSC0003DMP400063751 PGSC0003DMP400064551
ORTHOMCL893	5	3	Capsicum_annuum Solanum_lycopersicum Solanum_tuberosum	PGSC0003DMP400036549 PGSC0003DMP400050187 Solyc07g044760.2.1 Solyc12g006320.1.1 contig00501
ORTHOMCL894	5	3	Capsicum_annuum Solanum_lycopersicum Solanum_tuberosum	PGSC0003DMP400036655 Solyc02g069450.2.1 Solyc02g069460.2.1 contig31869 contig31870
ORTHOMCL895	5	3	Capsicum_annuum Solanum_lycopersicum Solanum_tuberosum	PGSC0003DMP400037059 Solyc01g006710.2.1 Solyc03g118920.2.1 Solyc04g007510.2.1 contig24258
ORTHOMCL896	5	3	Capsicum_annuum Solanum_lycopersicum Solanum_tuberosum	PGSC0003DMP400037200 Solyc02g036260.2.1 Solyc02g081030.2.1 Solyc07g048110.2.1 contig28466
ORTHOMCL897	5	3	Capsicum_annuum Solanum_lycopersicum Solanum_tuberosum	PGSC0003DMP400037478 Solyc09g098520.2.1 Solyc11g008610.1.1 contig10417 contig15097
ORTHOMCL898	5	3	Capsicum_annuum Solanum_lycopersicum Solanum_tuberosum	PGSC0003DMP400037609 PGSC0003DMP400040141 PGSC0003DMP400040142 Solyc03g078770.2.1 contig24062
ORTHOMCL899	5	3	Capsicum_annuum Solanum_lycopersicum Solanum_tuberosum	PGSC0003DMP400037960 PGSC0003DMP400041918 Solyc08g077200.2.1 Solyc10g024410.1.1 contig05939
ORTHOMCL900	5	3	Capsicum_annuum Solanum_lycopersicum Solanum_tuberosum	PGSC0003DMP400037973 PGSC0003DMP400043910 Solyc02g021360.2.1 Solyc04g008720.2.1 contig13416
ORTHOMCL901	5	3	Capsicum_annuum Solanum_lycopersicum Solanum_tuberosum	PGSC0003DMP400038438 Solyc07g065000.2.1 Solyc12g014540.1.1 contig10332 contig24273
ORTHOMCL902	5	3	Capsicum_annuum Solanum_lycopersicum Solanum_tuberosum	PGSC0003DMP400038441 Solyc03g005410.2.1 Solyc07g064960.1.1 Solyc09g083330.2.1 contig29341
ORTHOMCL903	5	3	Capsicum_annuum Solanum_lycopersicum Solanum_tuberosum	PGSC0003DMP400038924 PGSC0003DMP400039557 Solyc02g078430.2.1 Solyc10g009040.2.1 contig05607
ORTHOMCL904	5	3	Capsicum_annuum Solanum_lycopersicum Solanum_tuberosum	PGSC0003DMP400039303 PGSC0003DMP400053620 Solyc01g067390.2.1 Solyc06g054560.2.1 contig02779
ORTHOMCL905	5	3	Capsicum_annuum Solanum_lycopersicum Solanum_tuberosum	PGSC0003DMP400039813 PGSC0003DMP400052066 Solyc03g095500.2.1 Solyc09g015820.2.1 contig03824
ORTHOMCL906	5	3	Capsicum_annuum Solanum_lycopersicum Solanum_tuberosum	PGSC0003DMP400040261 PGSC0003DMP400045238 Solyc06g065260.2.1 Solyc11g020280.1.1 contig01972
ORTHOMCL907	5	3	Capsicum_annuum Solanum_lycopersicum Solanum_tuberosum	PGSC0003DMP400040340 PGSC0003DMP400040342 Solyc05g056210.2.1 Solyc05g056220.2.1 contig00738
ORTHOMCL908	5	3	Capsicum_annuum Solanum_lycopersicum Solanum_tuberosum	PGSC0003DMP400040426 PGSC0003DMP400047569 Solyc05g055420.2.1 Solyc11g007770.1.1 contig26928
ORTHOMCL909	5	3	Capsicum_annuum Solanum_lycopersicum Solanum_tuberosum	PGSC0003DMP400040539 PGSC0003DMP400048400 Solyc01g066310.2.1 Solyc05g054370.2.1 contig19532
ORTHOMCL910	5	3	Capsicum_annuum Solanum_lycopersicum Solanum_tuberosum	PGSC0003DMP400040714 PGSC0003DMP400048236 Solyc04g011350.2.1 Solyc05g054640.2.1 contig27346
ORTHOMCL911	5	3	Capsicum_annuum Solanum_lycopersicum Solanum_tuberosum	PGSC0003DMP400040730 PGSC0003DMP400048229 Solyc04g011430.2.1 Solyc05g054550.2.1 contig03690
ORTHOMCL912	5	3	Capsicum_annuum Solanum_lycopersicum Solanum_tuberosum	PGSC0003DMP400040807 PGSC0003DMP400056081 Solyc04g014320.1.1 Solyc04g014330.1.1 contig07661
ORTHOMCL913	5	2	Solanum_lycopersicum Solanum_tuberosum	PGSC0003DMP400040809 PGSC0003DMP400040876 PGSC0003DMP400040879 PGSC0003DMP400058642 Solyc04g014290.1.1
ORTHOMCL914	5	2	Solanum_lycopersicum Solanum_tuberosum	PGSC0003DMP400040810 PGSC0003DMP400040877 PGSC0003DMP400040880 PGSC0003DMP400040883 Solyc04g014350.1.1
ORTHOMCL915	5	3	Capsicum_annuum Solanum_lycopersicum Solanum_tuberosum	PGSC0003DMP400041135 PGSC0003DMP400041791 Solyc01g104030.2.1 Solyc10g024360.1.1 contig08858
ORTHOMCL916	5	2	Solanum_lycopersicum Solanum_tuberosum	PGSC0003DMP400041237 PGSC0003DMP400041244 PGSC0003DMP400041246 PGSC0003DMP400056891 Solyc12g100230.1.1
ORTHOMCL917	5	2	Solanum_lycopersicum Solanum_tuberosum	PGSC0003DMP400041664 PGSC0003DMP400059921 Solyc03g031900.1.1 Solyc03g031910.2.1 Solyc06g010100.1.1
ORTHOMCL918	5	2	Solanum_lycopersicum Solanum_tuberosum	PGSC0003DMP400041721 PGSC0003DMP400043030 Solyc01g098090.2.1 Solyc08g023580.2.1 Solyc08g023590.2.1
ORTHOMCL919	5	3	Capsicum_annuum Solanum_lycopersicum Solanum_tuberosum	PGSC0003DMP400042282 PGSC0003DMP400055832 Solyc03g113490.2.1 Solyc06g071150.2.1 contig13634
ORTHOMCL920	5	3	Capsicum_annuum Solanum_lycopersicum Solanum_tuberosum	PGSC0003DMP400042518 PGSC0003DMP400055768 Solyc03g113520.2.1 Solyc06g071160.2.1 contig24024
ORTHOMCL921	5	3	Capsicum_annuum Solanum_lycopersicum Solanum_tuberosum	PGSC0003DMP400042551 Solyc01g087610.2.1 Solyc03g113820.1.1 Solyc03g113840.1.1 contig13410
ORTHOMCL922	5	3	Capsicum_annuum Solanum_lycopersicum Solanum_tuberosum	PGSC0003DMP400042645 PGSC0003DMP400049023 Solyc03g115080.2.1 Solyc10g081230.1.1 contig29095
ORTHOMCL923	5	2	Solanum_lycopersicum Solanum_tuberosum	PGSC0003DMP400042662 Solyc03g115270.1.1 Solyc03g115300.1.1 Solyc03g115310.1.1 Solyc03g115320.1.1
ORTHOMCL924	5	3	Capsicum_annuum Solanum_lycopersicum Solanum_tuberosum	PGSC0003DMP400043114 Solyc01g103200.2.1 Solyc01g103210.2.1 contig00251 contig11908
ORTHOMCL925	5	3	Capsicum_annuum Solanum_lycopersicum Solanum_tuberosum	PGSC0003DMP400043145 PGSC0003DMP400065778 Solyc01g103460.2.1 Solyc11g006480.1.1 contig23538
ORTHOMCL926	5	3	Capsicum_annuum Solanum_lycopersicum Solanum_tuberosum	PGSC0003DMP400043850 PGSC0003DMP400043851 Solyc01g086660.2.1 Solyc01g086670.2.1 contig06846
ORTHOMCL927	5	3	Capsicum_annuum Solanum_lycopersicum Solanum_tuberosum	PGSC0003DMP400044412 PGSC0003DMP400054077 Solyc03g098300.1.1 Solyc03g098310.1.1 contig11538
ORTHOMCL928	5	2	Solanum_lycopersicum Solanum_tuberosum	PGSC0003DMP400044452 Solyc02g068790.2.1 Solyc04g014940.1.1 Solyc04g014950.2.1 Solyc04g014960.2.1
ORTHOMCL929	5	3	Capsicum_annuum Solanum_lycopersicum Solanum_tuberosum	PGSC0003DMP400044732 PGSC0003DMP400044737 Solyc01g108350.2.1 Solyc01g108360.2.1 contig23295
ORTHOMCL930	5	3	Capsicum_annuum Solanum_lycopersicum Solanum_tuberosum	PGSC0003DMP400044750 PGSC0003DMP400044751 Solyc01g108520.1.1 Solyc01g108530.2.1 contig28359
ORTHOMCL931	5	3	Capsicum_annuum Solanum_lycopersicum Solanum_tuberosum	PGSC0003DMP400044833 PGSC0003DMP400044834 PGSC0003DMP400044835 Solyc01g107080.2.1 contig08968
ORTHOMCL932	5	2	Solanum_lycopersicum Solanum_tuberosum	PGSC0003DMP400044961 PGSC0003DMP400044962 PGSC0003DMP400044967 PGSC0003DMP400044969 Solyc01g108820.1.1
ORTHOMCL933	5	3	Capsicum_annuum Solanum_lycopersicum Solanum_tuberosum	PGSC0003DMP400044963 PGSC0003DMP400044972 Solyc01g108780.2.1 Solyc01g108810.2.1 contig21236
ORTHOMCL934	5	3	Capsicum_annuum Solanum_lycopersicum Solanum_tuberosum	PGSC0003DMP400044974 PGSC0003DMP400049978 Solyc01g108840.2.1 Solyc11g006040.1.1 contig05271
ORTHOMCL935	5	2	Solanum_lycopersicum Solanum_tuberosum	PGSC0003DMP400044988 Solyc01g108930.2.1 Solyc02g032070.1.1 Solyc02g032080.1.1 Solyc04g079590.2.1
ORTHOMCL936	5	3	Capsicum_annuum Solanum_lycopersicum Solanum_tuberosum	PGSC0003DMP400045080 PGSC0003DMP400045081 Solyc01g090350.2.1 Solyc01g090360.2.1 contig23487
ORTHOMCL937	5	2	Solanum_lycopersicum Solanum_tuberosum	PGSC0003DMP400045179 PGSC0003DMP400045182 PGSC0003DMP400054697 Solyc01g090430.2.1 Solyc10g047320.1.1
ORTHOMCL938	5	3	Capsicum_annuum Solanum_lycopersicum Solanum_tuberosum	PGSC0003DMP400046033 PGSC0003DMP400050240 Solyc06g063330.2.1 Solyc12g055800.1.1 contig01114
ORTHOMCL939	5	3	Capsicum_annuum Solanum_lycopersicum Solanum_tuberosum	PGSC0003DMP400046501 PGSC0003DMP400046503 Solyc06g019170.2.1 Solyc08g043170.2.1 contig02206
ORTHOMCL940	5	3	Capsicum_annuum Solanum_lycopersicum Solanum_tuberosum	PGSC0003DMP400046971 PGSC0003DMP400056197 Solyc03g097900.2.1 Solyc06g072490.2.1 contig28702
ORTHOMCL941	5	2	Solanum_lycopersicum Solanum_tuberosum	PGSC0003DMP400047428 Solyc04g015380.1.1 Solyc04g015390.2.1 Solyc04g015400.2.1 Solyc04g015430.2.1
ORTHOMCL942	5	3	Capsicum_annuum Solanum_lycopersicum Solanum_tuberosum	PGSC0003DMP400047523 PGSC0003DMP400047525 Solyc11g007860.1.1 Solyc11g007880.1.1 contig06282
ORTHOMCL943	5	3	Capsicum_annuum Solanum_lycopersicum Solanum_tuberosum	PGSC0003DMP400047724 PGSC0003DMP400047725 Solyc05g018320.2.1 contig25009 contig25082
ORTHOMCL944	5	1	Solanum_tuberosum	PGSC0003DMP400047905 PGSC0003DMP400047906 PGSC0003DMP400047907 PGSC0003DMP400047909 PGSC0003DMP400047949
ORTHOMCL945	5	3	Capsicum_annuum Solanum_lycopersicum Solanum_tuberosum	PGSC0003DMP400048388 PGSC0003DMP400049552 Solyc02g072100.2.1 Solyc03g006020.2.1 contig06074
ORTHOMCL946	5	3	Capsicum_annuum Solanum_lycopersicum Solanum_tuberosum	PGSC0003DMP400048507 PGSC0003DMP400048510 Solyc04g009560.2.1 Solyc09g007160.2.1 contig24985
ORTHOMCL947	5	2	Capsicum_annuum Solanum_tuberosum	PGSC0003DMP400048610 PGSC0003DMP400048612 PGSC0003DMP400064021 PGSC0003DMP400065139 contig32306
ORTHOMCL948	5	3	Capsicum_annuum Solanum_lycopersicum Solanum_tuberosum	PGSC0003DMP400049828 Solyc01g098710.2.1 Solyc08g029230.2.1 Solyc10g044740.1.1 contig09327
ORTHOMCL949	5	3	Capsicum_annuum Solanum_lycopersicum Solanum_tuberosum	PGSC0003DMP400049933 PGSC0003DMP400049960 Solyc11g005840.1.1 Solyc11g005860.1.1 contig26875
ORTHOMCL950	5	3	Capsicum_annuum Solanum_lycopersicum Solanum_tuberosum	PGSC0003DMP400050110 PGSC0003DMP400050111 Solyc09g082480.1.1 Solyc10g045190.1.1 contig28511
ORTHOMCL951	5	3	Capsicum_annuum Solanum_lycopersicum Solanum_tuberosum	PGSC0003DMP400051135 Solyc12g017920.1.1 Solyc12g096610.1.1 contig16966 contig26591
ORTHOMCL952	5	2	Capsicum_annuum Solanum_tuberosum	PGSC0003DMP400051249 PGSC0003DMP400051250 PGSC0003DMP400052891 PGSC0003DMP400060761 contig22114
ORTHOMCL953	5	2	Solanum_lycopersicum Solanum_tuberosum	PGSC0003DMP400051361 PGSC0003DMP400051362 PGSC0003DMP400059292 PGSC0003DMP400064451 Solyc04g008530.1.1
ORTHOMCL954	5	3	Capsicum_annuum Solanum_lycopersicum Solanum_tuberosum	PGSC0003DMP400052344 Solyc06g005170.2.1 Solyc08g014420.2.1 Solyc12g019460.1.1 contig03298
ORTHOMCL955	5	3	Capsicum_annuum Solanum_lycopersicum Solanum_tuberosum	PGSC0003DMP400052851 Solyc06g069480.2.1 Solyc06g071620.2.1 Solyc06g082100.2.1 contig02325
ORTHOMCL956	5	3	Capsicum_annuum Solanum_lycopersicum Solanum_tuberosum	PGSC0003DMP400052924 PGSC0003DMP400053042 PGSC0003DMP400053043 Solyc06g076080.1.1 contig03652
ORTHOMCL957	5	3	Capsicum_annuum Solanum_lycopersicum Solanum_tuberosum	PGSC0003DMP400053660 PGSC0003DMP400053700 Solyc04g074410.1.1 Solyc04g074450.1.1 contig29030
ORTHOMCL958	5	2	Solanum_lycopersicum Solanum_tuberosum	PGSC0003DMP400053764 PGSC0003DMP400053785 PGSC0003DMP400058422 PGSC0003DMP400059414 Solyc08g075900.1.1
ORTHOMCL959	5	3	Capsicum_annuum Solanum_lycopersicum Solanum_tuberosum	PGSC0003DMP400053828 PGSC0003DMP400053860 Solyc07g008110.2.1 Solyc07g008120.2.1 contig14139
ORTHOMCL960	5	3	Capsicum_annuum Solanum_lycopersicum Solanum_tuberosum	PGSC0003DMP400053926 Solyc01g110030.2.1 Solyc01g110040.2.1 contig04271 contig18617
ORTHOMCL961	5	3	Capsicum_annuum Solanum_lycopersicum Solanum_tuberosum	PGSC0003DMP400054302 PGSC0003DMP400054304 Solyc01g089880.2.1 Solyc01g089890.2.1 contig06321
ORTHOMCL962	5	3	Capsicum_annuum Solanum_lycopersicum Solanum_tuberosum	PGSC0003DMP400054475 PGSC0003DMP400054487 Solyc03g114140.2.1 Solyc05g007510.2.1 contig22079
ORTHOMCL963	5	3	Capsicum_annuum Solanum_lycopersicum Solanum_tuberosum	PGSC0003DMP400054653 PGSC0003DMP400054661 Solyc12g043110.1.1 Solyc12g043120.1.1 contig03623
ORTHOMCL964	5	3	Capsicum_annuum Solanum_lycopersicum Solanum_tuberosum	PGSC0003DMP400055305 PGSC0003DMP400055404 Solyc01g006290.2.1 Solyc01g006300.2.1 contig27776
ORTHOMCL965	5	3	Capsicum_annuum Solanum_lycopersicum Solanum_tuberosum	PGSC0003DMP400055792 Solyc03g113040.2.1 Solyc03g113060.2.1 Solyc06g070920.2.1 contig24558
ORTHOMCL966	5	3	Capsicum_annuum Solanum_lycopersicum Solanum_tuberosum	PGSC0003DMP400055898 Solyc06g064550.2.1 Solyc11g040390.1.1 contig03129 contig15196
ORTHOMCL967	5	1	Solanum_tuberosum	PGSC0003DMP400056615 PGSC0003DMP400059074 PGSC0003DMP400060843 PGSC0003DMP400064742 PGSC0003DMP400064802
ORTHOMCL968	5	2	Solanum_lycopersicum Solanum_tuberosum	PGSC0003DMP400056681 PGSC0003DMP400058241 PGSC0003DMP400059936 PGSC0003DMP400066962 Solyc04g050000.1.1
ORTHOMCL969	5	1	Solanum_tuberosum	PGSC0003DMP400056767 PGSC0003DMP400061724 PGSC0003DMP400064513 PGSC0003DMP400067577 PGSC0003DMP400068181
ORTHOMCL970	5	1	Solanum_tuberosum	PGSC0003DMP400056879 PGSC0003DMP400061719 PGSC0003DMP400064542 PGSC0003DMP400066344 PGSC0003DMP400069029
ORTHOMCL971	5	2	Solanum_lycopersicum Solanum_tuberosum	PGSC0003DMP400057038 PGSC0003DMP400058794 PGSC0003DMP400060237 PGSC0003DMP400064135 Solyc12g020020.1.1
ORTHOMCL972	5	1	Solanum_tuberosum	PGSC0003DMP400057172 PGSC0003DMP400061213 PGSC0003DMP400064107 PGSC0003DMP400065915 PGSC0003DMP400069447
ORTHOMCL973	5	1	Solanum_tuberosum	PGSC0003DMP400057175 PGSC0003DMP400062008 PGSC0003DMP400065877 PGSC0003DMP400067826 PGSC0003DMP400069182
ORTHOMCL974	5	1	Solanum_tuberosum	PGSC0003DMP400057178 PGSC0003DMP400059143 PGSC0003DMP400059760 PGSC0003DMP400062575 PGSC0003DMP400066530
ORTHOMCL975	5	1	Solanum_tuberosum	PGSC0003DMP400057188 PGSC0003DMP400058086 PGSC0003DMP400067098 PGSC0003DMP400067874 PGSC0003DMP400069106
ORTHOMCL976	5	2	Solanum_lycopersicum Solanum_tuberosum	PGSC0003DMP400057259 PGSC0003DMP400059589 PGSC0003DMP400061633 PGSC0003DMP400065816 Solyc12g062850.1.1
ORTHOMCL977	5	2	Solanum_lycopersicum Solanum_tuberosum	PGSC0003DMP400057395 PGSC0003DMP400061131 PGSC0003DMP400069140 Solyc12g010080.1.1 Solyc12g010100.1.1
ORTHOMCL978	5	1	Solanum_tuberosum	PGSC0003DMP400057462 PGSC0003DMP400057993 PGSC0003DMP400060897 PGSC0003DMP400061163 PGSC0003DMP400061486
ORTHOMCL979	5	1	Solanum_tuberosum	PGSC0003DMP400057464 PGSC0003DMP400058940 PGSC0003DMP400059790 PGSC0003DMP400060648 PGSC0003DMP400069400
ORTHOMCL980	5	1	Solanum_tuberosum	PGSC0003DMP400057515 PGSC0003DMP400057760 PGSC0003DMP400062136 PGSC0003DMP400063502 PGSC0003DMP400063584
ORTHOMCL981	5	1	Solanum_tuberosum	PGSC0003DMP400058234 PGSC0003DMP400058614 PGSC0003DMP400060997 PGSC0003DMP400067659 PGSC0003DMP400068235
ORTHOMCL982	5	1	Solanum_tuberosum	PGSC0003DMP400058324 PGSC0003DMP400063084 PGSC0003DMP400063654 PGSC0003DMP400064758 PGSC0003DMP400066613
ORTHOMCL983	5	2	Solanum_lycopersicum Solanum_tuberosum	PGSC0003DMP400058535 PGSC0003DMP400062521 Solyc01g103810.1.1 Solyc05g018740.1.1 Solyc05g020000.1.1
ORTHOMCL984	5	1	Solanum_tuberosum	PGSC0003DMP400058846 PGSC0003DMP400062784 PGSC0003DMP400064497 PGSC0003DMP400067843 PGSC0003DMP400068047
ORTHOMCL985	5	3	Capsicum_annuum Solanum_lycopersicum Solanum_tuberosum	PGSC0003DMP400059366 Solyc01g067070.2.1 Solyc12g099630.1.1 contig05182 contig14177
ORTHOMCL986	5	1	Solanum_tuberosum	PGSC0003DMP400059539 PGSC0003DMP400060109 PGSC0003DMP400062158 PGSC0003DMP400063741 PGSC0003DMP400067794
ORTHOMCL987	5	1	Solanum_tuberosum	PGSC0003DMP400059614 PGSC0003DMP400060052 PGSC0003DMP400060441 PGSC0003DMP400064219 PGSC0003DMP400067095
ORTHOMCL988	5	1	Solanum_tuberosum	PGSC0003DMP400060387 PGSC0003DMP400061335 PGSC0003DMP400061437 PGSC0003DMP400062047 PGSC0003DMP400062223
ORTHOMCL989	5	2	Solanum_lycopersicum Solanum_tuberosum	PGSC0003DMP400060424 PGSC0003DMP400063955 PGSC0003DMP400067241 Solyc05g015260.1.1 Solyc05g015270.1.1
ORTHOMCL990	5	2	Solanum_lycopersicum Solanum_tuberosum	PGSC0003DMP400060562 PGSC0003DMP400065986 PGSC0003DMP400066096 PGSC0003DMP400069405 Solyc05g014940.1.1
ORTHOMCL991	5	2	Solanum_lycopersicum Solanum_tuberosum	PGSC0003DMP400061155 PGSC0003DMP400062861 PGSC0003DMP400066521 PGSC0003DMP400067379 Solyc05g014800.1.1
ORTHOMCL992	5	2	Solanum_lycopersicum Solanum_tuberosum	PGSC0003DMP400062654 PGSC0003DMP400067767 PGSC0003DMP400069047 PGSC0003DMP400069271 Solyc03g114260.1.1
ORTHOMCL993	5	2	Solanum_lycopersicum Solanum_tuberosum	PGSC0003DMP400062875 PGSC0003DMP400066272 PGSC0003DMP400066745 PGSC0003DMP400068007 Solyc01g044470.1.1
ORTHOMCL994	5	3	Capsicum_annuum Solanum_lycopersicum Solanum_tuberosum	PGSC0003DMP400063304 Solyc02g068940.1.1 Solyc02g068960.1.1 Solyc02g068990.2.1 contig25789
ORTHOMCL995	5	3	Capsicum_annuum Solanum_lycopersicum Solanum_tuberosum	PGSC0003DMP400065696 PGSC0003DMP400067225 Solyc01g079960.2.1 Solyc01g079970.2.1 contig26662
ORTHOMCL996	5	2	Solanum_lycopersicum Solanum_tuberosum	PGSC0003DMP400068346 Solyc02g060560.1.1 Solyc02g061600.1.1 Solyc02g061660.1.1 Solyc02g061700.1.1
ORTHOMCL997	5	1	Solanum_lycopersicum	Solyc00g006690.2.1 Solyc00g018970.1.1 Solyc06g024200.1.1 Solyc06g024380.1.1 Solyc11g027660.1.1
ORTHOMCL998	5	1	Solanum_lycopersicum	Solyc00g029800.1.1 Solyc00g111170.1.1 Solyc00g287330.1.1 Solyc01g047580.1.1 Solyc10g033560.1.1
ORTHOMCL999	5	1	Solanum_lycopersicum	Solyc01g007660.2.1 Solyc03g122010.1.1 Solyc09g050070.1.1 Solyc09g061460.1.1 Solyc11g021110.1.1
ORTHOMCL1000	5	1	Solanum_lycopersicum	Solyc01g012640.1.1 Solyc01g013780.1.1 Solyc01g013840.1.1 Solyc01g014460.1.1 Solyc01g014800.1.1
ORTHOMCL1001	5	1	Solanum_lycopersicum	Solyc01g016820.1.1 Solyc01g016840.1.1 Solyc12g040600.1.1 Solyc12g040610.1.1 Solyc12g040630.1.1
ORTHOMCL1002	5	1	Solanum_lycopersicum	Solyc01g017190.1.1 Solyc01g065760.1.1 Solyc02g011890.1.1 Solyc06g009580.1.1 Solyc11g021120.1.1
ORTHOMCL1003	5	1	Solanum_lycopersicum	Solyc01g065940.1.1 Solyc01g065950.1.1 Solyc01g066220.1.1 Solyc01g066240.1.1 Solyc01g066250.1.1
ORTHOMCL1004	5	1	Solanum_lycopersicum	Solyc01g095950.1.1 Solyc02g067590.1.1 Solyc08g028740.1.1 Solyc10g017920.1.1 Solyc12g035950.1.1
ORTHOMCL1005	5	2	Capsicum_annuum Solanum_lycopersicum	Solyc01g099300.2.1 Solyc02g084700.2.1 Solyc06g071580.2.1 contig07316 contig10463
ORTHOMCL1006	5	1	Solanum_lycopersicum	Solyc01g099430.2.1 Solyc01g099440.2.1 Solyc01g099460.1.1 Solyc01g099500.1.1 Solyc02g088430.1.1
ORTHOMCL1007	5	2	Capsicum_annuum Solanum_lycopersicum	Solyc01g100530.2.1 Solyc04g015580.2.1 Solyc11g044480.1.1 contig07429 contig16920
ORTHOMCL1008	5	1	Solanum_lycopersicum	Solyc02g011850.1.1 Solyc05g016220.1.1 Solyc08g016000.1.1 Solyc11g021300.1.1 Solyc12g035550.1.1
ORTHOMCL1009	5	1	Solanum_lycopersicum	Solyc02g021130.1.1 Solyc09g015540.1.1 Solyc09g059000.1.1 Solyc12g019380.1.1 Solyc12g019400.1.1
ORTHOMCL1010	5	1	Solanum_lycopersicum	Solyc02g093260.1.1 Solyc03g117140.1.1 Solyc06g062410.1.1 Solyc06g076810.1.1 Solyc09g074770.1.1
ORTHOMCL1011	5	1	Solanum_lycopersicum	Solyc03g013200.1.1 Solyc07g032550.1.1 Solyc09g055970.1.1 Solyc11g028250.1.1 Solyc11g030410.1.1
ORTHOMCL1012	5	1	Solanum_lycopersicum	Solyc03g051670.1.1 Solyc03g051700.1.1 Solyc05g021580.2.1 Solyc07g021050.1.1 Solyc09g037010.1.1
ORTHOMCL1013	5	1	Solanum_lycopersicum	Solyc03g095670.1.1 Solyc03g095680.1.1 Solyc07g064540.1.1 Solyc09g042480.1.1 Solyc12g043070.1.1
ORTHOMCL1014	5	1	Solanum_lycopersicum	Solyc04g014450.1.1 Solyc04g076640.1.1 Solyc04g076650.1.1 Solyc04g076660.2.1 Solyc11g011310.1.1
ORTHOMCL1015	5	1	Solanum_lycopersicum	Solyc04g052900.1.1 Solyc04g052920.1.1 Solyc04g052930.1.1 Solyc04g052940.1.1 Solyc04g052950.1.1
ORTHOMCL1016	5	1	Solanum_lycopersicum	Solyc04g064470.1.1 Solyc05g013950.1.1 Solyc06g075520.2.1 Solyc09g056180.2.1 Solyc11g039930.1.1
ORTHOMCL1017	5	1	Solanum_lycopersicum	Solyc05g018250.2.1 Solyc05g045850.1.1 Solyc05g045930.1.1 Solyc09g015870.2.1 Solyc09g015880.2.1
ORTHOMCL1018	5	1	Solanum_lycopersicum	Solyc05g025830.1.1 Solyc05g026280.1.1 Solyc08g028660.1.1 Solyc10g046910.1.1 Solyc11g044710.1.1
ORTHOMCL1019	5	1	Solanum_lycopersicum	Solyc06g033800.1.1 Solyc06g052090.1.1 Solyc06g052110.1.1 Solyc06g052120.2.1 Solyc06g052130.1.1
ORTHOMCL1020	5	1	Solanum_lycopersicum	Solyc07g009030.2.1 Solyc07g009040.2.1 Solyc07g009060.2.1 Solyc07g009070.2.1 Solyc07g009090.2.1
ORTHOMCL1021	5	1	Solanum_lycopersicum	Solyc07g042410.1.1 Solyc07g042420.1.1 Solyc08g062100.1.1 Solyc08g062110.1.1 Solyc12g042860.1.1
ORTHOMCL1022	5	1	Solanum_lycopersicum	Solyc08g059770.1.1 Solyc08g060870.1.1 Solyc08g060880.1.1 Solyc08g060890.1.1 Solyc08g060900.1.1
ORTHOMCL1023	5	1	Solanum_lycopersicum	Solyc08g065570.1.1 Solyc08g065590.1.1 Solyc08g065720.1.1 Solyc08g065740.1.1 Solyc08g065750.1.1
ORTHOMCL1024	5	1	Solanum_lycopersicum	Solyc09g089490.2.1 Solyc09g089500.2.1 Solyc09g089510.2.1 Solyc09g089520.2.1 Solyc09g089540.2.1
ORTHOMCL1025	5	1	Solanum_lycopersicum	Solyc10g049510.1.1 Solyc10g054950.1.1 Solyc10g054980.1.1 Solyc10g055100.1.1 Solyc10g055160.1.1
ORTHOMCL1026	5	1	Solanum_lycopersicum	Solyc11g061850.1.1 Solyc11g063460.1.1 Solyc11g063650.1.1 Solyc11g063680.1.1 Solyc11g063700.1.1
ORTHOMCL1027	4	3	Capsicum_annuum Solanum_lycopersicum Solanum_tuberosum	PGSC0003DMP400000119 PGSC0003DMP400000432 Solyc01g090780.2.1 contig28172
ORTHOMCL1028	4	3	Capsicum_annuum Solanum_lycopersicum Solanum_tuberosum	PGSC0003DMP400000187 Solyc01g095320.2.1 contig01125 contig23405
ORTHOMCL1029	4	1	Solanum_tuberosum	PGSC0003DMP400000192 PGSC0003DMP400011885 PGSC0003DMP400022724 PGSC0003DMP400031414
ORTHOMCL1030	4	2	Solanum_lycopersicum Solanum_tuberosum	PGSC0003DMP400000325 Solyc01g094080.2.1 Solyc01g094100.2.1 Solyc01g094120.2.1
ORTHOMCL1031	4	3	Capsicum_annuum Solanum_lycopersicum Solanum_tuberosum	PGSC0003DMP400000362 Solyc01g094530.2.1 Solyc01g094550.2.1 contig13161
ORTHOMCL1032	4	3	Capsicum_annuum Solanum_lycopersicum Solanum_tuberosum	PGSC0003DMP400000379 Solyc01g094770.2.1 contig14421 contig26104
ORTHOMCL1033	4	3	Capsicum_annuum Solanum_lycopersicum Solanum_tuberosum	PGSC0003DMP400000404 Solyc01g094890.2.1 Solyc01g094910.2.1 contig24866
ORTHOMCL1034	4	3	Capsicum_annuum Solanum_lycopersicum Solanum_tuberosum	PGSC0003DMP400000483 Solyc01g095970.2.1 Solyc05g050600.2.1 contig05179
ORTHOMCL1035	4	3	Capsicum_annuum Solanum_lycopersicum Solanum_tuberosum	PGSC0003DMP400000543 PGSC0003DMP400067598 Solyc12g009110.1.1 contig14084
ORTHOMCL1036	4	3	Capsicum_annuum Solanum_lycopersicum Solanum_tuberosum	PGSC0003DMP400000551 Solyc07g040740.2.1 Solyc12g008970.1.1 contig18505
ORTHOMCL1037	4	3	Capsicum_annuum Solanum_lycopersicum Solanum_tuberosum	PGSC0003DMP400000708 Solyc12g008470.1.1 Solyc12g008480.1.1 contig10226
ORTHOMCL1038	4	3	Capsicum_annuum Solanum_lycopersicum Solanum_tuberosum	PGSC0003DMP400000750 Solyc07g019670.2.1 Solyc12g007170.1.1 contig07797
ORTHOMCL1039	4	2	Solanum_lycopersicum Solanum_tuberosum	PGSC0003DMP400000967 PGSC0003DMP400012319 Solyc02g067730.1.1 Solyc02g086850.1.1
ORTHOMCL1040	4	3	Capsicum_annuum Solanum_lycopersicum Solanum_tuberosum	PGSC0003DMP400001013 Solyc02g087180.2.1 Solyc04g014240.1.1 contig03495
ORTHOMCL1041	4	2	Solanum_lycopersicum Solanum_tuberosum	PGSC0003DMP400001018 PGSC0003DMP400031549 Solyc02g086530.2.1 Solyc03g112500.2.1
ORTHOMCL1042	4	3	Capsicum_annuum Solanum_lycopersicum Solanum_tuberosum	PGSC0003DMP400001049 PGSC0003DMP400001050 Solyc02g086890.2.1 contig02421
ORTHOMCL1043	4	3	Capsicum_annuum Solanum_lycopersicum Solanum_tuberosum	PGSC0003DMP400001130 PGSC0003DMP400005669 Solyc03g096990.2.1 contig05718
ORTHOMCL1044	4	3	Capsicum_annuum Solanum_lycopersicum Solanum_tuberosum	PGSC0003DMP400001251 PGSC0003DMP400029924 Solyc03g116470.1.1 contig01127
ORTHOMCL1045	4	3	Capsicum_annuum Solanum_lycopersicum Solanum_tuberosum	PGSC0003DMP400001277 Solyc03g116820.2.1 Solyc03g116830.2.1 contig07983
ORTHOMCL1046	4	3	Capsicum_annuum Solanum_lycopersicum Solanum_tuberosum	PGSC0003DMP400001291 PGSC0003DMP400042400 Solyc12g038980.1.1 contig03559
ORTHOMCL1047	4	3	Capsicum_annuum Solanum_lycopersicum Solanum_tuberosum	PGSC0003DMP400001296 Solyc10g050330.1.1 Solyc12g082720.1.1 contig23248
ORTHOMCL1048	4	3	Capsicum_annuum Solanum_lycopersicum Solanum_tuberosum	PGSC0003DMP400001322 PGSC0003DMP400010895 Solyc07g049250.1.1 contig24380
ORTHOMCL1049	4	1	Solanum_tuberosum	PGSC0003DMP400001340 PGSC0003DMP400001341 PGSC0003DMP400011389 PGSC0003DMP400063829
ORTHOMCL1050	4	3	Capsicum_annuum Solanum_lycopersicum Solanum_tuberosum	PGSC0003DMP400001350 PGSC0003DMP400058496 Solyc07g049420.1.1 contig03675
ORTHOMCL1051	4	3	Capsicum_annuum Solanum_lycopersicum Solanum_tuberosum	PGSC0003DMP400001378 Solyc01g109600.2.1 contig10362 contig27198
ORTHOMCL1052	4	3	Capsicum_annuum Solanum_lycopersicum Solanum_tuberosum	PGSC0003DMP400001510 PGSC0003DMP400001512 Solyc04g071010.2.1 contig04058
ORTHOMCL1053	4	3	Capsicum_annuum Solanum_lycopersicum Solanum_tuberosum	PGSC0003DMP400001559 Solyc05g009710.2.1 Solyc12g070100.1.1 contig18139
ORTHOMCL1054	4	3	Capsicum_annuum Solanum_lycopersicum Solanum_tuberosum	PGSC0003DMP400001694 Solyc06g060260.2.1 Solyc11g018550.2.1 contig00341
ORTHOMCL1055	4	3	Capsicum_annuum Solanum_lycopersicum Solanum_tuberosum	PGSC0003DMP400001754 PGSC0003DMP400067969 Solyc07g044970.1.1 contig10009
ORTHOMCL1056	4	3	Capsicum_annuum Solanum_lycopersicum Solanum_tuberosum	PGSC0003DMP400001770 Solyc07g045010.2.1 contig00282 contig26812
ORTHOMCL1057	4	2	Solanum_lycopersicum Solanum_tuberosum	PGSC0003DMP400001788 PGSC0003DMP400015411 Solyc03g051590.1.1 Solyc11g039990.1.1
ORTHOMCL1058	4	1	Solanum_tuberosum	PGSC0003DMP400001896 PGSC0003DMP400040759 PGSC0003DMP400044129 PGSC0003DMP400044130
ORTHOMCL1059	4	2	Solanum_lycopersicum Solanum_tuberosum	PGSC0003DMP400001904 PGSC0003DMP400043121 Solyc01g103230.2.1 Solyc11g042460.1.1
ORTHOMCL1060	4	3	Capsicum_annuum Solanum_lycopersicum Solanum_tuberosum	PGSC0003DMP400001945 Solyc07g064210.2.1 Solyc08g080490.2.1 contig32171
ORTHOMCL1061	4	1	Solanum_tuberosum	PGSC0003DMP400002150 PGSC0003DMP400004230 PGSC0003DMP400063936 PGSC0003DMP400066115
ORTHOMCL1062	4	3	Capsicum_annuum Solanum_lycopersicum Solanum_tuberosum	PGSC0003DMP400002164 PGSC0003DMP400017884 Solyc02g065550.2.1 contig25040
ORTHOMCL1063	4	3	Capsicum_annuum Solanum_lycopersicum Solanum_tuberosum	PGSC0003DMP400002269 PGSC0003DMP400012189 Solyc11g056680.1.1 contig29989
ORTHOMCL1064	4	3	Capsicum_annuum Solanum_lycopersicum Solanum_tuberosum	PGSC0003DMP400002348 PGSC0003DMP400002554 Solyc02g087650.2.1 contig25311
ORTHOMCL1065	4	3	Capsicum_annuum Solanum_lycopersicum Solanum_tuberosum	PGSC0003DMP400002362 Solyc02g087770.2.1 Solyc02g087780.2.1 contig31740
ORTHOMCL1066	4	2	Solanum_lycopersicum Solanum_tuberosum	PGSC0003DMP400002394 PGSC0003DMP400016994 PGSC0003DMP400016998 Solyc02g088140.1.1
ORTHOMCL1067	4	3	Capsicum_annuum Solanum_lycopersicum Solanum_tuberosum	PGSC0003DMP400002402 PGSC0003DMP400002406 Solyc02g088270.2.1 contig06020
ORTHOMCL1068	4	3	Capsicum_annuum Solanum_lycopersicum Solanum_tuberosum	PGSC0003DMP400002464 PGSC0003DMP400002467 Solyc02g089090.2.1 contig28244
ORTHOMCL1069	4	3	Capsicum_annuum Solanum_lycopersicum Solanum_tuberosum	PGSC0003DMP400002487 PGSC0003DMP400002488 Solyc02g089260.2.1 contig05467
ORTHOMCL1070	4	3	Capsicum_annuum Solanum_lycopersicum Solanum_tuberosum	PGSC0003DMP400002539 PGSC0003DMP400002540 Solyc02g087540.1.1 contig05216
ORTHOMCL1071	4	3	Capsicum_annuum Solanum_lycopersicum Solanum_tuberosum	PGSC0003DMP400002552 PGSC0003DMP400031536 Solyc02g087710.2.1 contig04354
ORTHOMCL1072	4	3	Capsicum_annuum Solanum_lycopersicum Solanum_tuberosum	PGSC0003DMP400002563 PGSC0003DMP400054471 Solyc02g087930.2.1 contig27825
ORTHOMCL1073	4	3	Capsicum_annuum Solanum_lycopersicum Solanum_tuberosum	PGSC0003DMP400002620 PGSC0003DMP400043625 Solyc02g067080.2.1 contig05601
ORTHOMCL1074	4	2	Solanum_lycopersicum Solanum_tuberosum	PGSC0003DMP400002641 PGSC0003DMP400002643 Solyc02g088870.1.1 Solyc02g088880.1.1
ORTHOMCL1075	4	2	Solanum_lycopersicum Solanum_tuberosum	PGSC0003DMP400002675 Solyc01g110640.1.1 Solyc01g110690.2.1 Solyc02g082660.2.1
ORTHOMCL1076	4	3	Capsicum_annuum Solanum_lycopersicum Solanum_tuberosum	PGSC0003DMP400002687 Solyc05g053130.2.1 Solyc09g091020.2.1 contig24546
ORTHOMCL1077	4	2	Solanum_lycopersicum Solanum_tuberosum	PGSC0003DMP400002770 PGSC0003DMP400002772 Solyc02g083000.1.1 Solyc02g083030.1.1
ORTHOMCL1078	4	3	Capsicum_annuum Solanum_lycopersicum Solanum_tuberosum	PGSC0003DMP400002773 Solyc02g083040.1.1 Solyc02g083050.1.1 contig15176
ORTHOMCL1079	4	3	Capsicum_annuum Solanum_lycopersicum Solanum_tuberosum	PGSC0003DMP400002817 Solyc09g090840.2.1 contig03025 contig23732
ORTHOMCL1080	4	3	Capsicum_annuum Solanum_lycopersicum Solanum_tuberosum	PGSC0003DMP400002834 PGSC0003DMP400022032 Solyc07g063290.2.1 contig08761
ORTHOMCL1081	4	3	Capsicum_annuum Solanum_lycopersicum Solanum_tuberosum	PGSC0003DMP400002844 Solyc02g082750.2.1 Solyc10g076590.1.1 contig13831
ORTHOMCL1082	4	3	Capsicum_annuum Solanum_lycopersicum Solanum_tuberosum	PGSC0003DMP400002882 Solyc01g111280.2.1 Solyc01g111300.2.1 contig28986
ORTHOMCL1083	4	3	Capsicum_annuum Solanum_lycopersicum Solanum_tuberosum	PGSC0003DMP400002883 PGSC0003DMP400016934 Solyc01g111240.2.1 contig18675
ORTHOMCL1084	4	3	Capsicum_annuum Solanum_lycopersicum Solanum_tuberosum	PGSC0003DMP400002996 Solyc01g080860.2.1 contig09630 contig30190
ORTHOMCL1085	4	3	Capsicum_annuum Solanum_lycopersicum Solanum_tuberosum	PGSC0003DMP400003068 PGSC0003DMP400003069 Solyc01g088440.2.1 contig31439
ORTHOMCL1086	4	2	Solanum_lycopersicum Solanum_tuberosum	PGSC0003DMP400003127 PGSC0003DMP400013804 PGSC0003DMP400030162 Solyc09g055950.1.1
ORTHOMCL1087	4	2	Solanum_lycopersicum Solanum_tuberosum	PGSC0003DMP400003134 PGSC0003DMP400003135 PGSC0003DMP400060123 Solyc09g007580.1.1
ORTHOMCL1088	4	3	Capsicum_annuum Solanum_lycopersicum Solanum_tuberosum	PGSC0003DMP400003137 Solyc09g007630.2.1 contig10323 contig13875
ORTHOMCL1089	4	3	Capsicum_annuum Solanum_lycopersicum Solanum_tuberosum	PGSC0003DMP400003139 PGSC0003DMP400018496 Solyc09g007650.1.1 contig21125
ORTHOMCL1090	4	3	Capsicum_annuum Solanum_lycopersicum Solanum_tuberosum	PGSC0003DMP400003141 Solyc09g007670.2.1 Solyc10g086070.1.1 contig24602
ORTHOMCL1091	4	3	Capsicum_annuum Solanum_lycopersicum Solanum_tuberosum	PGSC0003DMP400003217 PGSC0003DMP400036415 Solyc01g081400.2.1 contig22660
ORTHOMCL1092	4	3	Capsicum_annuum Solanum_lycopersicum Solanum_tuberosum	PGSC0003DMP400003296 PGSC0003DMP400046049 Solyc08g077470.2.1 contig20372
ORTHOMCL1093	4	3	Capsicum_annuum Solanum_lycopersicum Solanum_tuberosum	PGSC0003DMP400003337 Solyc08g007110.2.1 Solyc08g077420.2.1 contig23794
ORTHOMCL1094	4	1	Solanum_tuberosum	PGSC0003DMP400003356 PGSC0003DMP400029211 PGSC0003DMP400048770 PGSC0003DMP400052415
ORTHOMCL1095	4	2	Solanum_lycopersicum Solanum_tuberosum	PGSC0003DMP400003377 PGSC0003DMP400003379 Solyc04g055140.1.1 Solyc04g055150.1.1
ORTHOMCL1096	4	3	Capsicum_annuum Solanum_lycopersicum Solanum_tuberosum	PGSC0003DMP400003395 PGSC0003DMP400026307 Solyc09g059240.2.1 contig24914
ORTHOMCL1097	4	3	Capsicum_annuum Solanum_lycopersicum Solanum_tuberosum	PGSC0003DMP400003426 PGSC0003DMP400027297 Solyc05g006090.2.1 contig30362
ORTHOMCL1098	4	3	Capsicum_annuum Solanum_lycopersicum Solanum_tuberosum	PGSC0003DMP400003446 PGSC0003DMP400043596 Solyc04g005160.1.1 contig32117
ORTHOMCL1099	4	2	Solanum_lycopersicum Solanum_tuberosum	PGSC0003DMP400003462 Solyc04g005360.1.1 Solyc04g005370.2.1 Solyc04g025410.1.1
ORTHOMCL1100	4	2	Solanum_lycopersicum Solanum_tuberosum	PGSC0003DMP400003531 PGSC0003DMP400032198 Solyc08g005580.2.1 Solyc08g075430.2.1
ORTHOMCL1101	4	3	Capsicum_annuum Solanum_lycopersicum Solanum_tuberosum	PGSC0003DMP400003773 Solyc06g061090.2.1 Solyc06g061100.2.1 contig29189
ORTHOMCL1102	4	3	Capsicum_annuum Solanum_lycopersicum Solanum_tuberosum	PGSC0003DMP400003905 PGSC0003DMP400055625 Solyc04g009330.2.1 contig07093
ORTHOMCL1103	4	3	Capsicum_annuum Solanum_lycopersicum Solanum_tuberosum	PGSC0003DMP400003927 Solyc08g065480.2.1 Solyc10g084140.1.1 contig04772
ORTHOMCL1104	4	2	Solanum_lycopersicum Solanum_tuberosum	PGSC0003DMP400003938 Solyc08g065500.1.1 Solyc08g065540.2.1 Solyc08g065670.2.1
ORTHOMCL1105	4	2	Solanum_lycopersicum Solanum_tuberosum	PGSC0003DMP400003998 PGSC0003DMP400042667 Solyc03g115390.2.1 Solyc12g017700.1.1
ORTHOMCL1106	4	3	Capsicum_annuum Solanum_lycopersicum Solanum_tuberosum	PGSC0003DMP400004062 PGSC0003DMP400039549 Solyc03g006350.2.1 contig04671
ORTHOMCL1107	4	3	Capsicum_annuum Solanum_lycopersicum Solanum_tuberosum	PGSC0003DMP400004167 Solyc01g065490.2.1 Solyc09g098090.2.1 contig06217
ORTHOMCL1108	4	3	Capsicum_annuum Solanum_lycopersicum Solanum_tuberosum	PGSC0003DMP400004250 Solyc03g032220.2.1 Solyc04g063210.2.1 contig25532
ORTHOMCL1109	4	3	Capsicum_annuum Solanum_lycopersicum Solanum_tuberosum	PGSC0003DMP400004264 PGSC0003DMP400004265 Solyc07g042270.2.1 contig24784
ORTHOMCL1110	4	2	Solanum_lycopersicum Solanum_tuberosum	PGSC0003DMP400004277 PGSC0003DMP400056038 Solyc01g105680.2.1 Solyc10g047530.1.1
ORTHOMCL1111	4	3	Capsicum_annuum Solanum_lycopersicum Solanum_tuberosum	PGSC0003DMP400004286 PGSC0003DMP400035292 Solyc09g013120.2.1 contig25256
ORTHOMCL1112	4	1	Solanum_tuberosum	PGSC0003DMP400004296 PGSC0003DMP400011899 PGSC0003DMP400013193 PGSC0003DMP400033169
ORTHOMCL1113	4	3	Capsicum_annuum Solanum_lycopersicum Solanum_tuberosum	PGSC0003DMP400004385 PGSC0003DMP400020588 Solyc03g121980.2.1 contig17863
ORTHOMCL1114	4	3	Capsicum_annuum Solanum_lycopersicum Solanum_tuberosum	PGSC0003DMP400004454 Solyc03g121250.2.1 Solyc08g065880.2.1 contig25995
ORTHOMCL1115	4	3	Capsicum_annuum Solanum_lycopersicum Solanum_tuberosum	PGSC0003DMP400004459 PGSC0003DMP400046600 Solyc12g044640.1.1 contig17585
ORTHOMCL1116	4	3	Capsicum_annuum Solanum_lycopersicum Solanum_tuberosum	PGSC0003DMP400004506 PGSC0003DMP400061262 Solyc03g120790.1.1 contig28951
ORTHOMCL1117	4	3	Capsicum_annuum Solanum_lycopersicum Solanum_tuberosum	PGSC0003DMP400004535 Solyc03g120550.2.1 Solyc03g120560.2.1 contig01684
ORTHOMCL1118	4	3	Capsicum_annuum Solanum_lycopersicum Solanum_tuberosum	PGSC0003DMP400004581 Solyc03g122020.2.1 Solyc06g062900.2.1 contig17117
ORTHOMCL1119	4	3	Capsicum_annuum Solanum_lycopersicum Solanum_tuberosum	PGSC0003DMP400004609 Solyc03g121710.2.1 Solyc06g062720.1.1 contig01666
ORTHOMCL1120	4	3	Capsicum_annuum Solanum_lycopersicum Solanum_tuberosum	PGSC0003DMP400004721 PGSC0003DMP400028883 Solyc06g066800.1.1 contig24744
ORTHOMCL1121	4	3	Capsicum_annuum Solanum_lycopersicum Solanum_tuberosum	PGSC0003DMP400004729 Solyc03g120350.2.1 Solyc06g066790.2.1 contig02162
ORTHOMCL1122	4	3	Capsicum_annuum Solanum_lycopersicum Solanum_tuberosum	PGSC0003DMP400004742 PGSC0003DMP400020590 Solyc12g049210.1.1 contig05914
ORTHOMCL1123	4	3	Capsicum_annuum Solanum_lycopersicum Solanum_tuberosum	PGSC0003DMP400004765 Solyc09g009430.2.1 Solyc10g083490.1.1 contig02146
ORTHOMCL1124	4	3	Capsicum_annuum Solanum_lycopersicum Solanum_tuberosum	PGSC0003DMP400004858 PGSC0003DMP400006794 Solyc09g074300.1.1 contig00595
ORTHOMCL1125	4	3	Capsicum_annuum Solanum_lycopersicum Solanum_tuberosum	PGSC0003DMP400004878 Solyc09g009120.2.1 Solyc10g083590.1.1 contig15186
ORTHOMCL1126	4	3	Capsicum_annuum Solanum_lycopersicum Solanum_tuberosum	PGSC0003DMP400004883 Solyc09g009080.2.1 Solyc10g083630.1.1 contig04750
ORTHOMCL1127	4	2	Solanum_lycopersicum Solanum_tuberosum	PGSC0003DMP400005000 Solyc00g011660.1.1 Solyc03g043580.1.1 Solyc03g044110.1.1
ORTHOMCL1128	4	3	Capsicum_annuum Solanum_lycopersicum Solanum_tuberosum	PGSC0003DMP400005015 Solyc01g100760.2.1 Solyc01g100770.2.1 contig00890
ORTHOMCL1129	4	3	Capsicum_annuum Solanum_lycopersicum Solanum_tuberosum	PGSC0003DMP400005101 Solyc01g011000.2.1 Solyc04g005510.2.1 contig31866
ORTHOMCL1130	4	3	Capsicum_annuum Solanum_lycopersicum Solanum_tuberosum	PGSC0003DMP400005160 Solyc04g005590.2.1 Solyc05g013190.2.1 contig03441
ORTHOMCL1131	4	2	Solanum_lycopersicum Solanum_tuberosum	PGSC0003DMP400005202 PGSC0003DMP400005208 Solyc12g009510.1.1 Solyc12g009520.1.1
ORTHOMCL1132	4	3	Capsicum_annuum Solanum_lycopersicum Solanum_tuberosum	PGSC0003DMP400005233 Solyc01g007380.1.1 Solyc10g045220.1.1 contig29948
ORTHOMCL1133	4	3	Capsicum_annuum Solanum_lycopersicum Solanum_tuberosum	PGSC0003DMP400005255 Solyc12g009430.1.1 Solyc12g009440.1.1 contig00898
ORTHOMCL1134	4	3	Capsicum_annuum Solanum_lycopersicum Solanum_tuberosum	PGSC0003DMP400005262 PGSC0003DMP400024000 Solyc12g009410.1.1 contig28155
ORTHOMCL1135	4	2	Solanum_lycopersicum Solanum_tuberosum	PGSC0003DMP400005350 PGSC0003DMP400025949 Solyc01g009300.2.1 Solyc11g071970.1.1
ORTHOMCL1136	4	1	Solanum_tuberosum	PGSC0003DMP400005447 PGSC0003DMP400024348 PGSC0003DMP400026129 PGSC0003DMP400040277
ORTHOMCL1137	4	3	Capsicum_annuum Solanum_lycopersicum Solanum_tuberosum	PGSC0003DMP400005540 Solyc02g071180.2.1 Solyc03g005750.2.1 contig26767
ORTHOMCL1138	4	3	Capsicum_annuum Solanum_lycopersicum Solanum_tuberosum	PGSC0003DMP400005594 Solyc01g110320.2.1 Solyc10g054320.1.1 contig27205
ORTHOMCL1139	4	2	Solanum_lycopersicum Solanum_tuberosum	PGSC0003DMP400005638 PGSC0003DMP400018878 Solyc01g106210.2.1 Solyc01g106260.2.1
ORTHOMCL1140	4	3	Capsicum_annuum Solanum_lycopersicum Solanum_tuberosum	PGSC0003DMP400005719 PGSC0003DMP400046003 Solyc03g097200.2.1 contig05388
ORTHOMCL1141	4	2	Solanum_lycopersicum Solanum_tuberosum	PGSC0003DMP400005799 PGSC0003DMP400005800 Solyc03g082450.2.1 Solyc03g082470.2.1
ORTHOMCL1142	4	3	Capsicum_annuum Solanum_lycopersicum Solanum_tuberosum	PGSC0003DMP400005818 PGSC0003DMP400005819 Solyc03g082520.1.1 contig19930
ORTHOMCL1143	4	1	Solanum_tuberosum	PGSC0003DMP400005825 PGSC0003DMP400039966 PGSC0003DMP400059879 PGSC0003DMP400067193
ORTHOMCL1144	4	2	Solanum_lycopersicum Solanum_tuberosum	PGSC0003DMP400005876 PGSC0003DMP400005879 Solyc02g014490.2.1 Solyc02g014530.2.1
ORTHOMCL1145	4	3	Capsicum_annuum Solanum_lycopersicum Solanum_tuberosum	PGSC0003DMP400005968 Solyc02g064600.2.1 Solyc02g064620.2.1 contig22894
ORTHOMCL1146	4	2	Solanum_lycopersicum Solanum_tuberosum	PGSC0003DMP400005994 Solyc04g079640.2.1 Solyc04g079660.2.1 Solyc04g079680.2.1
ORTHOMCL1147	4	3	Capsicum_annuum Solanum_lycopersicum Solanum_tuberosum	PGSC0003DMP400006053 PGSC0003DMP400044312 Solyc05g007460.2.1 contig15534
ORTHOMCL1148	4	1	Solanum_tuberosum	PGSC0003DMP400006070 PGSC0003DMP400017107 PGSC0003DMP400038105 PGSC0003DMP400038107
ORTHOMCL1149	4	3	Capsicum_annuum Solanum_lycopersicum Solanum_tuberosum	PGSC0003DMP400006074 Solyc06g007870.2.1 contig00112 contig27651
ORTHOMCL1150	4	2	Solanum_lycopersicum Solanum_tuberosum	PGSC0003DMP400006076 PGSC0003DMP400065940 Solyc01g109950.2.1 Solyc10g054050.1.1
ORTHOMCL1151	4	3	Capsicum_annuum Solanum_lycopersicum Solanum_tuberosum	PGSC0003DMP400006080 Solyc01g110290.2.1 Solyc10g054130.1.1 contig01044
ORTHOMCL1152	4	3	Capsicum_annuum Solanum_lycopersicum Solanum_tuberosum	PGSC0003DMP400006166 Solyc02g038750.2.1 contig11634 contig24689
ORTHOMCL1153	4	2	Solanum_lycopersicum Solanum_tuberosum	PGSC0003DMP400006204 PGSC0003DMP400029939 PGSC0003DMP400058572 Solyc10g049330.1.1
ORTHOMCL1154	4	3	Capsicum_annuum Solanum_lycopersicum Solanum_tuberosum	PGSC0003DMP400006210 PGSC0003DMP400016394 Solyc08g076130.2.1 contig10797
ORTHOMCL1155	4	3	Capsicum_annuum Solanum_lycopersicum Solanum_tuberosum	PGSC0003DMP400006270 PGSC0003DMP400006271 Solyc02g085010.1.1 contig22871
ORTHOMCL1156	4	3	Capsicum_annuum Solanum_lycopersicum Solanum_tuberosum	PGSC0003DMP400006365 PGSC0003DMP400041276 Solyc02g062160.1.1 contig09997
ORTHOMCL1157	4	3	Capsicum_annuum Solanum_lycopersicum Solanum_tuberosum	PGSC0003DMP400006368 Solyc02g062130.2.1 Solyc02g083810.2.1 contig00740
ORTHOMCL1158	4	3	Capsicum_annuum Solanum_lycopersicum Solanum_tuberosum	PGSC0003DMP400006385 Solyc02g083700.2.1 Solyc06g068860.2.1 contig02445
ORTHOMCL1159	4	3	Capsicum_annuum Solanum_lycopersicum Solanum_tuberosum	PGSC0003DMP400006400 PGSC0003DMP400041287 Solyc02g062000.2.1 contig25942
ORTHOMCL1160	4	3	Capsicum_annuum Solanum_lycopersicum Solanum_tuberosum	PGSC0003DMP400006487 PGSC0003DMP400006727 Solyc02g084360.2.1 contig32266
ORTHOMCL1161	4	3	Capsicum_annuum Solanum_lycopersicum Solanum_tuberosum	PGSC0003DMP400006495 Solyc02g083990.2.1 Solyc03g033580.2.1 contig02092
ORTHOMCL1162	4	3	Capsicum_annuum Solanum_lycopersicum Solanum_tuberosum	PGSC0003DMP400006645 Solyc04g081280.2.1 Solyc12g089280.1.1 contig26455
ORTHOMCL1163	4	3	Capsicum_annuum Solanum_lycopersicum Solanum_tuberosum	PGSC0003DMP400006667 Solyc02g085290.2.1 Solyc04g080440.2.1 contig08964
ORTHOMCL1164	4	3	Capsicum_annuum Solanum_lycopersicum Solanum_tuberosum	PGSC0003DMP400006721 Solyc04g080980.2.1 Solyc07g032100.2.1 contig31875
ORTHOMCL1165	4	2	Solanum_lycopersicum Solanum_tuberosum	PGSC0003DMP400006756 PGSC0003DMP400006757 PGSC0003DMP400046676 Solyc09g072770.1.1
ORTHOMCL1166	4	2	Solanum_lycopersicum Solanum_tuberosum	PGSC0003DMP400006764 PGSC0003DMP400006765 PGSC0003DMP400057491 Solyc09g072940.1.1
ORTHOMCL1167	4	2	Solanum_lycopersicum Solanum_tuberosum	PGSC0003DMP400006766 PGSC0003DMP400006767 PGSC0003DMP400006820 Solyc09g072930.1.1
ORTHOMCL1168	4	3	Capsicum_annuum Solanum_lycopersicum Solanum_tuberosum	PGSC0003DMP400006825 Solyc06g084350.2.1 Solyc09g072970.2.1 contig04173
ORTHOMCL1169	4	3	Capsicum_annuum Solanum_lycopersicum Solanum_tuberosum	PGSC0003DMP400006862 PGSC0003DMP400006867 Solyc09g008260.2.1 contig04859
ORTHOMCL1170	4	3	Capsicum_annuum Solanum_lycopersicum Solanum_tuberosum	PGSC0003DMP400006925 Solyc09g008330.2.1 contig08878 contig13648
ORTHOMCL1171	4	3	Capsicum_annuum Solanum_lycopersicum Solanum_tuberosum	PGSC0003DMP400006937 Solyc09g008480.2.1 Solyc10g086320.1.1 contig07674
ORTHOMCL1172	4	2	Solanum_lycopersicum Solanum_tuberosum	PGSC0003DMP400006960 PGSC0003DMP400046613 PGSC0003DMP400046617 Solyc08g068380.2.1
ORTHOMCL1173	4	3	Capsicum_annuum Solanum_lycopersicum Solanum_tuberosum	PGSC0003DMP400007000 Solyc08g079500.2.1 contig12569 contig24968
ORTHOMCL1174	4	3	Capsicum_annuum Solanum_lycopersicum Solanum_tuberosum	PGSC0003DMP400007005 PGSC0003DMP400033157 Solyc08g079430.2.1 contig01985
ORTHOMCL1175	4	3	Capsicum_annuum Solanum_lycopersicum Solanum_tuberosum	PGSC0003DMP400007177 Solyc02g090810.2.1 Solyc04g026350.2.1 contig26140
ORTHOMCL1176	4	3	Capsicum_annuum Solanum_lycopersicum Solanum_tuberosum	PGSC0003DMP400007249 PGSC0003DMP400040516 Solyc05g054510.1.1 contig04545
ORTHOMCL1177	4	3	Capsicum_annuum Solanum_lycopersicum Solanum_tuberosum	PGSC0003DMP400007322 PGSC0003DMP400020941 Solyc02g024050.2.1 contig08355
ORTHOMCL1178	4	3	Capsicum_annuum Solanum_lycopersicum Solanum_tuberosum	PGSC0003DMP400007353 Solyc04g025870.2.1 Solyc05g005780.2.1 contig27525
ORTHOMCL1179	4	2	Solanum_lycopersicum Solanum_tuberosum	PGSC0003DMP400007415 PGSC0003DMP400015077 Solyc04g050170.2.1 Solyc09g064520.2.1
ORTHOMCL1180	4	3	Capsicum_annuum Solanum_lycopersicum Solanum_tuberosum	PGSC0003DMP400007464 Solyc04g055200.2.1 Solyc06g007180.2.1 contig06637
ORTHOMCL1181	4	3	Capsicum_annuum Solanum_lycopersicum Solanum_tuberosum	PGSC0003DMP400007597 PGSC0003DMP400055269 Solyc01g005820.2.1 contig02871
ORTHOMCL1182	4	3	Capsicum_annuum Solanum_lycopersicum Solanum_tuberosum	PGSC0003DMP400007618 PGSC0003DMP400027802 Solyc01g044360.2.1 contig03796
ORTHOMCL1183	4	3	Capsicum_annuum Solanum_lycopersicum Solanum_tuberosum	PGSC0003DMP400007627 PGSC0003DMP400055386 Solyc01g006110.2.1 contig00321
ORTHOMCL1184	4	3	Capsicum_annuum Solanum_lycopersicum Solanum_tuberosum	PGSC0003DMP400007630 PGSC0003DMP400055398 Solyc01g006190.2.1 contig21809
ORTHOMCL1185	4	2	Solanum_lycopersicum Solanum_tuberosum	PGSC0003DMP400007693 PGSC0003DMP400027595 PGSC0003DMP400038015 Solyc05g025720.1.1
ORTHOMCL1186	4	1	Solanum_tuberosum	PGSC0003DMP400007782 PGSC0003DMP400018048 PGSC0003DMP400018052 PGSC0003DMP400061746
ORTHOMCL1187	4	3	Capsicum_annuum Solanum_lycopersicum Solanum_tuberosum	PGSC0003DMP400007790 Solyc02g076800.1.1 Solyc03g006160.1.1 contig16818
ORTHOMCL1188	4	2	Solanum_lycopersicum Solanum_tuberosum	PGSC0003DMP400007848 Solyc10g054560.1.1 Solyc10g054570.1.1 Solyc10g054590.1.1
ORTHOMCL1189	4	1	Solanum_tuberosum	PGSC0003DMP400007922 PGSC0003DMP400014155 PGSC0003DMP400014156 PGSC0003DMP400040061
ORTHOMCL1190	4	3	Capsicum_annuum Solanum_lycopersicum Solanum_tuberosum	PGSC0003DMP400007987 PGSC0003DMP400022387 Solyc02g093430.2.1 contig02995
ORTHOMCL1191	4	2	Capsicum_annuum Solanum_tuberosum	PGSC0003DMP400008023 PGSC0003DMP400028944 PGSC0003DMP400036383 contig24701
ORTHOMCL1192	4	2	Capsicum_annuum Solanum_tuberosum	PGSC0003DMP400008129 PGSC0003DMP400008294 PGSC0003DMP400051056 contig13653
ORTHOMCL1193	4	2	Solanum_lycopersicum Solanum_tuberosum	PGSC0003DMP400008158 PGSC0003DMP400008160 Solyc12g099120.1.1 Solyc12g099130.1.1
ORTHOMCL1194	4	3	Capsicum_annuum Solanum_lycopersicum Solanum_tuberosum	PGSC0003DMP400008190 PGSC0003DMP400020027 Solyc12g099430.1.1 contig23205
ORTHOMCL1195	4	2	Solanum_lycopersicum Solanum_tuberosum	PGSC0003DMP400008315 PGSC0003DMP400041532 Solyc01g059860.2.1 Solyc12g099250.1.1
ORTHOMCL1196	4	3	Capsicum_annuum Solanum_lycopersicum Solanum_tuberosum	PGSC0003DMP400008342 PGSC0003DMP400020036 Solyc12g099500.1.1 contig07810
ORTHOMCL1197	4	3	Capsicum_annuum Solanum_lycopersicum Solanum_tuberosum	PGSC0003DMP400008343 PGSC0003DMP400008345 Solyc12g099510.1.1 contig05842
ORTHOMCL1198	4	3	Capsicum_annuum Solanum_lycopersicum Solanum_tuberosum	PGSC0003DMP400008395 PGSC0003DMP400022136 Solyc08g007450.1.1 contig01437
ORTHOMCL1199	4	3	Capsicum_annuum Solanum_lycopersicum Solanum_tuberosum	PGSC0003DMP400008528 PGSC0003DMP400021056 Solyc06g060720.2.1 contig01751
ORTHOMCL1200	4	2	Solanum_lycopersicum Solanum_tuberosum	PGSC0003DMP400008562 PGSC0003DMP400008564 Solyc08g078410.1.1 Solyc08g078420.1.1
ORTHOMCL1201	4	3	Capsicum_annuum Solanum_lycopersicum Solanum_tuberosum	PGSC0003DMP400008597 PGSC0003DMP400043081 Solyc06g062650.1.1 contig06967
ORTHOMCL1202	4	2	Solanum_lycopersicum Solanum_tuberosum	PGSC0003DMP400008670 PGSC0003DMP400008671 PGSC0003DMP400041847 Solyc06g062440.2.1
ORTHOMCL1203	4	3	Capsicum_annuum Solanum_lycopersicum Solanum_tuberosum	PGSC0003DMP400008702 Solyc03g121950.2.1 Solyc06g062860.2.1 contig09053
ORTHOMCL1204	4	3	Capsicum_annuum Solanum_lycopersicum Solanum_tuberosum	PGSC0003DMP400008710 Solyc03g122090.2.1 Solyc06g063030.2.1 contig02119
ORTHOMCL1205	4	3	Capsicum_annuum Solanum_lycopersicum Solanum_tuberosum	PGSC0003DMP400008770 Solyc04g077180.1.1 Solyc07g006690.2.1 contig05624
ORTHOMCL1206	4	2	Solanum_lycopersicum Solanum_tuberosum	PGSC0003DMP400008796 PGSC0003DMP400020480 Solyc04g077470.2.1 Solyc12g088240.1.1
ORTHOMCL1207	4	3	Capsicum_annuum Solanum_lycopersicum Solanum_tuberosum	PGSC0003DMP400008954 PGSC0003DMP400021424 Solyc08g082920.2.1 contig04592
ORTHOMCL1208	4	2	Solanum_lycopersicum Solanum_tuberosum	PGSC0003DMP400008991 PGSC0003DMP400024486 Solyc02g079590.2.1 Solyc03g006770.2.1
ORTHOMCL1209	4	3	Capsicum_annuum Solanum_lycopersicum Solanum_tuberosum	PGSC0003DMP400009082 PGSC0003DMP400009083 Solyc01g106620.2.1 contig00162
ORTHOMCL1210	4	2	Solanum_lycopersicum Solanum_tuberosum	PGSC0003DMP400009101 PGSC0003DMP400043731 PGSC0003DMP400044825 Solyc01g106970.1.1
ORTHOMCL1211	4	1	Solanum_tuberosum	PGSC0003DMP400009127 PGSC0003DMP400017349 PGSC0003DMP400019153 PGSC0003DMP400049660
ORTHOMCL1212	4	2	Solanum_lycopersicum Solanum_tuberosum	PGSC0003DMP400009200 Solyc06g064960.2.1 Solyc06g064980.2.1 Solyc06g064990.2.1
ORTHOMCL1213	4	1	Solanum_tuberosum	PGSC0003DMP400009205 PGSC0003DMP400017880 PGSC0003DMP400026543 PGSC0003DMP400040322
ORTHOMCL1214	4	3	Capsicum_annuum Solanum_lycopersicum Solanum_tuberosum	PGSC0003DMP400009255 PGSC0003DMP400041608 Solyc06g084620.1.1 contig20858
ORTHOMCL1215	4	3	Capsicum_annuum Solanum_lycopersicum Solanum_tuberosum	PGSC0003DMP400009332 Solyc03g095410.2.1 Solyc11g050710.1.1 contig24950
ORTHOMCL1216	4	2	Solanum_lycopersicum Solanum_tuberosum	PGSC0003DMP400009352 PGSC0003DMP400044217 Solyc05g045650.2.1 Solyc07g052400.2.1
ORTHOMCL1217	4	2	Solanum_lycopersicum Solanum_tuberosum	PGSC0003DMP400009359 PGSC0003DMP400026430 Solyc05g046020.2.1 Solyc05g046030.2.1
ORTHOMCL1218	4	1	Solanum_tuberosum	PGSC0003DMP400009397 PGSC0003DMP400061460 PGSC0003DMP400063189 PGSC0003DMP400067653
ORTHOMCL1219	4	3	Capsicum_annuum Solanum_lycopersicum Solanum_tuberosum	PGSC0003DMP400009458 PGSC0003DMP400056473 Solyc06g008620.1.1 contig18901
ORTHOMCL1220	4	1	Solanum_tuberosum	PGSC0003DMP400009538 PGSC0003DMP400065669 PGSC0003DMP400065953 PGSC0003DMP400068944
ORTHOMCL1221	4	3	Capsicum_annuum Solanum_lycopersicum Solanum_tuberosum	PGSC0003DMP400009566 Solyc01g096530.2.1 Solyc10g006490.2.1 contig05246
ORTHOMCL1222	4	3	Capsicum_annuum Solanum_lycopersicum Solanum_tuberosum	PGSC0003DMP400009575 PGSC0003DMP400034885 Solyc06g083140.2.1 contig23169
ORTHOMCL1223	4	2	Solanum_lycopersicum Solanum_tuberosum	PGSC0003DMP400009614 PGSC0003DMP400009620 PGSC0003DMP400018970 Solyc07g054880.2.1
ORTHOMCL1224	4	3	Capsicum_annuum Solanum_lycopersicum Solanum_tuberosum	PGSC0003DMP400009782 Solyc05g018760.1.1 Solyc07g045190.1.1 contig06787
ORTHOMCL1225	4	2	Capsicum_annuum Solanum_tuberosum	PGSC0003DMP400009805 PGSC0003DMP400016086 contig00530 contig12137
ORTHOMCL1226	4	3	Capsicum_annuum Solanum_lycopersicum Solanum_tuberosum	PGSC0003DMP400009807 PGSC0003DMP400009813 Solyc01g110410.2.1 contig28111
ORTHOMCL1227	4	1	Solanum_tuberosum	PGSC0003DMP400009838 PGSC0003DMP400044531 PGSC0003DMP400049299 PGSC0003DMP400068531
ORTHOMCL1228	4	3	Capsicum_annuum Solanum_lycopersicum Solanum_tuberosum	PGSC0003DMP400009868 PGSC0003DMP400010045 Solyc03g120090.1.1 contig26436
ORTHOMCL1229	4	3	Capsicum_annuum Solanum_lycopersicum Solanum_tuberosum	PGSC0003DMP400009953 Solyc02g079290.2.1 Solyc03g119100.1.1 contig00621
ORTHOMCL1230	4	3	Capsicum_annuum Solanum_lycopersicum Solanum_tuberosum	PGSC0003DMP400010161 Solyc03g119290.2.1 Solyc12g036410.1.1 contig13969
ORTHOMCL1231	4	3	Capsicum_annuum Solanum_lycopersicum Solanum_tuberosum	PGSC0003DMP400010207 PGSC0003DMP400015719 Solyc03g118800.2.1 contig29724
ORTHOMCL1232	4	3	Capsicum_annuum Solanum_lycopersicum Solanum_tuberosum	PGSC0003DMP400010226 Solyc03g118550.2.1 contig09014 contig15175
ORTHOMCL1233	4	3	Capsicum_annuum Solanum_lycopersicum Solanum_tuberosum	PGSC0003DMP400010318 PGSC0003DMP400051902 Solyc08g007990.2.1 contig13628
ORTHOMCL1234	4	3	Capsicum_annuum Solanum_lycopersicum Solanum_tuberosum	PGSC0003DMP400010366 PGSC0003DMP400021446 Solyc00g082150.2.1 contig10740
ORTHOMCL1235	4	2	Solanum_lycopersicum Solanum_tuberosum	PGSC0003DMP400010405 PGSC0003DMP400023259 Solyc08g013900.2.1 Solyc11g045350.1.1
ORTHOMCL1236	4	3	Capsicum_annuum Solanum_lycopersicum Solanum_tuberosum	PGSC0003DMP400010422 PGSC0003DMP400010423 Solyc06g074260.2.1 contig30274
ORTHOMCL1237	4	2	Solanum_lycopersicum Solanum_tuberosum	PGSC0003DMP400010502 PGSC0003DMP400010565 PGSC0003DMP400046691 Solyc00g071180.2.1
ORTHOMCL1238	4	3	Capsicum_annuum Solanum_lycopersicum Solanum_tuberosum	PGSC0003DMP400010504 PGSC0003DMP400045728 Solyc11g068400.1.1 contig30219
ORTHOMCL1239	4	3	Capsicum_annuum Solanum_lycopersicum Solanum_tuberosum	PGSC0003DMP400010518 PGSC0003DMP400010520 Solyc06g074010.2.1 contig02633
ORTHOMCL1240	4	3	Capsicum_annuum Solanum_lycopersicum Solanum_tuberosum	PGSC0003DMP400010579 PGSC0003DMP400040789 Solyc04g005330.2.1 contig25051
ORTHOMCL1241	4	3	Capsicum_annuum Solanum_lycopersicum Solanum_tuberosum	PGSC0003DMP400010602 Solyc04g007460.2.1 Solyc05g008830.2.1 contig10365
ORTHOMCL1242	4	2	Solanum_lycopersicum Solanum_tuberosum	PGSC0003DMP400010719 PGSC0003DMP400010721 PGSC0003DMP400010759 Solyc11g005160.1.1
ORTHOMCL1243	4	3	Capsicum_annuum Solanum_lycopersicum Solanum_tuberosum	PGSC0003DMP400010730 Solyc11g005080.1.1 contig21865 contig30525
ORTHOMCL1244	4	2	Solanum_lycopersicum Solanum_tuberosum	PGSC0003DMP400010817 PGSC0003DMP400012888 PGSC0003DMP400060910 Solyc09g012040.1.1
ORTHOMCL1245	4	3	Capsicum_annuum Solanum_lycopersicum Solanum_tuberosum	PGSC0003DMP400010835 Solyc09g083080.2.1 contig07053 contig08215
ORTHOMCL1246	4	2	Solanum_lycopersicum Solanum_tuberosum	PGSC0003DMP400010980 PGSC0003DMP400021149 Solyc01g111540.2.1 Solyc10g055470.1.1
ORTHOMCL1247	4	3	Capsicum_annuum Solanum_lycopersicum Solanum_tuberosum	PGSC0003DMP400011034 PGSC0003DMP400044694 Solyc01g108110.2.1 contig23676
ORTHOMCL1248	4	2	Solanum_lycopersicum Solanum_tuberosum	PGSC0003DMP400011042 PGSC0003DMP400042236 PGSC0003DMP400064416 Solyc10g049990.1.1
ORTHOMCL1249	4	3	Capsicum_annuum Solanum_lycopersicum Solanum_tuberosum	PGSC0003DMP400011112 Solyc09g005110.2.1 Solyc10g076510.1.1 contig31545
ORTHOMCL1250	4	3	Capsicum_annuum Solanum_lycopersicum Solanum_tuberosum	PGSC0003DMP400011146 Solyc01g080690.2.1 Solyc06g008880.2.1 contig08177
ORTHOMCL1251	4	3	Capsicum_annuum Solanum_lycopersicum Solanum_tuberosum	PGSC0003DMP400011194 PGSC0003DMP400027401 Solyc06g051230.2.1 contig29647
ORTHOMCL1252	4	2	Solanum_lycopersicum Solanum_tuberosum	PGSC0003DMP400011215 PGSC0003DMP400050480 PGSC0003DMP400050481 Solyc01g073810.2.1
ORTHOMCL1253	4	3	Capsicum_annuum Solanum_lycopersicum Solanum_tuberosum	PGSC0003DMP400011246 Solyc04g011570.2.1 Solyc04g054330.2.1 contig16767
ORTHOMCL1254	4	3	Capsicum_annuum Solanum_lycopersicum Solanum_tuberosum	PGSC0003DMP400011274 PGSC0003DMP400022927 Solyc04g011680.1.1 contig14621
ORTHOMCL1255	4	3	Capsicum_annuum Solanum_lycopersicum Solanum_tuberosum	PGSC0003DMP400011293 Solyc04g071660.2.1 contig09225 contig14873
ORTHOMCL1256	4	3	Capsicum_annuum Solanum_lycopersicum Solanum_tuberosum	PGSC0003DMP400011488 Solyc05g023820.2.1 contig09046 contig24354
ORTHOMCL1257	4	2	Solanum_lycopersicum Solanum_tuberosum	PGSC0003DMP400011517 PGSC0003DMP400011896 PGSC0003DMP400034728 Solyc09g015240.1.1
ORTHOMCL1258	4	1	Solanum_tuberosum	PGSC0003DMP400011552 PGSC0003DMP400011557 PGSC0003DMP400034738 PGSC0003DMP400043878
ORTHOMCL1259	4	2	Solanum_lycopersicum Solanum_tuberosum	PGSC0003DMP400011603 PGSC0003DMP400048194 Solyc09g055180.2.1 Solyc10g074890.1.1
ORTHOMCL1260	4	3	Capsicum_annuum Solanum_lycopersicum Solanum_tuberosum	PGSC0003DMP400011710 PGSC0003DMP400061540 Solyc06g051660.1.1 contig31533
ORTHOMCL1261	4	3	Capsicum_annuum Solanum_lycopersicum Solanum_tuberosum	PGSC0003DMP400011774 Solyc04g071610.2.1 contig00202 contig28780
ORTHOMCL1262	4	3	Capsicum_annuum Solanum_lycopersicum Solanum_tuberosum	PGSC0003DMP400011884 PGSC0003DMP400046673 Solyc10g007870.2.1 contig32333
ORTHOMCL1263	4	3	Capsicum_annuum Solanum_lycopersicum Solanum_tuberosum	PGSC0003DMP400011977 PGSC0003DMP400064098 Solyc01g087980.2.1 contig10308
ORTHOMCL1264	4	3	Capsicum_annuum Solanum_lycopersicum Solanum_tuberosum	PGSC0003DMP400012018 Solyc01g087500.2.1 contig12970 contig29796
ORTHOMCL1265	4	3	Capsicum_annuum Solanum_lycopersicum Solanum_tuberosum	PGSC0003DMP400012033 Solyc01g087290.2.1 Solyc01g087300.2.1 contig28552
ORTHOMCL1266	4	3	Capsicum_annuum Solanum_lycopersicum Solanum_tuberosum	PGSC0003DMP400012085 PGSC0003DMP400012086 Solyc01g088250.2.1 contig10558
ORTHOMCL1267	4	2	Solanum_lycopersicum Solanum_tuberosum	PGSC0003DMP400012225 PGSC0003DMP400012226 PGSC0003DMP400012307 Solyc02g067690.2.1
ORTHOMCL1268	4	2	Solanum_lycopersicum Solanum_tuberosum	PGSC0003DMP400012228 PGSC0003DMP400012298 Solyc02g067630.2.1 Solyc02g067640.2.1
ORTHOMCL1269	4	2	Solanum_lycopersicum Solanum_tuberosum	PGSC0003DMP400012357 PGSC0003DMP400035119 Solyc02g067990.2.1 Solyc02g093810.2.1
ORTHOMCL1270	4	2	Solanum_lycopersicum Solanum_tuberosum	PGSC0003DMP400012364 PGSC0003DMP400035094 Solyc02g068080.2.1 Solyc02g094060.2.1
ORTHOMCL1271	4	3	Capsicum_annuum Solanum_lycopersicum Solanum_tuberosum	PGSC0003DMP400012373 Solyc01g007300.1.1 Solyc11g070030.1.1 contig01128
ORTHOMCL1272	4	3	Capsicum_annuum Solanum_lycopersicum Solanum_tuberosum	PGSC0003DMP400012426 PGSC0003DMP400022629 Solyc05g051030.2.1 contig08237
ORTHOMCL1273	4	3	Capsicum_annuum Solanum_lycopersicum Solanum_tuberosum	PGSC0003DMP400012437 Solyc01g091120.2.1 Solyc05g050930.1.1 contig01225
ORTHOMCL1274	4	3	Capsicum_annuum Solanum_lycopersicum Solanum_tuberosum	PGSC0003DMP400012496 PGSC0003DMP400055522 Solyc11g062280.1.1 contig01441
ORTHOMCL1275	4	2	Solanum_lycopersicum Solanum_tuberosum	PGSC0003DMP400012533 PGSC0003DMP400026896 PGSC0003DMP400026986 Solyc07g062310.2.1
ORTHOMCL1276	4	3	Capsicum_annuum Solanum_lycopersicum Solanum_tuberosum	PGSC0003DMP400012553 PGSC0003DMP400056375 Solyc03g044330.1.1 contig25608
ORTHOMCL1277	4	3	Capsicum_annuum Solanum_lycopersicum Solanum_tuberosum	PGSC0003DMP400012574 Solyc02g071590.1.1 Solyc07g062140.2.1 contig03858
ORTHOMCL1278	4	3	Capsicum_annuum Solanum_lycopersicum Solanum_tuberosum	PGSC0003DMP400012625 Solyc06g074640.1.1 Solyc11g066780.1.1 contig22921
ORTHOMCL1279	4	3	Capsicum_annuum Solanum_lycopersicum Solanum_tuberosum	PGSC0003DMP400012691 Solyc06g074700.2.1 Solyc11g066650.1.1 contig12108
ORTHOMCL1280	4	3	Capsicum_annuum Solanum_lycopersicum Solanum_tuberosum	PGSC0003DMP400012704 PGSC0003DMP400014202 Solyc06g074950.1.1 contig06773
ORTHOMCL1281	4	3	Capsicum_annuum Solanum_lycopersicum Solanum_tuberosum	PGSC0003DMP400012728 Solyc01g096670.2.1 Solyc10g078240.1.1 contig04964
ORTHOMCL1282	4	3	Capsicum_annuum Solanum_lycopersicum Solanum_tuberosum	PGSC0003DMP400012775 Solyc10g077080.1.1 Solyc10g081120.1.1 contig01534
ORTHOMCL1283	4	2	Solanum_lycopersicum Solanum_tuberosum	PGSC0003DMP400012797 PGSC0003DMP400012800 PGSC0003DMP400037810 Solyc04g071270.1.1
ORTHOMCL1284	4	2	Solanum_lycopersicum Solanum_tuberosum	PGSC0003DMP400012829 PGSC0003DMP400032855 Solyc03g093330.2.1 Solyc05g051640.2.1
ORTHOMCL1285	4	3	Capsicum_annuum Solanum_lycopersicum Solanum_tuberosum	PGSC0003DMP400012889 PGSC0003DMP400012890 Solyc06g009220.2.1 contig04979
ORTHOMCL1286	4	3	Capsicum_annuum Solanum_lycopersicum Solanum_tuberosum	PGSC0003DMP400012919 Solyc06g009270.2.1 Solyc07g006580.2.1 contig26037
ORTHOMCL1287	4	2	Solanum_lycopersicum Solanum_tuberosum	PGSC0003DMP400012927 PGSC0003DMP400012941 Solyc06g009540.1.1 Solyc06g009550.2.1
ORTHOMCL1288	4	3	Capsicum_annuum Solanum_lycopersicum Solanum_tuberosum	PGSC0003DMP400012944 Solyc02g032330.2.1 Solyc02g081730.2.1 contig24980
ORTHOMCL1289	4	3	Capsicum_annuum Solanum_lycopersicum Solanum_tuberosum	PGSC0003DMP400013085 PGSC0003DMP400013087 Solyc08g067250.2.1 contig25516
ORTHOMCL1290	4	3	Capsicum_annuum Solanum_lycopersicum Solanum_tuberosum	PGSC0003DMP400013106 Solyc11g067230.1.1 Solyc11g067240.1.1 contig03879
ORTHOMCL1291	4	2	Solanum_lycopersicum Solanum_tuberosum	PGSC0003DMP400013277 PGSC0003DMP400044018 Solyc06g075400.2.1 Solyc11g072530.1.1
ORTHOMCL1292	4	3	Capsicum_annuum Solanum_lycopersicum Solanum_tuberosum	PGSC0003DMP400013306 Solyc00g059500.1.1 Solyc05g010440.1.1 contig14465
ORTHOMCL1293	4	3	Capsicum_annuum Solanum_lycopersicum Solanum_tuberosum	PGSC0003DMP400013350 PGSC0003DMP400042786 Solyc01g099700.2.1 contig17749
ORTHOMCL1294	4	3	Capsicum_annuum Solanum_lycopersicum Solanum_tuberosum	PGSC0003DMP400013377 PGSC0003DMP400049727 Solyc06g067880.2.1 contig00332
ORTHOMCL1295	4	3	Capsicum_annuum Solanum_lycopersicum Solanum_tuberosum	PGSC0003DMP400013378 Solyc05g021390.2.1 Solyc07g042880.1.1 contig23294
ORTHOMCL1296	4	3	Capsicum_annuum Solanum_lycopersicum Solanum_tuberosum	PGSC0003DMP400013392 Solyc03g120670.2.1 Solyc12g044260.1.1 contig02224
ORTHOMCL1297	4	3	Capsicum_annuum Solanum_lycopersicum Solanum_tuberosum	PGSC0003DMP400013437 PGSC0003DMP400036594 Solyc02g022910.2.1 contig28129
ORTHOMCL1298	4	3	Capsicum_annuum Solanum_lycopersicum Solanum_tuberosum	PGSC0003DMP400013475 PGSC0003DMP400013477 Solyc08g075570.2.1 contig10502
ORTHOMCL1299	4	3	Capsicum_annuum Solanum_lycopersicum Solanum_tuberosum	PGSC0003DMP400013510 PGSC0003DMP400056175 Solyc08g066210.2.1 contig05541
ORTHOMCL1300	4	3	Capsicum_annuum Solanum_lycopersicum Solanum_tuberosum	PGSC0003DMP400013559 PGSC0003DMP400013560 Solyc06g061230.2.1 contig25710
ORTHOMCL1301	4	3	Capsicum_annuum Solanum_lycopersicum Solanum_tuberosum	PGSC0003DMP400013597 PGSC0003DMP400054232 Solyc01g073660.2.1 contig03617
ORTHOMCL1302	4	3	Capsicum_annuum Solanum_lycopersicum Solanum_tuberosum	PGSC0003DMP400013599 PGSC0003DMP400047273 Solyc01g056360.2.1 contig25750
ORTHOMCL1303	4	1	Solanum_tuberosum	PGSC0003DMP400013672 PGSC0003DMP400022048 PGSC0003DMP400029973 PGSC0003DMP400061225
ORTHOMCL1304	4	3	Capsicum_annuum Solanum_lycopersicum Solanum_tuberosum	PGSC0003DMP400013751 Solyc07g055700.2.1 Solyc12g010990.1.1 contig08945
ORTHOMCL1305	4	3	Capsicum_annuum Solanum_lycopersicum Solanum_tuberosum	PGSC0003DMP400013752 PGSC0003DMP400013753 Solyc12g010980.1.1 contig27534
ORTHOMCL1306	4	2	Solanum_lycopersicum Solanum_tuberosum	PGSC0003DMP400013779 Solyc00g058900.1.1 Solyc09g030370.2.1 Solyc12g010560.1.1
ORTHOMCL1307	4	3	Capsicum_annuum Solanum_lycopersicum Solanum_tuberosum	PGSC0003DMP400013818 Solyc07g007670.2.1 Solyc12g009800.1.1 contig25805
ORTHOMCL1308	4	2	Solanum_lycopersicum Solanum_tuberosum	PGSC0003DMP400013844 PGSC0003DMP400057424 Solyc07g055120.2.1 Solyc12g010900.1.1
ORTHOMCL1309	4	3	Capsicum_annuum Solanum_lycopersicum Solanum_tuberosum	PGSC0003DMP400013859 PGSC0003DMP400013861 Solyc12g010680.1.1 contig07328
ORTHOMCL1310	4	3	Capsicum_annuum Solanum_lycopersicum Solanum_tuberosum	PGSC0003DMP400013892 Solyc02g005480.2.1 Solyc12g010500.1.1 contig28459
ORTHOMCL1311	4	3	Capsicum_annuum Solanum_lycopersicum Solanum_tuberosum	PGSC0003DMP400013913 Solyc12g010230.1.1 contig11299 contig12619
ORTHOMCL1312	4	3	Capsicum_annuum Solanum_lycopersicum Solanum_tuberosum	PGSC0003DMP400013939 Solyc07g005590.2.1 Solyc12g010010.1.1 contig04192
ORTHOMCL1313	4	2	Solanum_lycopersicum Solanum_tuberosum	PGSC0003DMP400013994 Solyc04g078710.1.1 Solyc04g078720.1.1 Solyc04g078730.1.1
ORTHOMCL1314	4	3	Capsicum_annuum Solanum_lycopersicum Solanum_tuberosum	PGSC0003DMP400014054 Solyc04g079350.1.1 Solyc10g045480.1.1 contig08851
ORTHOMCL1315	4	3	Capsicum_annuum Solanum_lycopersicum Solanum_tuberosum	PGSC0003DMP400014079 PGSC0003DMP400014083 Solyc04g078810.2.1 contig14308
ORTHOMCL1316	4	2	Solanum_lycopersicum Solanum_tuberosum	PGSC0003DMP400014200 PGSC0003DMP400014281 Solyc12g044780.1.1 Solyc12g044790.1.1
ORTHOMCL1317	4	3	Capsicum_annuum Solanum_lycopersicum Solanum_tuberosum	PGSC0003DMP400014211 Solyc04g025160.2.1 Solyc11g069830.1.1 contig16383
ORTHOMCL1318	4	3	Capsicum_annuum Solanum_lycopersicum Solanum_tuberosum	PGSC0003DMP400014243 Solyc10g083890.1.1 Solyc11g069640.1.1 contig14903
ORTHOMCL1319	4	3	Capsicum_annuum Solanum_lycopersicum Solanum_tuberosum	PGSC0003DMP400014247 PGSC0003DMP400014249 Solyc11g069880.1.1 contig05849
ORTHOMCL1320	4	3	Capsicum_annuum Solanum_lycopersicum Solanum_tuberosum	PGSC0003DMP400014279 Solyc06g010000.2.1 Solyc11g069160.1.1 contig06444
ORTHOMCL1321	4	3	Capsicum_annuum Solanum_lycopersicum Solanum_tuberosum	PGSC0003DMP400014321 Solyc10g079290.1.1 Solyc11g062070.1.1 contig27314
ORTHOMCL1322	4	3	Capsicum_annuum Solanum_lycopersicum Solanum_tuberosum	PGSC0003DMP400014329 Solyc04g017710.2.1 Solyc10g079190.1.1 contig04634
ORTHOMCL1323	4	2	Solanum_lycopersicum Solanum_tuberosum	PGSC0003DMP400014331 PGSC0003DMP400047434 Solyc04g015600.2.1 Solyc10g079170.1.1
ORTHOMCL1324	4	3	Capsicum_annuum Solanum_lycopersicum Solanum_tuberosum	PGSC0003DMP400014340 Solyc03g063880.2.1 Solyc10g079110.1.1 contig29841
ORTHOMCL1325	4	3	Capsicum_annuum Solanum_lycopersicum Solanum_tuberosum	PGSC0003DMP400014356 PGSC0003DMP400051980 Solyc10g079420.1.1 contig00262
ORTHOMCL1326	4	3	Capsicum_annuum Solanum_lycopersicum Solanum_tuberosum	PGSC0003DMP400014357 PGSC0003DMP400051979 Solyc10g079410.1.1 contig21757
ORTHOMCL1327	4	3	Capsicum_annuum Solanum_lycopersicum Solanum_tuberosum	PGSC0003DMP400014366 PGSC0003DMP400021143 Solyc10g079310.1.1 contig03863
ORTHOMCL1328	4	2	Solanum_lycopersicum Solanum_tuberosum	PGSC0003DMP400014604 Solyc03g094040.2.1 Solyc03g094060.2.1 Solyc03g094080.2.1
ORTHOMCL1329	4	2	Solanum_lycopersicum Solanum_tuberosum	PGSC0003DMP400014693 PGSC0003DMP400022916 Solyc10g078460.1.1 Solyc12g019880.1.1
ORTHOMCL1330	4	3	Capsicum_annuum Solanum_lycopersicum Solanum_tuberosum	PGSC0003DMP400014725 PGSC0003DMP400050864 Solyc09g015770.2.1 contig29331
ORTHOMCL1331	4	3	Capsicum_annuum Solanum_lycopersicum Solanum_tuberosum	PGSC0003DMP400014822 Solyc05g054070.2.1 contig01370 contig25871
ORTHOMCL1332	4	3	Capsicum_annuum Solanum_lycopersicum Solanum_tuberosum	PGSC0003DMP400014930 PGSC0003DMP400033326 Solyc10g076790.1.1 contig03952
ORTHOMCL1333	4	1	Solanum_tuberosum	PGSC0003DMP400014939 PGSC0003DMP400014969 PGSC0003DMP400045383 PGSC0003DMP400045438
ORTHOMCL1334	4	2	Solanum_lycopersicum Solanum_tuberosum	PGSC0003DMP400015037 PGSC0003DMP400015060 PGSC0003DMP400047582 Solyc12g013510.1.1
ORTHOMCL1335	4	1	Solanum_tuberosum	PGSC0003DMP400015120 PGSC0003DMP400029913 PGSC0003DMP400062839 PGSC0003DMP400065605
ORTHOMCL1336	4	1	Solanum_tuberosum	PGSC0003DMP400015145 PGSC0003DMP400015147 PGSC0003DMP400050717 PGSC0003DMP400050718
ORTHOMCL1337	4	3	Capsicum_annuum Solanum_lycopersicum Solanum_tuberosum	PGSC0003DMP400015197 PGSC0003DMP400046023 Solyc03g044840.1.1 contig19255
ORTHOMCL1338	4	3	Capsicum_annuum Solanum_lycopersicum Solanum_tuberosum	PGSC0003DMP400015218 Solyc11g045370.1.1 Solyc11g045380.1.1 contig24250
ORTHOMCL1339	4	3	Capsicum_annuum Solanum_lycopersicum Solanum_tuberosum	PGSC0003DMP400015253 Solyc02g061840.2.1 Solyc02g083320.2.1 contig00408
ORTHOMCL1340	4	3	Capsicum_annuum Solanum_lycopersicum Solanum_tuberosum	PGSC0003DMP400015285 PGSC0003DMP400038287 Solyc07g066170.2.1 contig18408
ORTHOMCL1341	4	2	Solanum_lycopersicum Solanum_tuberosum	PGSC0003DMP400015338 PGSC0003DMP400051801 PGSC0003DMP400063929 Solyc09g072730.1.1
ORTHOMCL1342	4	3	Capsicum_annuum Solanum_lycopersicum Solanum_tuberosum	PGSC0003DMP400015355 PGSC0003DMP400023137 Solyc01g057090.2.1 contig09747
ORTHOMCL1343	4	2	Solanum_lycopersicum Solanum_tuberosum	PGSC0003DMP400015371 PGSC0003DMP400044222 Solyc07g052380.2.1 Solyc12g005850.1.1
ORTHOMCL1344	4	2	Solanum_lycopersicum Solanum_tuberosum	PGSC0003DMP400015379 Solyc05g021240.1.1 Solyc05g033910.1.1 Solyc09g018380.1.1
ORTHOMCL1345	4	3	Capsicum_annuum Solanum_lycopersicum Solanum_tuberosum	PGSC0003DMP400015433 PGSC0003DMP400061125 Solyc04g039760.1.1 contig31980
ORTHOMCL1346	4	2	Solanum_lycopersicum Solanum_tuberosum	PGSC0003DMP400015450 PGSC0003DMP400028089 PGSC0003DMP400052650 Solyc09g005500.2.1
ORTHOMCL1347	4	2	Solanum_lycopersicum Solanum_tuberosum	PGSC0003DMP400015477 PGSC0003DMP400021383 PGSC0003DMP400050036 Solyc07g008710.2.1
ORTHOMCL1348	4	3	Capsicum_annuum Solanum_lycopersicum Solanum_tuberosum	PGSC0003DMP400015530 Solyc09g010540.2.1 Solyc09g010550.2.1 contig00010
ORTHOMCL1349	4	3	Capsicum_annuum Solanum_lycopersicum Solanum_tuberosum	PGSC0003DMP400015759 PGSC0003DMP400015761 Solyc09g009820.2.1 contig03461
ORTHOMCL1350	4	3	Capsicum_annuum Solanum_lycopersicum Solanum_tuberosum	PGSC0003DMP400015777 PGSC0003DMP400015782 Solyc09g009660.2.1 contig26679
ORTHOMCL1351	4	3	Capsicum_annuum Solanum_lycopersicum Solanum_tuberosum	PGSC0003DMP400016019 Solyc03g007440.2.1 Solyc03g007500.2.1 contig03024
ORTHOMCL1352	4	3	Capsicum_annuum Solanum_lycopersicum Solanum_tuberosum	PGSC0003DMP400016154 PGSC0003DMP400046065 Solyc06g063240.2.1 contig08125
ORTHOMCL1353	4	3	Capsicum_annuum Solanum_lycopersicum Solanum_tuberosum	PGSC0003DMP400016189 Solyc03g123790.2.1 Solyc12g055750.1.1 contig01990
ORTHOMCL1354	4	3	Capsicum_annuum Solanum_lycopersicum Solanum_tuberosum	PGSC0003DMP400016206 Solyc03g123900.2.1 Solyc06g063260.2.1 contig17263
ORTHOMCL1355	4	3	Capsicum_annuum Solanum_lycopersicum Solanum_tuberosum	PGSC0003DMP400016338 PGSC0003DMP400046892 Solyc06g073430.2.1 contig01526
ORTHOMCL1356	4	2	Solanum_lycopersicum Solanum_tuberosum	PGSC0003DMP400016355 PGSC0003DMP400048008 Solyc11g020620.1.1 Solyc11g020660.1.1
ORTHOMCL1357	4	3	Capsicum_annuum Solanum_lycopersicum Solanum_tuberosum	PGSC0003DMP400016369 Solyc11g020810.1.1 Solyc11g020820.1.1 contig11158
ORTHOMCL1358	4	2	Solanum_lycopersicum Solanum_tuberosum	PGSC0003DMP400016444 PGSC0003DMP400032239 Solyc08g005310.2.1 Solyc08g076160.2.1
ORTHOMCL1359	4	3	Capsicum_annuum Solanum_lycopersicum Solanum_tuberosum	PGSC0003DMP400016450 PGSC0003DMP400031082 Solyc06g083060.2.1 contig07923
ORTHOMCL1360	4	3	Capsicum_annuum Solanum_lycopersicum Solanum_tuberosum	PGSC0003DMP400016553 Solyc04g076310.2.1 Solyc04g078610.2.1 contig16406
ORTHOMCL1361	4	3	Capsicum_annuum Solanum_lycopersicum Solanum_tuberosum	PGSC0003DMP400016576 PGSC0003DMP400054959 Solyc02g077670.2.1 contig04687
ORTHOMCL1362	4	3	Capsicum_annuum Solanum_lycopersicum Solanum_tuberosum	PGSC0003DMP400016616 Solyc02g077660.2.1 Solyc07g053610.2.1 contig03175
ORTHOMCL1363	4	3	Capsicum_annuum Solanum_lycopersicum Solanum_tuberosum	PGSC0003DMP400016623 Solyc03g058190.2.1 Solyc07g053470.2.1 contig25607
ORTHOMCL1364	4	1	Solanum_tuberosum	PGSC0003DMP400016633 PGSC0003DMP400016635 PGSC0003DMP400016636 PGSC0003DMP400016637
ORTHOMCL1365	4	3	Capsicum_annuum Solanum_lycopersicum Solanum_tuberosum	PGSC0003DMP400016753 Solyc01g099310.2.1 Solyc04g072880.2.1 contig09526
ORTHOMCL1366	4	1	Solanum_tuberosum	PGSC0003DMP400016786 PGSC0003DMP400031254 PGSC0003DMP400052539 PGSC0003DMP400054758
ORTHOMCL1367	4	3	Capsicum_annuum Solanum_lycopersicum Solanum_tuberosum	PGSC0003DMP400016816 PGSC0003DMP400054721 Solyc03g007870.2.1 contig27593
ORTHOMCL1368	4	1	Solanum_tuberosum	PGSC0003DMP400016975 PGSC0003DMP400060022 PGSC0003DMP400067639 PGSC0003DMP400068873
ORTHOMCL1369	4	3	Capsicum_annuum Solanum_lycopersicum Solanum_tuberosum	PGSC0003DMP400017074 Solyc07g066650.2.1 Solyc12g017310.1.1 contig30823
ORTHOMCL1370	4	1	Solanum_tuberosum	PGSC0003DMP400017165 PGSC0003DMP400050891 PGSC0003DMP400052667 PGSC0003DMP400052669
ORTHOMCL1371	4	3	Capsicum_annuum Solanum_lycopersicum Solanum_tuberosum	PGSC0003DMP400017200 Solyc08g078370.2.1 Solyc09g064240.2.1 contig15764
ORTHOMCL1372	4	3	Capsicum_annuum Solanum_lycopersicum Solanum_tuberosum	PGSC0003DMP400017308 PGSC0003DMP400026521 Solyc02g021700.2.1 contig28510
ORTHOMCL1373	4	3	Capsicum_annuum Solanum_lycopersicum Solanum_tuberosum	PGSC0003DMP400017321 Solyc03g033990.1.1 Solyc09g005870.1.1 contig05318
ORTHOMCL1374	4	2	Solanum_lycopersicum Solanum_tuberosum	PGSC0003DMP400017449 PGSC0003DMP400050298 Solyc04g082120.2.1 Solyc08g022070.2.1
ORTHOMCL1375	4	3	Capsicum_annuum Solanum_lycopersicum Solanum_tuberosum	PGSC0003DMP400017479 Solyc04g082450.2.1 contig17222 contig19201
ORTHOMCL1376	4	3	Capsicum_annuum Solanum_lycopersicum Solanum_tuberosum	PGSC0003DMP400017595 PGSC0003DMP400051058 Solyc12g094480.1.1 contig09348
ORTHOMCL1377	4	3	Capsicum_annuum Solanum_lycopersicum Solanum_tuberosum	PGSC0003DMP400017631 Solyc04g082410.2.1 Solyc04g082420.2.1 contig10584
ORTHOMCL1378	4	2	Solanum_lycopersicum Solanum_tuberosum	PGSC0003DMP400017700 PGSC0003DMP400017702 PGSC0003DMP400017704 Solyc02g090560.2.1
ORTHOMCL1379	4	3	Capsicum_annuum Solanum_lycopersicum Solanum_tuberosum	PGSC0003DMP400017761 PGSC0003DMP400017765 Solyc02g089890.2.1 contig22689
ORTHOMCL1380	4	3	Capsicum_annuum Solanum_lycopersicum Solanum_tuberosum	PGSC0003DMP400017786 PGSC0003DMP400017788 Solyc02g089580.2.1 contig01588
ORTHOMCL1381	4	3	Capsicum_annuum Solanum_lycopersicum Solanum_tuberosum	PGSC0003DMP400017882 Solyc02g065540.1.1 Solyc02g089870.1.1 contig13150
ORTHOMCL1382	4	2	Solanum_lycopersicum Solanum_tuberosum	PGSC0003DMP400017941 PGSC0003DMP400017946 PGSC0003DMP400017951 Solyc03g098710.1.1
ORTHOMCL1383	4	3	Capsicum_annuum Solanum_lycopersicum Solanum_tuberosum	PGSC0003DMP400017963 Solyc03g098600.2.1 Solyc12g008360.1.1 contig25674
ORTHOMCL1384	4	2	Solanum_lycopersicum Solanum_tuberosum	PGSC0003DMP400018049 PGSC0003DMP400018050 PGSC0003DMP400018051 Solyc02g076890.1.1
ORTHOMCL1385	4	3	Capsicum_annuum Solanum_lycopersicum Solanum_tuberosum	PGSC0003DMP400018184 Solyc03g097070.2.1 Solyc09g025240.2.1 contig05002
ORTHOMCL1386	4	3	Capsicum_annuum Solanum_lycopersicum Solanum_tuberosum	PGSC0003DMP400018220 Solyc09g066470.2.1 contig19990 contig21935
ORTHOMCL1387	4	3	Capsicum_annuum Solanum_lycopersicum Solanum_tuberosum	PGSC0003DMP400018227 Solyc09g025260.2.1 contig05974 contig12648
ORTHOMCL1388	4	2	Solanum_lycopersicum Solanum_tuberosum	PGSC0003DMP400018240 PGSC0003DMP400022178 PGSC0003DMP400042021 Solyc01g105550.1.1
ORTHOMCL1389	4	3	Capsicum_annuum Solanum_lycopersicum Solanum_tuberosum	PGSC0003DMP400018299 Solyc00g048510.2.1 Solyc02g031740.2.1 contig03313
ORTHOMCL1390	4	2	Solanum_lycopersicum Solanum_tuberosum	PGSC0003DMP400018315 PGSC0003DMP400055954 PGSC0003DMP400063170 Solyc03g059230.2.1
ORTHOMCL1391	4	3	Capsicum_annuum Solanum_lycopersicum Solanum_tuberosum	PGSC0003DMP400018472 Solyc02g031860.2.1 Solyc02g031910.2.1 contig00881
ORTHOMCL1392	4	2	Solanum_lycopersicum Solanum_tuberosum	PGSC0003DMP400018577 PGSC0003DMP400033191 PGSC0003DMP400054803 Solyc01g008520.2.1
ORTHOMCL1393	4	3	Capsicum_annuum Solanum_lycopersicum Solanum_tuberosum	PGSC0003DMP400018603 PGSC0003DMP400032452 Solyc01g111810.2.1 contig08341
ORTHOMCL1394	4	3	Capsicum_annuum Solanum_lycopersicum Solanum_tuberosum	PGSC0003DMP400018604 Solyc04g056540.2.1 contig15407 contig16882
ORTHOMCL1395	4	3	Capsicum_annuum Solanum_lycopersicum Solanum_tuberosum	PGSC0003DMP400018692 Solyc04g049930.2.1 Solyc04g049950.1.1 contig05460
ORTHOMCL1396	4	2	Solanum_lycopersicum Solanum_tuberosum	PGSC0003DMP400018928 PGSC0003DMP400052724 PGSC0003DMP400054807 Solyc01g008500.2.1
ORTHOMCL1397	4	3	Capsicum_annuum Solanum_lycopersicum Solanum_tuberosum	PGSC0003DMP400019051 Solyc04g024530.2.1 Solyc05g013940.2.1 contig21735
ORTHOMCL1398	4	3	Capsicum_annuum Solanum_lycopersicum Solanum_tuberosum	PGSC0003DMP400019174 PGSC0003DMP400025231 Solyc03g025980.2.1 contig11049
ORTHOMCL1399	4	3	Capsicum_annuum Solanum_lycopersicum Solanum_tuberosum	PGSC0003DMP400019246 PGSC0003DMP400054725 Solyc06g008520.2.1 contig01048
ORTHOMCL1400	4	2	Solanum_lycopersicum Solanum_tuberosum	PGSC0003DMP400019381 PGSC0003DMP400045223 PGSC0003DMP400054564 Solyc06g065150.1.1
ORTHOMCL1401	4	3	Capsicum_annuum Solanum_lycopersicum Solanum_tuberosum	PGSC0003DMP400019429 PGSC0003DMP400028457 Solyc10g084700.1.1 contig08727
ORTHOMCL1402	4	3	Capsicum_annuum Solanum_lycopersicum Solanum_tuberosum	PGSC0003DMP400019528 PGSC0003DMP400041341 Solyc09g005920.2.1 contig03327
ORTHOMCL1403	4	3	Capsicum_annuum Solanum_lycopersicum Solanum_tuberosum	PGSC0003DMP400019585 PGSC0003DMP400035283 Solyc10g085080.1.1 contig09934
ORTHOMCL1404	4	3	Capsicum_annuum Solanum_lycopersicum Solanum_tuberosum	PGSC0003DMP400019681 Solyc07g005720.2.1 Solyc07g005730.2.1 contig31586
ORTHOMCL1405	4	3	Capsicum_annuum Solanum_lycopersicum Solanum_tuberosum	PGSC0003DMP400019811 Solyc07g005870.2.1 contig02465 contig18043
ORTHOMCL1406	4	3	Capsicum_annuum Solanum_lycopersicum Solanum_tuberosum	PGSC0003DMP400019877 PGSC0003DMP400026117 Solyc08g029160.1.1 contig01871
ORTHOMCL1407	4	3	Capsicum_annuum Solanum_lycopersicum Solanum_tuberosum	PGSC0003DMP400019893 PGSC0003DMP400038242 Solyc10g005580.2.1 contig24268
ORTHOMCL1408	4	3	Capsicum_annuum Solanum_lycopersicum Solanum_tuberosum	PGSC0003DMP400019916 Solyc10g005390.2.1 Solyc10g005410.2.1 contig04110
ORTHOMCL1409	4	3	Capsicum_annuum Solanum_lycopersicum Solanum_tuberosum	PGSC0003DMP400020195 PGSC0003DMP400020201 Solyc09g075070.2.1 contig27411
ORTHOMCL1410	4	3	Capsicum_annuum Solanum_lycopersicum Solanum_tuberosum	PGSC0003DMP400020213 Solyc06g008760.1.1 Solyc09g074570.1.1 contig28574
ORTHOMCL1411	4	3	Capsicum_annuum Solanum_lycopersicum Solanum_tuberosum	PGSC0003DMP400020259 PGSC0003DMP400030365 Solyc10g078710.1.1 contig01788
ORTHOMCL1412	4	2	Solanum_lycopersicum Solanum_tuberosum	PGSC0003DMP400020273 PGSC0003DMP400020274 Solyc10g078860.1.1 Solyc10g078880.1.1
ORTHOMCL1413	4	2	Solanum_lycopersicum Solanum_tuberosum	PGSC0003DMP400020307 PGSC0003DMP400025925 PGSC0003DMP400047570 Solyc04g010050.2.1
ORTHOMCL1414	4	2	Solanum_lycopersicum Solanum_tuberosum	PGSC0003DMP400020317 PGSC0003DMP400020368 Solyc04g009900.2.1 Solyc04g009910.2.1
ORTHOMCL1415	4	3	Capsicum_annuum Solanum_lycopersicum Solanum_tuberosum	PGSC0003DMP400020467 PGSC0003DMP400028119 Solyc12g088170.1.1 contig23386
ORTHOMCL1416	4	2	Solanum_lycopersicum Solanum_tuberosum	PGSC0003DMP400020506 PGSC0003DMP400020529 Solyc12g088470.1.1 Solyc12g088500.1.1
ORTHOMCL1417	4	2	Solanum_lycopersicum Solanum_tuberosum	PGSC0003DMP400020567 PGSC0003DMP400029483 Solyc09g091260.2.1 Solyc12g098100.1.1
ORTHOMCL1418	4	3	Capsicum_annuum Solanum_lycopersicum Solanum_tuberosum	PGSC0003DMP400020577 Solyc09g091120.2.1 Solyc12g097070.1.1 contig24668
ORTHOMCL1419	4	3	Capsicum_annuum Solanum_lycopersicum Solanum_tuberosum	PGSC0003DMP400020708 PGSC0003DMP400037396 Solyc04g079030.2.1 contig25911
ORTHOMCL1420	4	3	Capsicum_annuum Solanum_lycopersicum Solanum_tuberosum	PGSC0003DMP400020776 Solyc09g011660.2.1 Solyc09g011670.2.1 contig27235
ORTHOMCL1421	4	3	Capsicum_annuum Solanum_lycopersicum Solanum_tuberosum	PGSC0003DMP400020951 Solyc06g054260.1.1 contig30299 contig32326
ORTHOMCL1422	4	3	Capsicum_annuum Solanum_lycopersicum Solanum_tuberosum	PGSC0003DMP400020988 Solyc07g005080.1.1 Solyc07g005100.2.1 contig00824
ORTHOMCL1423	4	2	Solanum_lycopersicum Solanum_tuberosum	PGSC0003DMP400021162 Solyc10g076190.1.1 Solyc10g076210.1.1 Solyc10g076220.1.1
ORTHOMCL1424	4	3	Capsicum_annuum Solanum_lycopersicum Solanum_tuberosum	PGSC0003DMP400021170 PGSC0003DMP400063058 Solyc10g076200.1.1 contig00313
ORTHOMCL1425	4	2	Solanum_lycopersicum Solanum_tuberosum	PGSC0003DMP400021211 Solyc00g104940.1.1 Solyc01g089940.1.1 Solyc01g090030.1.1
ORTHOMCL1426	4	2	Solanum_lycopersicum Solanum_tuberosum	PGSC0003DMP400021237 PGSC0003DMP400034162 Solyc06g074970.1.1 Solyc11g069710.1.1
ORTHOMCL1427	4	3	Capsicum_annuum Solanum_lycopersicum Solanum_tuberosum	PGSC0003DMP400021512 PGSC0003DMP400049007 Solyc08g081760.1.1 contig06679
ORTHOMCL1428	4	3	Capsicum_annuum Solanum_lycopersicum Solanum_tuberosum	PGSC0003DMP400021563 Solyc08g081250.2.1 contig13069 contig27192
ORTHOMCL1429	4	3	Capsicum_annuum Solanum_lycopersicum Solanum_tuberosum	PGSC0003DMP400021695 Solyc08g005230.2.1 Solyc08g082730.2.1 contig02132
ORTHOMCL1430	4	3	Capsicum_annuum Solanum_lycopersicum Solanum_tuberosum	PGSC0003DMP400021800 Solyc08g081580.2.1 contig05825 contig21261
ORTHOMCL1431	4	3	Capsicum_annuum Solanum_lycopersicum Solanum_tuberosum	PGSC0003DMP400021828 PGSC0003DMP400046528 Solyc08g081340.2.1 contig01084
ORTHOMCL1432	4	3	Capsicum_annuum Solanum_lycopersicum Solanum_tuberosum	PGSC0003DMP400021858 Solyc01g105160.2.1 Solyc08g061610.2.1 contig15225
ORTHOMCL1433	4	3	Capsicum_annuum Solanum_lycopersicum Solanum_tuberosum	PGSC0003DMP400021965 Solyc07g063200.1.1 Solyc07g063210.2.1 contig07099
ORTHOMCL1434	4	1	Solanum_tuberosum	PGSC0003DMP400021995 PGSC0003DMP400058047 PGSC0003DMP400058420 PGSC0003DMP400061354
ORTHOMCL1435	4	2	Solanum_lycopersicum Solanum_tuberosum	PGSC0003DMP400022038 PGSC0003DMP400043398 Solyc07g063330.2.1 Solyc10g006890.2.1
ORTHOMCL1436	4	3	Capsicum_annuum Solanum_lycopersicum Solanum_tuberosum	PGSC0003DMP400022109 PGSC0003DMP400022163 Solyc08g007840.1.1 contig23208
ORTHOMCL1437	4	2	Capsicum_annuum Solanum_tuberosum	PGSC0003DMP400022168 PGSC0003DMP400024379 PGSC0003DMP400057416 contig09159
ORTHOMCL1438	4	3	Capsicum_annuum Solanum_lycopersicum Solanum_tuberosum	PGSC0003DMP400022225 Solyc01g105240.2.1 Solyc04g056290.2.1 contig08848
ORTHOMCL1439	4	3	Capsicum_annuum Solanum_lycopersicum Solanum_tuberosum	PGSC0003DMP400022275 Solyc01g105340.2.1 contig01946 contig26517
ORTHOMCL1440	4	3	Capsicum_annuum Solanum_lycopersicum Solanum_tuberosum	PGSC0003DMP400022295 Solyc01g105150.2.1 Solyc10g047270.1.1 contig14239
ORTHOMCL1441	4	2	Solanum_lycopersicum Solanum_tuberosum	PGSC0003DMP400022307 PGSC0003DMP400030908 Solyc01g104970.2.1 Solyc10g047140.1.1
ORTHOMCL1442	4	3	Capsicum_annuum Solanum_lycopersicum Solanum_tuberosum	PGSC0003DMP400022370 Solyc02g086490.2.1 Solyc12g010920.1.1 contig21782
ORTHOMCL1443	4	3	Capsicum_annuum Solanum_lycopersicum Solanum_tuberosum	PGSC0003DMP400022528 Solyc04g016410.2.1 Solyc11g065260.1.1 contig16052
ORTHOMCL1444	4	3	Capsicum_annuum Solanum_lycopersicum Solanum_tuberosum	PGSC0003DMP400022541 PGSC0003DMP400022543 Solyc04g016530.2.1 contig23684
ORTHOMCL1445	4	3	Capsicum_annuum Solanum_lycopersicum Solanum_tuberosum	PGSC0003DMP400022624 Solyc01g091460.2.1 Solyc01g112350.2.1 contig16792
ORTHOMCL1446	4	3	Capsicum_annuum Solanum_lycopersicum Solanum_tuberosum	PGSC0003DMP400022664 PGSC0003DMP400052432 Solyc04g054340.1.1 contig02650
ORTHOMCL1447	4	3	Capsicum_annuum Solanum_lycopersicum Solanum_tuberosum	PGSC0003DMP400023071 PGSC0003DMP400043281 Solyc02g092760.2.1 contig05947
ORTHOMCL1448	4	2	Capsicum_annuum Solanum_tuberosum	PGSC0003DMP400023096 PGSC0003DMP400043931 contig00169 contig01604
ORTHOMCL1449	4	3	Capsicum_annuum Solanum_lycopersicum Solanum_tuberosum	PGSC0003DMP400023147 PGSC0003DMP400040296 Solyc05g053880.2.1 contig16663
ORTHOMCL1450	4	1	Solanum_tuberosum	PGSC0003DMP400023244 PGSC0003DMP400033064 PGSC0003DMP400033065 PGSC0003DMP400056898
ORTHOMCL1451	4	3	Capsicum_annuum Solanum_lycopersicum Solanum_tuberosum	PGSC0003DMP400023327 Solyc01g068240.2.1 Solyc11g065210.1.1 contig09740
ORTHOMCL1452	4	2	Solanum_lycopersicum Solanum_tuberosum	PGSC0003DMP400023384 PGSC0003DMP400031418 Solyc07g008380.1.1 Solyc07g008390.1.1
ORTHOMCL1453	4	2	Solanum_lycopersicum Solanum_tuberosum	PGSC0003DMP400023440 PGSC0003DMP400023441 Solyc11g011640.1.1 Solyc11g011710.1.1
ORTHOMCL1454	4	2	Solanum_lycopersicum Solanum_tuberosum	PGSC0003DMP400023464 PGSC0003DMP400040851 Solyc04g014690.2.1 Solyc11g012050.1.1
ORTHOMCL1455	4	3	Capsicum_annuum Solanum_lycopersicum Solanum_tuberosum	PGSC0003DMP400023532 Solyc06g060380.2.1 Solyc11g012770.1.1 contig08802
ORTHOMCL1456	4	2	Solanum_lycopersicum Solanum_tuberosum	PGSC0003DMP400023560 PGSC0003DMP400023562 PGSC0003DMP400023567 Solyc04g052970.1.1
ORTHOMCL1457	4	3	Capsicum_annuum Solanum_lycopersicum Solanum_tuberosum	PGSC0003DMP400023663 PGSC0003DMP400038329 Solyc11g012790.1.1 contig12454
ORTHOMCL1458	4	2	Solanum_lycopersicum Solanum_tuberosum	PGSC0003DMP400023724 PGSC0003DMP400023801 Solyc03g005530.1.1 Solyc03g005560.1.1
ORTHOMCL1459	4	3	Capsicum_annuum Solanum_lycopersicum Solanum_tuberosum	PGSC0003DMP400023756 Solyc02g071610.2.1 Solyc03g005900.2.1 contig06383
ORTHOMCL1460	4	2	Solanum_lycopersicum Solanum_tuberosum	PGSC0003DMP400023766 PGSC0003DMP400035213 Solyc02g093980.2.1 Solyc03g005060.2.1
ORTHOMCL1461	4	3	Capsicum_annuum Solanum_lycopersicum Solanum_tuberosum	PGSC0003DMP400023791 Solyc03g005340.2.1 Solyc09g083130.2.1 contig14407
ORTHOMCL1462	4	2	Solanum_lycopersicum Solanum_tuberosum	PGSC0003DMP400023806 PGSC0003DMP400029968 Solyc03g005630.2.1 Solyc09g090480.2.1
ORTHOMCL1463	4	3	Capsicum_annuum Solanum_lycopersicum Solanum_tuberosum	PGSC0003DMP400023938 PGSC0003DMP400065191 Solyc08g078890.1.1 contig07058
ORTHOMCL1464	4	2	Solanum_lycopersicum Solanum_tuberosum	PGSC0003DMP400024148 PGSC0003DMP400032533 Solyc02g082410.2.1 Solyc03g032040.2.1
ORTHOMCL1465	4	3	Capsicum_annuum Solanum_lycopersicum Solanum_tuberosum	PGSC0003DMP400024175 Solyc02g082340.2.1 contig00233 contig06001
ORTHOMCL1466	4	3	Capsicum_annuum Solanum_lycopersicum Solanum_tuberosum	PGSC0003DMP400024191 Solyc01g094030.2.1 Solyc05g047710.2.1 contig27991
ORTHOMCL1467	4	3	Capsicum_annuum Solanum_lycopersicum Solanum_tuberosum	PGSC0003DMP400024202 PGSC0003DMP400053026 Solyc05g047530.2.1 contig27742
ORTHOMCL1468	4	2	Solanum_lycopersicum Solanum_tuberosum	PGSC0003DMP400024320 PGSC0003DMP400032956 PGSC0003DMP400038016 Solyc07g041030.1.1
ORTHOMCL1469	4	3	Capsicum_annuum Solanum_lycopersicum Solanum_tuberosum	PGSC0003DMP400024324 Solyc06g066020.2.1 Solyc08g021820.2.1 contig19147
ORTHOMCL1470	4	2	Solanum_lycopersicum Solanum_tuberosum	PGSC0003DMP400024699 PGSC0003DMP400059406 PGSC0003DMP400060777 Solyc09g061520.1.1
ORTHOMCL1471	4	1	Solanum_tuberosum	PGSC0003DMP400024750 PGSC0003DMP400024752 PGSC0003DMP400025682 PGSC0003DMP400053242
ORTHOMCL1472	4	2	Solanum_lycopersicum Solanum_tuberosum	PGSC0003DMP400024784 PGSC0003DMP400050630 Solyc01g066040.2.1 Solyc01g066160.1.1
ORTHOMCL1473	4	3	Capsicum_annuum Solanum_lycopersicum Solanum_tuberosum	PGSC0003DMP400024980 PGSC0003DMP400024981 Solyc03g117250.2.1 contig10504
ORTHOMCL1474	4	3	Capsicum_annuum Solanum_lycopersicum Solanum_tuberosum	PGSC0003DMP400024994 Solyc03g117560.2.1 Solyc03g117570.2.1 contig01729
ORTHOMCL1475	4	3	Capsicum_annuum Solanum_lycopersicum Solanum_tuberosum	PGSC0003DMP400025013 PGSC0003DMP400025435 Solyc12g042540.1.1 contig29923
ORTHOMCL1476	4	3	Capsicum_annuum Solanum_lycopersicum Solanum_tuberosum	PGSC0003DMP400025049 Solyc03g118010.2.1 Solyc03g118020.2.1 contig24946
ORTHOMCL1477	4	3	Capsicum_annuum Solanum_lycopersicum Solanum_tuberosum	PGSC0003DMP400025135 Solyc03g026240.2.1 Solyc11g072340.1.1 contig00700
ORTHOMCL1478	4	3	Capsicum_annuum Solanum_lycopersicum Solanum_tuberosum	PGSC0003DMP400025173 PGSC0003DMP400052443 Solyc05g051680.2.1 contig22448
ORTHOMCL1479	4	3	Capsicum_annuum Solanum_lycopersicum Solanum_tuberosum	PGSC0003DMP400025196 Solyc03g026370.1.1 Solyc10g083410.1.1 contig20929
ORTHOMCL1480	4	3	Capsicum_annuum Solanum_lycopersicum Solanum_tuberosum	PGSC0003DMP400025208 Solyc03g026280.2.1 Solyc03g124110.1.1 contig11063
ORTHOMCL1481	4	2	Solanum_lycopersicum Solanum_tuberosum	PGSC0003DMP400025259 PGSC0003DMP400052304 PGSC0003DMP400052501 Solyc04g063330.1.1
ORTHOMCL1482	4	2	Solanum_lycopersicum Solanum_tuberosum	PGSC0003DMP400025260 PGSC0003DMP400031515 PGSC0003DMP400031516 Solyc04g017610.2.1
ORTHOMCL1483	4	3	Capsicum_annuum Solanum_lycopersicum Solanum_tuberosum	PGSC0003DMP400025275 Solyc03g025670.2.1 Solyc03g025680.2.1 contig24561
ORTHOMCL1484	4	3	Capsicum_annuum Solanum_lycopersicum Solanum_tuberosum	PGSC0003DMP400025308 Solyc07g065890.2.1 Solyc10g005880.2.1 contig06009
ORTHOMCL1485	4	3	Capsicum_annuum Solanum_lycopersicum Solanum_tuberosum	PGSC0003DMP400025407 Solyc10g006190.2.1 Solyc12g014400.1.1 contig02719
ORTHOMCL1486	4	3	Capsicum_annuum Solanum_lycopersicum Solanum_tuberosum	PGSC0003DMP400025502 PGSC0003DMP400044342 Solyc05g012730.1.1 contig04175
ORTHOMCL1487	4	3	Capsicum_annuum Solanum_lycopersicum Solanum_tuberosum	PGSC0003DMP400025563 Solyc03g120140.2.1 Solyc08g068100.2.1 contig11647
ORTHOMCL1488	4	3	Capsicum_annuum Solanum_lycopersicum Solanum_tuberosum	PGSC0003DMP400025634 Solyc05g009140.2.1 contig14537 contig24659
ORTHOMCL1489	4	3	Capsicum_annuum Solanum_lycopersicum Solanum_tuberosum	PGSC0003DMP400025654 Solyc02g078920.2.1 Solyc05g009430.2.1 contig09549
ORTHOMCL1490	4	3	Capsicum_annuum Solanum_lycopersicum Solanum_tuberosum	PGSC0003DMP400025785 Solyc06g053420.2.1 Solyc08g014150.2.1 contig17082
ORTHOMCL1491	4	3	Capsicum_annuum Solanum_lycopersicum Solanum_tuberosum	PGSC0003DMP400025872 PGSC0003DMP400029399 Solyc10g074590.1.1 contig17476
ORTHOMCL1492	4	3	Capsicum_annuum Solanum_lycopersicum Solanum_tuberosum	PGSC0003DMP400025927 Solyc05g016230.2.1 Solyc06g008210.2.1 contig07350
ORTHOMCL1493	4	2	Solanum_lycopersicum Solanum_tuberosum	PGSC0003DMP400025944 PGSC0003DMP400025945 Solyc01g009400.2.1 Solyc01g009410.2.1
ORTHOMCL1494	4	2	Solanum_lycopersicum Solanum_tuberosum	PGSC0003DMP400026032 PGSC0003DMP400032246 Solyc08g005240.1.1 Solyc08g076390.2.1
ORTHOMCL1495	4	3	Capsicum_annuum Solanum_lycopersicum Solanum_tuberosum	PGSC0003DMP400026116 PGSC0003DMP400033198 Solyc08g029190.2.1 contig16589
ORTHOMCL1496	4	3	Capsicum_annuum Solanum_lycopersicum Solanum_tuberosum	PGSC0003DMP400026400 Solyc04g015020.2.1 contig08148 contig24675
ORTHOMCL1497	4	3	Capsicum_annuum Solanum_lycopersicum Solanum_tuberosum	PGSC0003DMP400026473 Solyc03g005390.2.1 Solyc09g065920.2.1 contig24637
ORTHOMCL1498	4	3	Capsicum_annuum Solanum_lycopersicum Solanum_tuberosum	PGSC0003DMP400026562 PGSC0003DMP400051367 Solyc04g008470.2.1 contig32232
ORTHOMCL1499	4	3	Capsicum_annuum Solanum_lycopersicum Solanum_tuberosum	PGSC0003DMP400026590 Solyc03g111810.2.1 Solyc03g111820.2.1 contig12929
ORTHOMCL1500	4	3	Capsicum_annuum Solanum_lycopersicum Solanum_tuberosum	PGSC0003DMP400026653 PGSC0003DMP400026656 Solyc03g111140.2.1 contig02573
ORTHOMCL1501	4	3	Capsicum_annuum Solanum_lycopersicum Solanum_tuberosum	PGSC0003DMP400026662 PGSC0003DMP400047008 Solyc06g071950.1.1 contig00339
ORTHOMCL1502	4	3	Capsicum_annuum Solanum_lycopersicum Solanum_tuberosum	PGSC0003DMP400026821 Solyc02g094220.1.1 Solyc06g072060.1.1 contig00918
ORTHOMCL1503	4	3	Capsicum_annuum Solanum_lycopersicum Solanum_tuberosum	PGSC0003DMP400027022 Solyc04g079970.2.1 Solyc12g089030.1.1 contig32436
ORTHOMCL1504	4	3	Capsicum_annuum Solanum_lycopersicum Solanum_tuberosum	PGSC0003DMP400027123 Solyc02g062770.1.1 Solyc02g085330.1.1 contig00790
ORTHOMCL1505	4	3	Capsicum_annuum Solanum_lycopersicum Solanum_tuberosum	PGSC0003DMP400027156 Solyc02g062530.2.1 contig12730 contig28861
ORTHOMCL1506	4	3	Capsicum_annuum Solanum_lycopersicum Solanum_tuberosum	PGSC0003DMP400027169 Solyc02g062810.2.1 Solyc03g093970.2.1 contig17953
ORTHOMCL1507	4	3	Capsicum_annuum Solanum_lycopersicum Solanum_tuberosum	PGSC0003DMP400027177 Solyc02g062700.2.1 Solyc03g097020.2.1 contig27406
ORTHOMCL1508	4	3	Capsicum_annuum Solanum_lycopersicum Solanum_tuberosum	PGSC0003DMP400027205 PGSC0003DMP400053040 Solyc11g072890.1.1 contig12514
ORTHOMCL1509	4	1	Solanum_tuberosum	PGSC0003DMP400027217 PGSC0003DMP400027219 PGSC0003DMP400027220 PGSC0003DMP400027271
ORTHOMCL1510	4	3	Capsicum_annuum Solanum_lycopersicum Solanum_tuberosum	PGSC0003DMP400027241 PGSC0003DMP400027244 Solyc11g073240.1.1 contig00338
ORTHOMCL1511	4	2	Solanum_lycopersicum Solanum_tuberosum	PGSC0003DMP400027248 PGSC0003DMP400052898 Solyc06g075570.1.1 Solyc11g072800.1.1
ORTHOMCL1512	4	3	Capsicum_annuum Solanum_lycopersicum Solanum_tuberosum	PGSC0003DMP400027438 Solyc04g082530.2.1 Solyc06g051210.2.1 contig24826
ORTHOMCL1513	4	3	Capsicum_annuum Solanum_lycopersicum Solanum_tuberosum	PGSC0003DMP400027522 Solyc05g051320.1.1 Solyc11g011200.1.1 contig01092
ORTHOMCL1514	4	3	Capsicum_annuum Solanum_lycopersicum Solanum_tuberosum	PGSC0003DMP400027628 Solyc09g097830.2.1 contig07703 contig07705
ORTHOMCL1515	4	2	Solanum_lycopersicum Solanum_tuberosum	PGSC0003DMP400027735 PGSC0003DMP400051647 Solyc09g061940.1.1 Solyc09g091400.2.1
ORTHOMCL1516	4	3	Capsicum_annuum Solanum_lycopersicum Solanum_tuberosum	PGSC0003DMP400027776 Solyc06g066030.2.1 Solyc08g059800.2.1 contig18447
ORTHOMCL1517	4	2	Solanum_lycopersicum Solanum_tuberosum	PGSC0003DMP400027855 PGSC0003DMP400046277 Solyc09g055310.2.1 Solyc10g076450.1.1
ORTHOMCL1518	4	3	Capsicum_annuum Solanum_lycopersicum Solanum_tuberosum	PGSC0003DMP400027916 PGSC0003DMP400027919 Solyc07g017610.2.1 contig07866
ORTHOMCL1519	4	3	Capsicum_annuum Solanum_lycopersicum Solanum_tuberosum	PGSC0003DMP400028003 PGSC0003DMP400031239 Solyc01g020320.2.1 contig06752
ORTHOMCL1520	4	1	Solanum_tuberosum	PGSC0003DMP400028162 PGSC0003DMP400028163 PGSC0003DMP400028288 PGSC0003DMP400028289
ORTHOMCL1521	4	3	Capsicum_annuum Solanum_lycopersicum Solanum_tuberosum	PGSC0003DMP400028282 PGSC0003DMP400045998 Solyc03g097420.2.1 contig14554
ORTHOMCL1522	4	3	Capsicum_annuum Solanum_lycopersicum Solanum_tuberosum	PGSC0003DMP400028292 Solyc05g051380.2.1 Solyc11g010710.1.1 contig16509
ORTHOMCL1523	4	3	Capsicum_annuum Solanum_lycopersicum Solanum_tuberosum	PGSC0003DMP400028308 Solyc04g076100.2.1 Solyc11g010490.1.1 contig25294
ORTHOMCL1524	4	2	Solanum_lycopersicum Solanum_tuberosum	PGSC0003DMP400028329 PGSC0003DMP400040889 Solyc04g014210.2.1 Solyc11g010310.1.1
ORTHOMCL1525	4	3	Capsicum_annuum Solanum_lycopersicum Solanum_tuberosum	PGSC0003DMP400028459 Solyc05g055060.2.1 Solyc06g053630.2.1 contig26606
ORTHOMCL1526	4	3	Capsicum_annuum Solanum_lycopersicum Solanum_tuberosum	PGSC0003DMP400028545 Solyc06g053570.2.1 Solyc06g053590.2.1 contig30996
ORTHOMCL1527	4	3	Capsicum_annuum Solanum_lycopersicum Solanum_tuberosum	PGSC0003DMP400028584 Solyc01g008230.2.1 Solyc04g009180.1.1 contig02792
ORTHOMCL1528	4	3	Capsicum_annuum Solanum_lycopersicum Solanum_tuberosum	PGSC0003DMP400028601 Solyc01g008080.2.1 Solyc01g008090.2.1 contig30512
ORTHOMCL1529	4	3	Capsicum_annuum Solanum_lycopersicum Solanum_tuberosum	PGSC0003DMP400028607 PGSC0003DMP400028610 Solyc01g007950.2.1 contig23273
ORTHOMCL1530	4	3	Capsicum_annuum Solanum_lycopersicum Solanum_tuberosum	PGSC0003DMP400028621 Solyc01g007860.2.1 Solyc10g083120.1.1 contig25923
ORTHOMCL1531	4	3	Capsicum_annuum Solanum_lycopersicum Solanum_tuberosum	PGSC0003DMP400028632 Solyc01g007250.2.1 Solyc11g065980.1.1 contig00333
ORTHOMCL1532	4	1	Solanum_tuberosum	PGSC0003DMP400028709 PGSC0003DMP400029097 PGSC0003DMP400030562 PGSC0003DMP400054383
ORTHOMCL1533	4	3	Capsicum_annuum Solanum_lycopersicum Solanum_tuberosum	PGSC0003DMP400028711 Solyc01g007910.2.1 Solyc02g005350.2.1 contig02836
ORTHOMCL1534	4	3	Capsicum_annuum Solanum_lycopersicum Solanum_tuberosum	PGSC0003DMP400028730 PGSC0003DMP400048906 Solyc01g007220.2.1 contig03489
ORTHOMCL1535	4	3	Capsicum_annuum Solanum_lycopersicum Solanum_tuberosum	PGSC0003DMP400028749 Solyc02g081010.1.1 Solyc04g049140.2.1 contig02425
ORTHOMCL1536	4	3	Capsicum_annuum Solanum_lycopersicum Solanum_tuberosum	PGSC0003DMP400028784 Solyc02g080500.2.1 Solyc03g031680.2.1 contig24362
ORTHOMCL1537	4	2	Solanum_lycopersicum Solanum_tuberosum	PGSC0003DMP400028932 PGSC0003DMP400028933 PGSC0003DMP400028934 Solyc06g066770.1.1
ORTHOMCL1538	4	1	Solanum_tuberosum	PGSC0003DMP400028966 PGSC0003DMP400028970 PGSC0003DMP400028973 PGSC0003DMP400028993
ORTHOMCL1539	4	3	Capsicum_annuum Solanum_lycopersicum Solanum_tuberosum	PGSC0003DMP400029173 PGSC0003DMP400053338 Solyc02g091840.2.1 contig03760
ORTHOMCL1540	4	3	Capsicum_annuum Solanum_lycopersicum Solanum_tuberosum	PGSC0003DMP400029197 Solyc03g034460.2.1 Solyc03g042550.1.1 contig29472
ORTHOMCL1541	4	3	Capsicum_annuum Solanum_lycopersicum Solanum_tuberosum	PGSC0003DMP400029248 Solyc02g081170.2.1 contig28247 contig29033
ORTHOMCL1542	4	2	Solanum_lycopersicum Solanum_tuberosum	PGSC0003DMP400029249 PGSC0003DMP400037188 Solyc02g036360.1.1 Solyc02g081200.1.1
ORTHOMCL1543	4	3	Capsicum_annuum Solanum_lycopersicum Solanum_tuberosum	PGSC0003DMP400029465 Solyc00g097960.1.1 Solyc12g098220.1.1 contig19557
ORTHOMCL1544	4	1	Solanum_tuberosum	PGSC0003DMP400029468 PGSC0003DMP400058157 PGSC0003DMP400060274 PGSC0003DMP400063894
ORTHOMCL1545	4	2	Solanum_lycopersicum Solanum_tuberosum	PGSC0003DMP400029557 PGSC0003DMP400038172 Solyc03g071550.1.1 Solyc09g031580.2.1
ORTHOMCL1546	4	3	Capsicum_annuum Solanum_lycopersicum Solanum_tuberosum	PGSC0003DMP400029641 PGSC0003DMP400060551 Solyc02g086380.1.1 contig08430
ORTHOMCL1547	4	2	Solanum_lycopersicum Solanum_tuberosum	PGSC0003DMP400029642 Solyc04g026020.2.1 Solyc05g013850.2.1 Solyc05g013870.2.1
ORTHOMCL1548	4	1	Solanum_tuberosum	PGSC0003DMP400029825 PGSC0003DMP400061445 PGSC0003DMP400063565 PGSC0003DMP400066167
ORTHOMCL1549	4	3	Capsicum_annuum Solanum_lycopersicum Solanum_tuberosum	PGSC0003DMP400029920 Solyc07g032480.2.1 Solyc10g078180.1.1 contig24403
ORTHOMCL1550	4	3	Capsicum_annuum Solanum_lycopersicum Solanum_tuberosum	PGSC0003DMP400029988 Solyc09g090050.2.1 contig08471 contig30930
ORTHOMCL1551	4	3	Capsicum_annuum Solanum_lycopersicum Solanum_tuberosum	PGSC0003DMP400030061 Solyc09g090400.2.1 Solyc11g005600.1.1 contig00300
ORTHOMCL1552	4	2	Solanum_lycopersicum Solanum_tuberosum	PGSC0003DMP400030228 PGSC0003DMP400036801 Solyc07g056340.2.1 Solyc10g007770.2.1
ORTHOMCL1553	4	3	Capsicum_annuum Solanum_lycopersicum Solanum_tuberosum	PGSC0003DMP400030243 Solyc07g056190.2.1 Solyc07g056200.2.1 contig28282
ORTHOMCL1554	4	3	Capsicum_annuum Solanum_lycopersicum Solanum_tuberosum	PGSC0003DMP400030355 Solyc07g045340.2.1 Solyc07g065640.2.1 contig32223
ORTHOMCL1555	4	1	Solanum_tuberosum	PGSC0003DMP400030458 PGSC0003DMP400034699 PGSC0003DMP400045711 PGSC0003DMP400054831
ORTHOMCL1556	4	1	Solanum_tuberosum	PGSC0003DMP400030490 PGSC0003DMP400060318 PGSC0003DMP400060549 PGSC0003DMP400063919
ORTHOMCL1557	4	2	Solanum_lycopersicum Solanum_tuberosum	PGSC0003DMP400030552 Solyc02g060570.1.1 Solyc02g061610.1.1 Solyc02g061680.1.1
ORTHOMCL1558	4	3	Capsicum_annuum Solanum_lycopersicum Solanum_tuberosum	PGSC0003DMP400030568 PGSC0003DMP400057588 Solyc08g077140.1.1 contig06345
ORTHOMCL1559	4	3	Capsicum_annuum Solanum_lycopersicum Solanum_tuberosum	PGSC0003DMP400030587 Solyc08g076980.2.1 Solyc08g076990.2.1 contig11743
ORTHOMCL1560	4	3	Capsicum_annuum Solanum_lycopersicum Solanum_tuberosum	PGSC0003DMP400030716 Solyc01g080080.2.1 Solyc10g086080.1.1 contig06249
ORTHOMCL1561	4	3	Capsicum_annuum Solanum_lycopersicum Solanum_tuberosum	PGSC0003DMP400030731 Solyc10g085960.1.1 Solyc10g085970.1.1 contig15099
ORTHOMCL1562	4	3	Capsicum_annuum Solanum_lycopersicum Solanum_tuberosum	PGSC0003DMP400030867 Solyc01g017350.1.1 Solyc08g028910.1.1 contig06704
ORTHOMCL1563	4	2	Solanum_lycopersicum Solanum_tuberosum	PGSC0003DMP400030936 PGSC0003DMP400050176 Solyc05g016240.2.1 Solyc12g006420.1.1
ORTHOMCL1564	4	3	Capsicum_annuum Solanum_lycopersicum Solanum_tuberosum	PGSC0003DMP400030983 Solyc02g032120.2.1 Solyc02g081620.2.1 contig11359
ORTHOMCL1565	4	2	Solanum_lycopersicum Solanum_tuberosum	PGSC0003DMP400031039 Solyc05g015720.1.1 Solyc12g087810.1.1 Solyc12g087830.1.1
ORTHOMCL1566	4	1	Solanum_tuberosum	PGSC0003DMP400031068 PGSC0003DMP400031069 PGSC0003DMP400042670 PGSC0003DMP400069063
ORTHOMCL1567	4	3	Capsicum_annuum Solanum_lycopersicum Solanum_tuberosum	PGSC0003DMP400031125 Solyc10g078620.1.1 Solyc11g042610.1.1 contig31937
ORTHOMCL1568	4	2	Solanum_lycopersicum Solanum_tuberosum	PGSC0003DMP400031205 Solyc02g038650.1.1 Solyc02g038670.1.1 Solyc02g038680.1.1
ORTHOMCL1569	4	2	Solanum_lycopersicum Solanum_tuberosum	PGSC0003DMP400031252 PGSC0003DMP400031253 PGSC0003DMP400061806 Solyc06g048440.2.1
ORTHOMCL1570	4	2	Solanum_lycopersicum Solanum_tuberosum	PGSC0003DMP400031369 Solyc05g050350.1.1 Solyc05g050360.2.1 Solyc05g050380.2.1
ORTHOMCL1571	4	3	Capsicum_annuum Solanum_lycopersicum Solanum_tuberosum	PGSC0003DMP400031564 PGSC0003DMP400047026 Solyc06g071750.2.1 contig15962
ORTHOMCL1572	4	2	Solanum_lycopersicum Solanum_tuberosum	PGSC0003DMP400031672 PGSC0003DMP400038574 Solyc03g112580.2.1 Solyc07g065860.2.1
ORTHOMCL1573	4	3	Capsicum_annuum Solanum_lycopersicum Solanum_tuberosum	PGSC0003DMP400031814 Solyc01g102750.2.1 Solyc01g102760.2.1 contig02380
ORTHOMCL1574	4	3	Capsicum_annuum Solanum_lycopersicum Solanum_tuberosum	PGSC0003DMP400031846 Solyc01g102370.2.1 contig06776 contig08659
ORTHOMCL1575	4	3	Capsicum_annuum Solanum_lycopersicum Solanum_tuberosum	PGSC0003DMP400032046 PGSC0003DMP400032048 Solyc07g054770.1.1 contig23467
ORTHOMCL1576	4	3	Capsicum_annuum Solanum_lycopersicum Solanum_tuberosum	PGSC0003DMP400032139 Solyc01g104770.2.1 Solyc03g078400.2.1 contig28093
ORTHOMCL1577	4	3	Capsicum_annuum Solanum_lycopersicum Solanum_tuberosum	PGSC0003DMP400032140 PGSC0003DMP400032141 Solyc03g078390.2.1 contig12437
ORTHOMCL1578	4	3	Capsicum_annuum Solanum_lycopersicum Solanum_tuberosum	PGSC0003DMP400032206 Solyc08g005560.2.1 Solyc08g075520.2.1 contig25345
ORTHOMCL1579	4	3	Capsicum_annuum Solanum_lycopersicum Solanum_tuberosum	PGSC0003DMP400032251 Solyc03g082580.2.1 Solyc07g066270.2.1 contig27142
ORTHOMCL1580	4	2	Solanum_lycopersicum Solanum_tuberosum	PGSC0003DMP400032281 PGSC0003DMP400034029 Solyc03g082940.2.1 Solyc06g052030.2.1
ORTHOMCL1581	4	2	Solanum_lycopersicum Solanum_tuberosum	PGSC0003DMP400032372 PGSC0003DMP400051190 Solyc11g070170.1.1 Solyc12g095830.1.1
ORTHOMCL1582	4	3	Capsicum_annuum Solanum_lycopersicum Solanum_tuberosum	PGSC0003DMP400032377 Solyc08g068430.2.1 Solyc11g071230.1.1 contig04407
ORTHOMCL1583	4	3	Capsicum_annuum Solanum_lycopersicum Solanum_tuberosum	PGSC0003DMP400032598 Solyc01g009100.2.1 Solyc11g071490.1.1 contig00786
ORTHOMCL1584	4	3	Capsicum_annuum Solanum_lycopersicum Solanum_tuberosum	PGSC0003DMP400032803 Solyc03g007050.2.1 Solyc08g061560.2.1 contig01215
ORTHOMCL1585	4	3	Capsicum_annuum Solanum_lycopersicum Solanum_tuberosum	PGSC0003DMP400032826 Solyc02g043870.1.1 Solyc09g056260.2.1 contig12773
ORTHOMCL1586	4	3	Capsicum_annuum Solanum_lycopersicum Solanum_tuberosum	PGSC0003DMP400032979 PGSC0003DMP400065934 Solyc09g082870.1.1 contig17756
ORTHOMCL1587	4	3	Capsicum_annuum Solanum_lycopersicum Solanum_tuberosum	PGSC0003DMP400033000 PGSC0003DMP400034825 Solyc06g083660.2.1 contig12466
ORTHOMCL1588	4	3	Capsicum_annuum Solanum_lycopersicum Solanum_tuberosum	PGSC0003DMP400033015 PGSC0003DMP400035947 Solyc12g006680.1.1 contig23338
ORTHOMCL1589	4	3	Capsicum_annuum Solanum_lycopersicum Solanum_tuberosum	PGSC0003DMP400033070 PGSC0003DMP400033196 Solyc02g014380.2.1 contig07894
ORTHOMCL1590	4	2	Solanum_lycopersicum Solanum_tuberosum	PGSC0003DMP400033143 PGSC0003DMP400045381 Solyc07g053120.2.1 Solyc07g053130.2.1
ORTHOMCL1591	4	2	Solanum_lycopersicum Solanum_tuberosum	PGSC0003DMP400033150 PGSC0003DMP400038008 PGSC0003DMP400039253 Solyc00g304030.1.1
ORTHOMCL1592	4	3	Capsicum_annuum Solanum_lycopersicum Solanum_tuberosum	PGSC0003DMP400033243 PGSC0003DMP400035331 Solyc09g011730.2.1 contig05302
ORTHOMCL1593	4	3	Capsicum_annuum Solanum_lycopersicum Solanum_tuberosum	PGSC0003DMP400033265 Solyc09g011080.2.1 Solyc10g086580.1.1 contig26711
ORTHOMCL1594	4	3	Capsicum_annuum Solanum_lycopersicum Solanum_tuberosum	PGSC0003DMP400033291 Solyc05g053540.2.1 Solyc12g043020.1.1 contig25098
ORTHOMCL1595	4	1	Solanum_tuberosum	PGSC0003DMP400033298 PGSC0003DMP400033301 PGSC0003DMP400033303 PGSC0003DMP400033306
ORTHOMCL1596	4	3	Capsicum_annuum Solanum_lycopersicum Solanum_tuberosum	PGSC0003DMP400033321 PGSC0003DMP400039976 Solyc10g076740.1.1 contig29391
ORTHOMCL1597	4	3	Capsicum_annuum Solanum_lycopersicum Solanum_tuberosum	PGSC0003DMP400033447 Solyc07g063580.2.1 Solyc10g047330.1.1 contig11881
ORTHOMCL1598	4	2	Solanum_lycopersicum Solanum_tuberosum	PGSC0003DMP400033473 PGSC0003DMP400037779 Solyc07g064030.2.1 Solyc12g005250.1.1
ORTHOMCL1599	4	3	Capsicum_annuum Solanum_lycopersicum Solanum_tuberosum	PGSC0003DMP400033500 PGSC0003DMP400043427 Solyc10g006760.2.1 contig01001
ORTHOMCL1600	4	3	Capsicum_annuum Solanum_lycopersicum Solanum_tuberosum	PGSC0003DMP400033537 PGSC0003DMP400034947 Solyc06g084090.2.1 contig00022
ORTHOMCL1601	4	3	Capsicum_annuum Solanum_lycopersicum Solanum_tuberosum	PGSC0003DMP400033540 PGSC0003DMP400033541 Solyc09g065690.2.1 contig07172
ORTHOMCL1602	4	3	Capsicum_annuum Solanum_lycopersicum Solanum_tuberosum	PGSC0003DMP400033549 PGSC0003DMP400034944 Solyc06g084130.2.1 contig05741
ORTHOMCL1603	4	3	Capsicum_annuum Solanum_lycopersicum Solanum_tuberosum	PGSC0003DMP400033641 PGSC0003DMP400034764 Solyc09g065330.2.1 contig30693
ORTHOMCL1604	4	3	Capsicum_annuum Solanum_lycopersicum Solanum_tuberosum	PGSC0003DMP400033669 Solyc10g011810.2.1 Solyc10g011820.2.1 contig06754
ORTHOMCL1605	4	2	Solanum_lycopersicum Solanum_tuberosum	PGSC0003DMP400033687 PGSC0003DMP400039854 Solyc07g008610.1.1 Solyc10g012190.1.1
ORTHOMCL1606	4	2	Solanum_lycopersicum Solanum_tuberosum	PGSC0003DMP400033743 Solyc01g007530.2.1 Solyc01g015140.1.1 Solyc09g050020.1.1
ORTHOMCL1607	4	2	Solanum_lycopersicum Solanum_tuberosum	PGSC0003DMP400033790 PGSC0003DMP400033793 PGSC0003DMP400033801 Solyc01g097630.1.1
ORTHOMCL1608	4	2	Solanum_lycopersicum Solanum_tuberosum	PGSC0003DMP400033881 PGSC0003DMP400033882 Solyc11g007210.1.1 Solyc11g007220.1.1
ORTHOMCL1609	4	3	Capsicum_annuum Solanum_lycopersicum Solanum_tuberosum	PGSC0003DMP400033917 Solyc11g020450.1.1 Solyc11g020530.1.1 contig01436
ORTHOMCL1610	4	3	Capsicum_annuum Solanum_lycopersicum Solanum_tuberosum	PGSC0003DMP400033989 Solyc07g041280.2.1 Solyc08g062190.2.1 contig18934
ORTHOMCL1611	4	3	Capsicum_annuum Solanum_lycopersicum Solanum_tuberosum	PGSC0003DMP400034028 Solyc00g008680.2.1 Solyc06g052040.2.1 contig02449
ORTHOMCL1612	4	2	Solanum_lycopersicum Solanum_tuberosum	PGSC0003DMP400034131 PGSC0003DMP400034132 PGSC0003DMP400034154 Solyc05g010710.1.1
ORTHOMCL1613	4	3	Capsicum_annuum Solanum_lycopersicum Solanum_tuberosum	PGSC0003DMP400034528 Solyc07g008340.2.1 Solyc08g075360.1.1 contig05777
ORTHOMCL1614	4	3	Capsicum_annuum Solanum_lycopersicum Solanum_tuberosum	PGSC0003DMP400034558 Solyc08g048370.2.1 Solyc08g048390.1.1 contig03552
ORTHOMCL1615	4	3	Capsicum_annuum Solanum_lycopersicum Solanum_tuberosum	PGSC0003DMP400034560 Solyc09g066130.2.1 contig08473 contig17949
ORTHOMCL1616	4	3	Capsicum_annuum Solanum_lycopersicum Solanum_tuberosum	PGSC0003DMP400034658 Solyc01g005300.2.1 contig05476 contig19218
ORTHOMCL1617	4	3	Capsicum_annuum Solanum_lycopersicum Solanum_tuberosum	PGSC0003DMP400034683 PGSC0003DMP400052436 Solyc05g051790.2.1 contig03066
ORTHOMCL1618	4	3	Capsicum_annuum Solanum_lycopersicum Solanum_tuberosum	PGSC0003DMP400034810 Solyc06g083830.2.1 Solyc09g090250.2.1 contig22128
ORTHOMCL1619	4	3	Capsicum_annuum Solanum_lycopersicum Solanum_tuberosum	PGSC0003DMP400034847 PGSC0003DMP400043198 Solyc06g083510.2.1 contig25517
ORTHOMCL1620	4	2	Solanum_lycopersicum Solanum_tuberosum	PGSC0003DMP400034862 PGSC0003DMP400034864 PGSC0003DMP400034865 Solyc06g083450.2.1
ORTHOMCL1621	4	3	Capsicum_annuum Solanum_lycopersicum Solanum_tuberosum	PGSC0003DMP400034868 Solyc06g083350.2.1 Solyc09g059500.2.1 contig09364
ORTHOMCL1622	4	3	Capsicum_annuum Solanum_lycopersicum Solanum_tuberosum	PGSC0003DMP400034900 Solyc06g083070.2.1 Solyc09g056170.2.1 contig25315
ORTHOMCL1623	4	3	Capsicum_annuum Solanum_lycopersicum Solanum_tuberosum	PGSC0003DMP400034933 Solyc05g055690.1.1 Solyc06g084210.2.1 contig29131
ORTHOMCL1624	4	3	Capsicum_annuum Solanum_lycopersicum Solanum_tuberosum	PGSC0003DMP400034940 Solyc06g084310.2.1 Solyc09g064660.2.1 contig31609
ORTHOMCL1625	4	3	Capsicum_annuum Solanum_lycopersicum Solanum_tuberosum	PGSC0003DMP400035024 Solyc06g007710.2.1 Solyc06g082800.2.1 contig04112
ORTHOMCL1626	4	2	Solanum_lycopersicum Solanum_tuberosum	PGSC0003DMP400035030 Solyc01g016690.1.1 Solyc05g049890.1.1 Solyc06g083970.1.1
ORTHOMCL1627	4	3	Capsicum_annuum Solanum_lycopersicum Solanum_tuberosum	PGSC0003DMP400035066 Solyc01g098110.2.1 Solyc02g094430.2.1 contig03903
ORTHOMCL1628	4	3	Capsicum_annuum Solanum_lycopersicum Solanum_tuberosum	PGSC0003DMP400035116 Solyc02g068030.1.1 Solyc02g093890.1.1 contig22691
ORTHOMCL1629	4	3	Capsicum_annuum Solanum_lycopersicum Solanum_tuberosum	PGSC0003DMP400035126 PGSC0003DMP400035133 Solyc02g093770.2.1 contig19838
ORTHOMCL1630	4	3	Capsicum_annuum Solanum_lycopersicum Solanum_tuberosum	PGSC0003DMP400035202 Solyc02g094150.2.1 contig05646 contig09865
ORTHOMCL1631	4	3	Capsicum_annuum Solanum_lycopersicum Solanum_tuberosum	PGSC0003DMP400035204 Solyc02g068130.2.1 Solyc02g094140.2.1 contig26292
ORTHOMCL1632	4	2	Solanum_lycopersicum Solanum_tuberosum	PGSC0003DMP400035263 PGSC0003DMP400048135 Solyc06g082840.2.1 Solyc09g018960.2.1
ORTHOMCL1633	4	3	Capsicum_annuum Solanum_lycopersicum Solanum_tuberosum	PGSC0003DMP400035286 Solyc09g013150.2.1 Solyc09g031700.2.1 contig06234
ORTHOMCL1634	4	3	Capsicum_annuum Solanum_lycopersicum Solanum_tuberosum	PGSC0003DMP400035354 Solyc09g011920.2.1 Solyc09g031680.1.1 contig22493
ORTHOMCL1635	4	3	Capsicum_annuum Solanum_lycopersicum Solanum_tuberosum	PGSC0003DMP400035567 PGSC0003DMP400036118 Solyc08g061000.2.1 contig28778
ORTHOMCL1636	4	3	Capsicum_annuum Solanum_lycopersicum Solanum_tuberosum	PGSC0003DMP400035617 Solyc06g061150.2.1 Solyc08g006960.2.1 contig24745
ORTHOMCL1637	4	2	Solanum_lycopersicum Solanum_tuberosum	PGSC0003DMP400035685 Solyc01g017090.2.1 Solyc03g013620.1.1 Solyc04g024570.1.1
ORTHOMCL1638	4	3	Capsicum_annuum Solanum_lycopersicum Solanum_tuberosum	PGSC0003DMP400035697 PGSC0003DMP400052854 Solyc06g082120.2.1 contig03792
ORTHOMCL1639	4	3	Capsicum_annuum Solanum_lycopersicum Solanum_tuberosum	PGSC0003DMP400035712 PGSC0003DMP400035895 Solyc06g007700.2.1 contig04009
ORTHOMCL1640	4	3	Capsicum_annuum Solanum_lycopersicum Solanum_tuberosum	PGSC0003DMP400035726 Solyc06g007330.2.1 Solyc06g007340.2.1 contig27886
ORTHOMCL1641	4	3	Capsicum_annuum Solanum_lycopersicum Solanum_tuberosum	PGSC0003DMP400035789 Solyc09g092450.2.1 contig12552 contig20206
ORTHOMCL1642	4	2	Solanum_lycopersicum Solanum_tuberosum	PGSC0003DMP400035800 PGSC0003DMP400035814 PGSC0003DMP400035815 Solyc03g095780.1.1
ORTHOMCL1643	4	3	Capsicum_annuum Solanum_lycopersicum Solanum_tuberosum	PGSC0003DMP400035858 PGSC0003DMP400048148 Solyc06g007630.1.1 contig28171
ORTHOMCL1644	4	3	Capsicum_annuum Solanum_lycopersicum Solanum_tuberosum	PGSC0003DMP400035886 PGSC0003DMP400047548 Solyc06g007610.2.1 contig00320
ORTHOMCL1645	4	3	Capsicum_annuum Solanum_lycopersicum Solanum_tuberosum	PGSC0003DMP400036081 Solyc05g041910.2.1 Solyc07g048070.2.1 contig00542
ORTHOMCL1646	4	3	Capsicum_annuum Solanum_lycopersicum Solanum_tuberosum	PGSC0003DMP400036168 PGSC0003DMP400053838 Solyc07g007940.2.1 contig02554
ORTHOMCL1647	4	3	Capsicum_annuum Solanum_lycopersicum Solanum_tuberosum	PGSC0003DMP400036187 PGSC0003DMP400036192 Solyc08g075100.2.1 contig11437
ORTHOMCL1648	4	3	Capsicum_annuum Solanum_lycopersicum Solanum_tuberosum	PGSC0003DMP400036371 Solyc07g041190.2.1 Solyc12g096040.1.1 contig24014
ORTHOMCL1649	4	2	Solanum_lycopersicum Solanum_tuberosum	PGSC0003DMP400036462 PGSC0003DMP400036730 Solyc02g023950.2.1 Solyc02g070000.2.1
ORTHOMCL1650	4	3	Capsicum_annuum Solanum_lycopersicum Solanum_tuberosum	PGSC0003DMP400036540 PGSC0003DMP400054832 Solyc01g049890.2.1 contig02747
ORTHOMCL1651	4	3	Capsicum_annuum Solanum_lycopersicum Solanum_tuberosum	PGSC0003DMP400036569 Solyc02g021620.2.1 Solyc02g070290.2.1 contig22756
ORTHOMCL1652	4	3	Capsicum_annuum Solanum_lycopersicum Solanum_tuberosum	PGSC0003DMP400036602 Solyc02g069980.2.1 contig07625 contig11507
ORTHOMCL1653	4	3	Capsicum_annuum Solanum_lycopersicum Solanum_tuberosum	PGSC0003DMP400036643 PGSC0003DMP400054693 Solyc02g030250.2.1 contig01178
ORTHOMCL1654	4	3	Capsicum_annuum Solanum_lycopersicum Solanum_tuberosum	PGSC0003DMP400036685 PGSC0003DMP400036686 Solyc02g070560.2.1 contig18734
ORTHOMCL1655	4	1	Solanum_tuberosum	PGSC0003DMP400036867 PGSC0003DMP400036868 PGSC0003DMP400066195 PGSC0003DMP400067071
ORTHOMCL1656	4	3	Capsicum_annuum Solanum_lycopersicum Solanum_tuberosum	PGSC0003DMP400036877 Solyc07g056370.2.1 Solyc10g007780.1.1 contig06033
ORTHOMCL1657	4	3	Capsicum_annuum Solanum_lycopersicum Solanum_tuberosum	PGSC0003DMP400036897 Solyc02g094560.2.1 Solyc10g007530.1.1 contig06224
ORTHOMCL1658	4	2	Solanum_lycopersicum Solanum_tuberosum	PGSC0003DMP400036954 PGSC0003DMP400049080 Solyc01g007100.2.1 Solyc10g081900.1.1
ORTHOMCL1659	4	3	Capsicum_annuum Solanum_lycopersicum Solanum_tuberosum	PGSC0003DMP400036960 PGSC0003DMP400037026 Solyc01g007010.2.1 contig21843
ORTHOMCL1660	4	3	Capsicum_annuum Solanum_lycopersicum Solanum_tuberosum	PGSC0003DMP400037180 PGSC0003DMP400037181 Solyc02g037490.1.1 contig06940
ORTHOMCL1661	4	3	Capsicum_annuum Solanum_lycopersicum Solanum_tuberosum	PGSC0003DMP400037333 PGSC0003DMP400044850 Solyc01g107350.2.1 contig18086
ORTHOMCL1662	4	3	Capsicum_annuum Solanum_lycopersicum Solanum_tuberosum	PGSC0003DMP400037436 Solyc03g093300.2.1 Solyc06g034180.1.1 contig05005
ORTHOMCL1663	4	3	Capsicum_annuum Solanum_lycopersicum Solanum_tuberosum	PGSC0003DMP400037507 Solyc09g098300.2.1 Solyc09g098310.2.1 contig00069
ORTHOMCL1664	4	3	Capsicum_annuum Solanum_lycopersicum Solanum_tuberosum	PGSC0003DMP400037690 PGSC0003DMP400052056 Solyc08g061980.2.1 contig31404
ORTHOMCL1665	4	2	Solanum_lycopersicum Solanum_tuberosum	PGSC0003DMP400037728 PGSC0003DMP400059656 PGSC0003DMP400068163 Solyc01g018080.1.1
ORTHOMCL1666	4	2	Solanum_lycopersicum Solanum_tuberosum	PGSC0003DMP400037741 PGSC0003DMP400037742 PGSC0003DMP400037746 Solyc03g078490.2.1
ORTHOMCL1667	4	3	Capsicum_annuum Solanum_lycopersicum Solanum_tuberosum	PGSC0003DMP400037753 PGSC0003DMP400040137 Solyc03g078630.2.1 contig15761
ORTHOMCL1668	4	3	Capsicum_annuum Solanum_lycopersicum Solanum_tuberosum	PGSC0003DMP400037841 Solyc01g059910.2.1 Solyc07g008400.1.1 contig11419
ORTHOMCL1669	4	3	Capsicum_annuum Solanum_lycopersicum Solanum_tuberosum	PGSC0003DMP400037882 PGSC0003DMP400037894 Solyc09g092550.2.1 contig05802
ORTHOMCL1670	4	3	Capsicum_annuum Solanum_lycopersicum Solanum_tuberosum	PGSC0003DMP400037969 Solyc02g021400.1.1 Solyc10g078630.1.1 contig30399
ORTHOMCL1671	4	3	Capsicum_annuum Solanum_lycopersicum Solanum_tuberosum	PGSC0003DMP400038002 PGSC0003DMP400038003 Solyc10g055200.1.1 contig04050
ORTHOMCL1672	4	3	Capsicum_annuum Solanum_lycopersicum Solanum_tuberosum	PGSC0003DMP400038124 Solyc07g039510.2.1 Solyc07g039520.1.1 contig26575
ORTHOMCL1673	4	2	Solanum_lycopersicum Solanum_tuberosum	PGSC0003DMP400038129 PGSC0003DMP400056591 Solyc01g110990.2.1 Solyc07g039550.2.1
ORTHOMCL1674	4	3	Capsicum_annuum Solanum_lycopersicum Solanum_tuberosum	PGSC0003DMP400038193 Solyc11g030380.1.1 Solyc11g030390.1.1 contig31178
ORTHOMCL1675	4	3	Capsicum_annuum Solanum_lycopersicum Solanum_tuberosum	PGSC0003DMP400038212 PGSC0003DMP400049262 Solyc05g012620.2.1 contig03117
ORTHOMCL1676	4	3	Capsicum_annuum Solanum_lycopersicum Solanum_tuberosum	PGSC0003DMP400038297 PGSC0003DMP400038301 Solyc07g066030.2.1 contig24923
ORTHOMCL1677	4	3	Capsicum_annuum Solanum_lycopersicum Solanum_tuberosum	PGSC0003DMP400038346 PGSC0003DMP400051903 Solyc12g015740.1.1 contig28341
ORTHOMCL1678	4	3	Capsicum_annuum Solanum_lycopersicum Solanum_tuberosum	PGSC0003DMP400038358 Solyc07g065510.2.1 Solyc07g065520.2.1 contig20306
ORTHOMCL1679	4	3	Capsicum_annuum Solanum_lycopersicum Solanum_tuberosum	PGSC0003DMP400038377 Solyc10g006020.2.1 contig05365 contig21228
ORTHOMCL1680	4	3	Capsicum_annuum Solanum_lycopersicum Solanum_tuberosum	PGSC0003DMP400038444 Solyc07g064880.2.1 Solyc12g006010.1.1 contig27049
ORTHOMCL1681	4	3	Capsicum_annuum Solanum_lycopersicum Solanum_tuberosum	PGSC0003DMP400038448 PGSC0003DMP400050103 Solyc07g064850.2.1 contig15676
ORTHOMCL1682	4	3	Capsicum_annuum Solanum_lycopersicum Solanum_tuberosum	PGSC0003DMP400038591 Solyc04g076620.2.1 Solyc07g065630.2.1 contig29486
ORTHOMCL1683	4	3	Capsicum_annuum Solanum_lycopersicum Solanum_tuberosum	PGSC0003DMP400038711 Solyc02g079500.2.1 Solyc02g079510.2.1 contig01886
ORTHOMCL1684	4	2	Solanum_lycopersicum Solanum_tuberosum	PGSC0003DMP400038726 Solyc02g079310.1.1 Solyc02g079330.2.1 Solyc02g079350.2.1
ORTHOMCL1685	4	3	Capsicum_annuum Solanum_lycopersicum Solanum_tuberosum	PGSC0003DMP400038769 Solyc02g078860.2.1 contig10573 contig13433
ORTHOMCL1686	4	3	Capsicum_annuum Solanum_lycopersicum Solanum_tuberosum	PGSC0003DMP400038852 Solyc02g079100.2.1 contig08969 contig18055
ORTHOMCL1687	4	3	Capsicum_annuum Solanum_lycopersicum Solanum_tuberosum	PGSC0003DMP400039031 Solyc06g064460.2.1 Solyc06g064470.2.1 contig30877
ORTHOMCL1688	4	3	Capsicum_annuum Solanum_lycopersicum Solanum_tuberosum	PGSC0003DMP400039162 PGSC0003DMP400042291 Solyc05g006650.2.1 contig06723
ORTHOMCL1689	4	2	Solanum_lycopersicum Solanum_tuberosum	PGSC0003DMP400039197 PGSC0003DMP400066921 PGSC0003DMP400067558 Solyc01g007460.2.1
ORTHOMCL1690	4	2	Solanum_lycopersicum Solanum_tuberosum	PGSC0003DMP400039405 PGSC0003DMP400039407 Solyc08g079990.1.1 Solyc08g080010.1.1
ORTHOMCL1691	4	2	Solanum_lycopersicum Solanum_tuberosum	PGSC0003DMP400039418 Solyc01g091910.2.1 Solyc08g080130.2.1 Solyc10g017650.1.1
ORTHOMCL1692	4	3	Capsicum_annuum Solanum_lycopersicum Solanum_tuberosum	PGSC0003DMP400039497 Solyc01g005240.2.1 contig21107 contig23579
ORTHOMCL1693	4	3	Capsicum_annuum Solanum_lycopersicum Solanum_tuberosum	PGSC0003DMP400039506 Solyc01g005020.2.1 Solyc04g018100.2.1 contig22899
ORTHOMCL1694	4	3	Capsicum_annuum Solanum_lycopersicum Solanum_tuberosum	PGSC0003DMP400039617 PGSC0003DMP400042698 Solyc03g115740.1.1 contig05215
ORTHOMCL1695	4	2	Solanum_lycopersicum Solanum_tuberosum	PGSC0003DMP400039841 PGSC0003DMP400039855 PGSC0003DMP400039858 Solyc07g008590.1.1
ORTHOMCL1696	4	3	Capsicum_annuum Solanum_lycopersicum Solanum_tuberosum	PGSC0003DMP400039989 Solyc03g118250.2.1 Solyc09g005300.2.1 contig09423
ORTHOMCL1697	4	3	Capsicum_annuum Solanum_lycopersicum Solanum_tuberosum	PGSC0003DMP400040085 Solyc09g014820.2.1 Solyc09g014860.2.1 contig03118
ORTHOMCL1698	4	2	Solanum_lycopersicum Solanum_tuberosum	PGSC0003DMP400040148 PGSC0003DMP400043506 Solyc00g009090.2.1 Solyc12g056730.1.1
ORTHOMCL1699	4	3	Capsicum_annuum Solanum_lycopersicum Solanum_tuberosum	PGSC0003DMP400040195 PGSC0003DMP400064773 Solyc04g007780.2.1 contig30526
ORTHOMCL1700	4	3	Capsicum_annuum Solanum_lycopersicum Solanum_tuberosum	PGSC0003DMP400040236 PGSC0003DMP400044615 Solyc10g049850.1.1 contig03694
ORTHOMCL1701	4	3	Capsicum_annuum Solanum_lycopersicum Solanum_tuberosum	PGSC0003DMP400040316 Solyc01g104160.2.1 Solyc05g056460.2.1 contig08751
ORTHOMCL1702	4	3	Capsicum_annuum Solanum_lycopersicum Solanum_tuberosum	PGSC0003DMP400040326 Solyc05g056340.2.1 contig14806 contig24981
ORTHOMCL1703	4	3	Capsicum_annuum Solanum_lycopersicum Solanum_tuberosum	PGSC0003DMP400040413 Solyc02g033060.2.1 Solyc05g055550.2.1 contig23618
ORTHOMCL1704	4	2	Solanum_lycopersicum Solanum_tuberosum	PGSC0003DMP400040475 PGSC0003DMP400049985 Solyc05g055070.2.1 Solyc11g006180.1.1
ORTHOMCL1705	4	3	Capsicum_annuum Solanum_lycopersicum Solanum_tuberosum	PGSC0003DMP400040485 Solyc02g084380.2.1 Solyc05g054990.2.1 contig03474
ORTHOMCL1706	4	3	Capsicum_annuum Solanum_lycopersicum Solanum_tuberosum	PGSC0003DMP400040545 Solyc05g054330.2.1 Solyc05g054350.2.1 contig07860
ORTHOMCL1707	4	3	Capsicum_annuum Solanum_lycopersicum Solanum_tuberosum	PGSC0003DMP400040619 Solyc05g055810.2.1 Solyc05g055820.2.1 contig13650
ORTHOMCL1708	4	3	Capsicum_annuum Solanum_lycopersicum Solanum_tuberosum	PGSC0003DMP400040633 Solyc05g055600.2.1 contig12038 contig24775
ORTHOMCL1709	4	2	Solanum_lycopersicum Solanum_tuberosum	PGSC0003DMP400040837 PGSC0003DMP400053754 Solyc04g014870.2.1 Solyc08g075820.2.1
ORTHOMCL1710	4	2	Solanum_lycopersicum Solanum_tuberosum	PGSC0003DMP400040909 Solyc04g011960.1.1 Solyc04g011980.1.1 Solyc04g011990.1.1
ORTHOMCL1711	4	3	Capsicum_annuum Solanum_lycopersicum Solanum_tuberosum	PGSC0003DMP400040949 Solyc03g062790.2.1 Solyc10g080490.1.1 contig08647
ORTHOMCL1712	4	3	Capsicum_annuum Solanum_lycopersicum Solanum_tuberosum	PGSC0003DMP400041102 Solyc01g104320.2.1 Solyc11g044530.1.1 contig27073
ORTHOMCL1713	4	3	Capsicum_annuum Solanum_lycopersicum Solanum_tuberosum	PGSC0003DMP400041119 PGSC0003DMP400041121 Solyc01g104110.2.1 contig10771
ORTHOMCL1714	4	3	Capsicum_annuum Solanum_lycopersicum Solanum_tuberosum	PGSC0003DMP400041147 Solyc01g104480.2.1 Solyc01g104540.2.1 contig21532
ORTHOMCL1715	4	2	Solanum_lycopersicum Solanum_tuberosum	PGSC0003DMP400041158 PGSC0003DMP400041159 PGSC0003DMP400041160 Solyc01g104390.1.1
ORTHOMCL1716	4	3	Capsicum_annuum Solanum_lycopersicum Solanum_tuberosum	PGSC0003DMP400041178 PGSC0003DMP400041179 Solyc01g104020.2.1 contig03135
ORTHOMCL1717	4	3	Capsicum_annuum Solanum_lycopersicum Solanum_tuberosum	PGSC0003DMP400041328 Solyc09g005740.1.1 contig25965 contig27345
ORTHOMCL1718	4	3	Capsicum_annuum Solanum_lycopersicum Solanum_tuberosum	PGSC0003DMP400041332 Solyc09g005760.2.1 contig13380 contig28070
ORTHOMCL1719	4	3	Capsicum_annuum Solanum_lycopersicum Solanum_tuberosum	PGSC0003DMP400041396 Solyc06g050930.2.1 contig02940 contig13518
ORTHOMCL1720	4	2	Solanum_lycopersicum Solanum_tuberosum	PGSC0003DMP400041409 PGSC0003DMP400047095 Solyc05g052350.2.1 Solyc06g050560.2.1
ORTHOMCL1721	4	3	Capsicum_annuum Solanum_lycopersicum Solanum_tuberosum	PGSC0003DMP400041467 Solyc07g040980.2.1 Solyc11g006960.1.1 contig24883
ORTHOMCL1722	4	3	Capsicum_annuum Solanum_lycopersicum Solanum_tuberosum	PGSC0003DMP400041550 Solyc06g084480.2.1 Solyc09g074420.2.1 contig06600
ORTHOMCL1723	4	3	Capsicum_annuum Solanum_lycopersicum Solanum_tuberosum	PGSC0003DMP400041585 Solyc01g067750.2.1 Solyc06g084460.2.1 contig14773
ORTHOMCL1724	4	3	Capsicum_annuum Solanum_lycopersicum Solanum_tuberosum	PGSC0003DMP400041701 Solyc04g071350.2.1 Solyc12g056520.1.1 contig18340
ORTHOMCL1725	4	3	Capsicum_annuum Solanum_lycopersicum Solanum_tuberosum	PGSC0003DMP400041727 PGSC0003DMP400055521 Solyc11g062270.1.1 contig28421
ORTHOMCL1726	4	3	Capsicum_annuum Solanum_lycopersicum Solanum_tuberosum	PGSC0003DMP400041741 PGSC0003DMP400043778 Solyc05g015800.2.1 contig23453
ORTHOMCL1727	4	3	Capsicum_annuum Solanum_lycopersicum Solanum_tuberosum	PGSC0003DMP400041864 Solyc03g110940.2.1 Solyc07g009150.2.1 contig19331
ORTHOMCL1728	4	3	Capsicum_annuum Solanum_lycopersicum Solanum_tuberosum	PGSC0003DMP400041974 Solyc09g011420.2.1 Solyc09g092080.2.1 contig31092
ORTHOMCL1729	4	3	Capsicum_annuum Solanum_lycopersicum Solanum_tuberosum	PGSC0003DMP400042074 Solyc06g075130.2.1 Solyc11g069530.1.1 contig13666
ORTHOMCL1730	4	1	Solanum_tuberosum	PGSC0003DMP400042215 PGSC0003DMP400044255 PGSC0003DMP400054749 PGSC0003DMP400054752
ORTHOMCL1731	4	3	Capsicum_annuum Solanum_lycopersicum Solanum_tuberosum	PGSC0003DMP400042284 Solyc03g113500.2.1 contig09939 contig14351
ORTHOMCL1732	4	3	Capsicum_annuum Solanum_lycopersicum Solanum_tuberosum	PGSC0003DMP400042300 Solyc03g113700.2.1 contig09537 contig30529
ORTHOMCL1733	4	3	Capsicum_annuum Solanum_lycopersicum Solanum_tuberosum	PGSC0003DMP400042319 Solyc03g113900.2.1 contig24780 contig24876
ORTHOMCL1734	4	3	Capsicum_annuum Solanum_lycopersicum Solanum_tuberosum	PGSC0003DMP400042394 Solyc03g114460.2.1 Solyc12g038400.1.1 contig26358
ORTHOMCL1735	4	3	Capsicum_annuum Solanum_lycopersicum Solanum_tuberosum	PGSC0003DMP400042431 Solyc03g114870.1.1 contig26758 contig30467
ORTHOMCL1736	4	3	Capsicum_annuum Solanum_lycopersicum Solanum_tuberosum	PGSC0003DMP400042469 Solyc03g115290.2.1 Solyc03g115330.1.1 contig18896
ORTHOMCL1737	4	3	Capsicum_annuum Solanum_lycopersicum Solanum_tuberosum	PGSC0003DMP400042477 PGSC0003DMP400042478 Solyc03g115440.1.1 contig24556
ORTHOMCL1738	4	2	Solanum_lycopersicum Solanum_tuberosum	PGSC0003DMP400042691 PGSC0003DMP400055807 Solyc03g115610.2.1 Solyc06g069650.2.1
ORTHOMCL1739	4	3	Capsicum_annuum Solanum_lycopersicum Solanum_tuberosum	PGSC0003DMP400042799 Solyc01g099770.2.1 Solyc01g099780.2.1 contig28239
ORTHOMCL1740	4	3	Capsicum_annuum Solanum_lycopersicum Solanum_tuberosum	PGSC0003DMP400042866 Solyc01g099290.2.1 contig16014 contig16455
ORTHOMCL1741	4	3	Capsicum_annuum Solanum_lycopersicum Solanum_tuberosum	PGSC0003DMP400042914 Solyc01g099930.2.1 contig06407 contig17237
ORTHOMCL1742	4	3	Capsicum_annuum Solanum_lycopersicum Solanum_tuberosum	PGSC0003DMP400042950 PGSC0003DMP400044410 Solyc01g065550.2.1 contig30089
ORTHOMCL1743	4	3	Capsicum_annuum Solanum_lycopersicum Solanum_tuberosum	PGSC0003DMP400043043 Solyc04g063440.1.1 Solyc04g064440.1.1 contig29088
ORTHOMCL1744	4	3	Capsicum_annuum Solanum_lycopersicum Solanum_tuberosum	PGSC0003DMP400043049 Solyc04g063290.2.1 contig28802 contig28803
ORTHOMCL1745	4	3	Capsicum_annuum Solanum_lycopersicum Solanum_tuberosum	PGSC0003DMP400043311 PGSC0003DMP400051346 Solyc02g092970.2.1 contig29162
ORTHOMCL1746	4	3	Capsicum_annuum Solanum_lycopersicum Solanum_tuberosum	PGSC0003DMP400043432 Solyc10g006800.2.1 Solyc12g005400.1.1 contig14989
ORTHOMCL1747	4	3	Capsicum_annuum Solanum_lycopersicum Solanum_tuberosum	PGSC0003DMP400043475 Solyc00g009120.2.1 Solyc00g009140.2.1 contig05853
ORTHOMCL1748	4	2	Solanum_lycopersicum Solanum_tuberosum	PGSC0003DMP400043482 PGSC0003DMP400043483 PGSC0003DMP400043484 Solyc01g021730.2.1
ORTHOMCL1749	4	3	Capsicum_annuum Solanum_lycopersicum Solanum_tuberosum	PGSC0003DMP400043512 PGSC0003DMP400043513 Solyc04g072030.1.1 contig17254
ORTHOMCL1750	4	3	Capsicum_annuum Solanum_lycopersicum Solanum_tuberosum	PGSC0003DMP400043619 Solyc02g067180.2.1 contig02649 contig31632
ORTHOMCL1751	4	3	Capsicum_annuum Solanum_lycopersicum Solanum_tuberosum	PGSC0003DMP400043795 Solyc08g014600.2.1 contig02058 contig18616
ORTHOMCL1752	4	2	Solanum_lycopersicum Solanum_tuberosum	PGSC0003DMP400043825 PGSC0003DMP400043827 PGSC0003DMP400043839 Solyc01g073980.1.1
ORTHOMCL1753	4	3	Capsicum_annuum Solanum_lycopersicum Solanum_tuberosum	PGSC0003DMP400043829 Solyc01g086860.2.1 Solyc01g112370.2.1 contig19661
ORTHOMCL1754	4	1	Solanum_tuberosum	PGSC0003DMP400043876 PGSC0003DMP400061110 PGSC0003DMP400063692 PGSC0003DMP400064471
ORTHOMCL1755	4	3	Capsicum_annuum Solanum_lycopersicum Solanum_tuberosum	PGSC0003DMP400043928 PGSC0003DMP400061404 Solyc11g044230.1.1 contig00292
ORTHOMCL1756	4	3	Capsicum_annuum Solanum_lycopersicum Solanum_tuberosum	PGSC0003DMP400043995 Solyc01g097770.2.1 Solyc11g072710.1.1 contig13241
ORTHOMCL1757	4	3	Capsicum_annuum Solanum_lycopersicum Solanum_tuberosum	PGSC0003DMP400044064 Solyc06g005090.2.1 Solyc11g072470.1.1 contig07194
ORTHOMCL1758	4	2	Capsicum_annuum Solanum_tuberosum	PGSC0003DMP400044107 PGSC0003DMP400044135 PGSC0003DMP400044136 contig07580
ORTHOMCL1759	4	3	Capsicum_annuum Solanum_lycopersicum Solanum_tuberosum	PGSC0003DMP400044143 Solyc08g066100.2.1 Solyc12g095880.1.1 contig02625
ORTHOMCL1760	4	3	Capsicum_annuum Solanum_lycopersicum Solanum_tuberosum	PGSC0003DMP400044246 Solyc06g008330.1.1 Solyc09g066460.2.1 contig00255
ORTHOMCL1761	4	1	Solanum_tuberosum	PGSC0003DMP400044327 PGSC0003DMP400057091 PGSC0003DMP400065095 PGSC0003DMP400066551
ORTHOMCL1762	4	2	Solanum_lycopersicum Solanum_tuberosum	PGSC0003DMP400044466 PGSC0003DMP400057811 PGSC0003DMP400062505 Solyc08g066060.1.1
ORTHOMCL1763	4	2	Solanum_lycopersicum Solanum_tuberosum	PGSC0003DMP400044479 PGSC0003DMP400044480 Solyc09g005150.1.1 Solyc09g005160.1.1
ORTHOMCL1764	4	3	Capsicum_annuum Solanum_lycopersicum Solanum_tuberosum	PGSC0003DMP400044878 Solyc01g107750.2.1 contig08357 contig09897
ORTHOMCL1765	4	2	Solanum_lycopersicum Solanum_tuberosum	PGSC0003DMP400044934 Solyc01g108450.2.1 Solyc01g108460.1.1 Solyc01g108470.1.1
ORTHOMCL1766	4	3	Capsicum_annuum Solanum_lycopersicum Solanum_tuberosum	PGSC0003DMP400044987 Solyc01g108910.2.1 contig01855 contig31711
ORTHOMCL1767	4	3	Capsicum_annuum Solanum_lycopersicum Solanum_tuberosum	PGSC0003DMP400045124 Solyc01g090940.2.1 contig09323 contig14987
ORTHOMCL1768	4	3	Capsicum_annuum Solanum_lycopersicum Solanum_tuberosum	PGSC0003DMP400045320 Solyc06g065460.2.1 Solyc11g017000.1.1 contig24243
ORTHOMCL1769	4	3	Capsicum_annuum Solanum_lycopersicum Solanum_tuberosum	PGSC0003DMP400045400 Solyc07g052910.2.1 Solyc12g005700.1.1 contig04793
ORTHOMCL1770	4	3	Capsicum_annuum Solanum_lycopersicum Solanum_tuberosum	PGSC0003DMP400045554 Solyc08g077920.2.1 Solyc08g077930.2.1 contig29220
ORTHOMCL1771	4	2	Solanum_lycopersicum Solanum_tuberosum	PGSC0003DMP400045555 PGSC0003DMP400046186 Solyc06g060960.1.1 Solyc08g077940.1.1
ORTHOMCL1772	4	3	Capsicum_annuum Solanum_lycopersicum Solanum_tuberosum	PGSC0003DMP400045611 Solyc08g006790.2.1 contig28796 contig28797
ORTHOMCL1773	4	3	Capsicum_annuum Solanum_lycopersicum Solanum_tuberosum	PGSC0003DMP400045660 Solyc08g006610.2.1 Solyc08g006620.2.1 contig09711
ORTHOMCL1774	4	3	Capsicum_annuum Solanum_lycopersicum Solanum_tuberosum	PGSC0003DMP400045670 Solyc03g097470.2.1 Solyc08g006560.2.1 contig04466
ORTHOMCL1775	4	3	Capsicum_annuum Solanum_lycopersicum Solanum_tuberosum	PGSC0003DMP400045743 Solyc09g010320.2.1 Solyc11g068650.1.1 contig04181
ORTHOMCL1776	4	3	Capsicum_annuum Solanum_lycopersicum Solanum_tuberosum	PGSC0003DMP400045779 Solyc05g023770.2.1 Solyc10g037930.1.1 contig24977
ORTHOMCL1777	4	3	Capsicum_annuum Solanum_lycopersicum Solanum_tuberosum	PGSC0003DMP400045793 Solyc02g086310.1.1 contig28638 contig32152
ORTHOMCL1778	4	3	Capsicum_annuum Solanum_lycopersicum Solanum_tuberosum	PGSC0003DMP400045994 Solyc03g097400.1.1 Solyc06g072690.1.1 contig09174
ORTHOMCL1779	4	3	Capsicum_annuum Solanum_lycopersicum Solanum_tuberosum	PGSC0003DMP400046156 Solyc02g065670.1.1 Solyc07g043500.1.1 contig24441
ORTHOMCL1780	4	3	Capsicum_annuum Solanum_lycopersicum Solanum_tuberosum	PGSC0003DMP400046173 Solyc09g042700.2.1 Solyc10g085430.1.1 contig03250
ORTHOMCL1781	4	3	Capsicum_annuum Solanum_lycopersicum Solanum_tuberosum	PGSC0003DMP400046259 Solyc10g008050.1.1 Solyc10g008730.2.1 contig00326
ORTHOMCL1782	4	3	Capsicum_annuum Solanum_lycopersicum Solanum_tuberosum	PGSC0003DMP400046475 PGSC0003DMP400049458 Solyc02g072250.1.1 contig12544
ORTHOMCL1783	4	2	Solanum_lycopersicum Solanum_tuberosum	PGSC0003DMP400046510 PGSC0003DMP400064071 PGSC0003DMP400069370 Solyc01g017770.1.1
ORTHOMCL1784	4	2	Solanum_lycopersicum Solanum_tuberosum	PGSC0003DMP400046538 PGSC0003DMP400047976 Solyc06g048620.2.1 Solyc09g015520.2.1
ORTHOMCL1785	4	3	Capsicum_annuum Solanum_lycopersicum Solanum_tuberosum	PGSC0003DMP400046564 Solyc01g081010.2.1 Solyc07g053730.2.1 contig01603
ORTHOMCL1786	4	3	Capsicum_annuum Solanum_lycopersicum Solanum_tuberosum	PGSC0003DMP400046766 PGSC0003DMP400064405 Solyc06g072650.1.1 contig22478
ORTHOMCL1787	4	2	Solanum_lycopersicum Solanum_tuberosum	PGSC0003DMP400046795 PGSC0003DMP400054053 Solyc03g098150.2.1 Solyc06g072340.2.1
ORTHOMCL1788	4	3	Capsicum_annuum Solanum_lycopersicum Solanum_tuberosum	PGSC0003DMP400046945 Solyc03g096930.2.1 Solyc06g072790.2.1 contig02046
ORTHOMCL1789	4	3	Capsicum_annuum Solanum_lycopersicum Solanum_tuberosum	PGSC0003DMP400047159 Solyc05g053030.1.1 Solyc05g053040.2.1 contig02037
ORTHOMCL1790	4	3	Capsicum_annuum Solanum_lycopersicum Solanum_tuberosum	PGSC0003DMP400047233 Solyc05g052690.2.1 Solyc11g013440.1.1 contig01888
ORTHOMCL1791	4	3	Capsicum_annuum Solanum_lycopersicum Solanum_tuberosum	PGSC0003DMP400047338 Solyc04g015530.1.1 Solyc10g080210.1.1 contig27847
ORTHOMCL1792	4	3	Capsicum_annuum Solanum_lycopersicum Solanum_tuberosum	PGSC0003DMP400047468 Solyc04g016130.2.1 Solyc04g016160.2.1 contig01293
ORTHOMCL1793	4	2	Solanum_lycopersicum Solanum_tuberosum	PGSC0003DMP400047474 PGSC0003DMP400061754 Solyc05g018260.1.1 Solyc12g062770.1.1
ORTHOMCL1794	4	2	Solanum_lycopersicum Solanum_tuberosum	PGSC0003DMP400047496 PGSC0003DMP400047549 Solyc11g007620.1.1 Solyc11g007650.1.1
ORTHOMCL1795	4	3	Capsicum_annuum Solanum_lycopersicum Solanum_tuberosum	PGSC0003DMP400047608 Solyc11g072420.1.1 contig10706 contig22678
ORTHOMCL1796	4	3	Capsicum_annuum Solanum_lycopersicum Solanum_tuberosum	PGSC0003DMP400047617 Solyc03g083520.2.1 Solyc11g072270.1.1 contig01076
ORTHOMCL1797	4	3	Capsicum_annuum Solanum_lycopersicum Solanum_tuberosum	PGSC0003DMP400047752 Solyc07g006570.2.1 contig27770 contig30239
ORTHOMCL1798	4	3	Capsicum_annuum Solanum_lycopersicum Solanum_tuberosum	PGSC0003DMP400047765 Solyc07g006720.2.1 Solyc10g083440.1.1 contig03612
ORTHOMCL1799	4	2	Solanum_lycopersicum Solanum_tuberosum	PGSC0003DMP400047853 PGSC0003DMP400054411 Solyc01g096930.2.1 Solyc10g074940.1.1
ORTHOMCL1800	4	3	Capsicum_annuum Solanum_lycopersicum Solanum_tuberosum	PGSC0003DMP400047870 Solyc01g096780.2.1 contig10650 contig31074
ORTHOMCL1801	4	3	Capsicum_annuum Solanum_lycopersicum Solanum_tuberosum	PGSC0003DMP400047873 PGSC0003DMP400047876 Solyc04g072670.2.1 contig12892
ORTHOMCL1802	4	3	Capsicum_annuum Solanum_lycopersicum Solanum_tuberosum	PGSC0003DMP400047937 Solyc04g072390.2.1 Solyc04g072400.2.1 contig00319
ORTHOMCL1803	4	3	Capsicum_annuum Solanum_lycopersicum Solanum_tuberosum	PGSC0003DMP400047988 Solyc03g095450.2.1 Solyc06g048520.2.1 contig09338
ORTHOMCL1804	4	3	Capsicum_annuum Solanum_lycopersicum Solanum_tuberosum	PGSC0003DMP400047994 Solyc06g048610.2.1 contig07231 contig07775
ORTHOMCL1805	4	3	Capsicum_annuum Solanum_lycopersicum Solanum_tuberosum	PGSC0003DMP400048060 Solyc07g061740.2.1 Solyc07g061750.2.1 contig04884
ORTHOMCL1806	4	3	Capsicum_annuum Solanum_lycopersicum Solanum_tuberosum	PGSC0003DMP400048112 PGSC0003DMP400050542 Solyc06g082900.2.1 contig15513
ORTHOMCL1807	4	3	Capsicum_annuum Solanum_lycopersicum Solanum_tuberosum	PGSC0003DMP400048120 PGSC0003DMP400048121 Solyc06g082940.2.1 contig31757
ORTHOMCL1808	4	3	Capsicum_annuum Solanum_lycopersicum Solanum_tuberosum	PGSC0003DMP400048312 Solyc11g013400.1.1 Solyc11g013430.1.1 contig15117
ORTHOMCL1809	4	3	Capsicum_annuum Solanum_lycopersicum Solanum_tuberosum	PGSC0003DMP400048596 Solyc01g110120.2.1 Solyc07g032080.2.1 contig24652
ORTHOMCL1810	4	3	Capsicum_annuum Solanum_lycopersicum Solanum_tuberosum	PGSC0003DMP400048603 PGSC0003DMP400054017 Solyc03g007010.2.1 contig30384
ORTHOMCL1811	4	3	Capsicum_annuum Solanum_lycopersicum Solanum_tuberosum	PGSC0003DMP400048607 Solyc06g035420.1.1 Solyc12g087870.1.1 contig15859
ORTHOMCL1812	4	3	Capsicum_annuum Solanum_lycopersicum Solanum_tuberosum	PGSC0003DMP400048958 PGSC0003DMP400049144 Solyc10g083690.2.1 contig04395
ORTHOMCL1813	4	3	Capsicum_annuum Solanum_lycopersicum Solanum_tuberosum	PGSC0003DMP400048986 Solyc09g008310.2.1 Solyc10g083960.1.1 contig19118
ORTHOMCL1814	4	3	Capsicum_annuum Solanum_lycopersicum Solanum_tuberosum	PGSC0003DMP400049342 Solyc05g012300.1.1 Solyc05g012320.1.1 contig23893
ORTHOMCL1815	4	3	Capsicum_annuum Solanum_lycopersicum Solanum_tuberosum	PGSC0003DMP400049372 Solyc03g065340.2.1 Solyc05g012510.2.1 contig25092
ORTHOMCL1816	4	2	Solanum_lycopersicum Solanum_tuberosum	PGSC0003DMP400049376 PGSC0003DMP400049378 Solyc05g012640.2.1 Solyc05g012650.2.1
ORTHOMCL1817	4	3	Capsicum_annuum Solanum_lycopersicum Solanum_tuberosum	PGSC0003DMP400049432 Solyc02g071980.2.1 Solyc07g017500.2.1 contig12463
ORTHOMCL1818	4	2	Solanum_lycopersicum Solanum_tuberosum	PGSC0003DMP400049466 PGSC0003DMP400049467 Solyc02g072420.1.1 Solyc02g072430.1.1
ORTHOMCL1819	4	3	Capsicum_annuum Solanum_lycopersicum Solanum_tuberosum	PGSC0003DMP400049764 PGSC0003DMP400049769 Solyc01g098590.2.1 contig10206
ORTHOMCL1820	4	3	Capsicum_annuum Solanum_lycopersicum Solanum_tuberosum	PGSC0003DMP400049905 PGSC0003DMP400049911 Solyc12g042700.1.1 contig02070
ORTHOMCL1821	4	3	Capsicum_annuum Solanum_lycopersicum Solanum_tuberosum	PGSC0003DMP400050007 PGSC0003DMP400050008 Solyc04g050470.2.1 contig28251
ORTHOMCL1822	4	3	Capsicum_annuum Solanum_lycopersicum Solanum_tuberosum	PGSC0003DMP400050071 Solyc05g056390.2.1 Solyc07g008800.2.1 contig00335
ORTHOMCL1823	4	3	Capsicum_annuum Solanum_lycopersicum Solanum_tuberosum	PGSC0003DMP400050129 Solyc03g119140.2.1 Solyc06g068980.2.1 contig24309
ORTHOMCL1824	4	3	Capsicum_annuum Solanum_lycopersicum Solanum_tuberosum	PGSC0003DMP400050189 Solyc05g025510.2.1 Solyc07g044850.2.1 contig15215
ORTHOMCL1825	4	3	Capsicum_annuum Solanum_lycopersicum Solanum_tuberosum	PGSC0003DMP400050250 PGSC0003DMP400050255 Solyc12g055740.1.1 contig24538
ORTHOMCL1826	4	3	Capsicum_annuum Solanum_lycopersicum Solanum_tuberosum	PGSC0003DMP400050344 Solyc03g007590.2.1 Solyc06g036340.2.1 contig27677
ORTHOMCL1827	4	3	Capsicum_annuum Solanum_lycopersicum Solanum_tuberosum	PGSC0003DMP400050346 PGSC0003DMP400059528 Solyc06g036330.1.1 contig16728
ORTHOMCL1828	4	3	Capsicum_annuum Solanum_lycopersicum Solanum_tuberosum	PGSC0003DMP400050365 Solyc03g007660.2.1 Solyc06g036350.2.1 contig00448
ORTHOMCL1829	4	3	Capsicum_annuum Solanum_lycopersicum Solanum_tuberosum	PGSC0003DMP400050482 PGSC0003DMP400050483 Solyc01g073800.2.1 contig16711
ORTHOMCL1830	4	2	Solanum_lycopersicum Solanum_tuberosum	PGSC0003DMP400050635 PGSC0003DMP400059180 PGSC0003DMP400061033 Solyc11g020310.1.1
ORTHOMCL1831	4	3	Capsicum_annuum Solanum_lycopersicum Solanum_tuberosum	PGSC0003DMP400050784 Solyc06g016770.2.1 contig13109 contig27011
ORTHOMCL1832	4	3	Capsicum_annuum Solanum_lycopersicum Solanum_tuberosum	PGSC0003DMP400050833 Solyc09g013100.2.1 Solyc09g015470.2.1 contig10415
ORTHOMCL1833	4	3	Capsicum_annuum Solanum_lycopersicum Solanum_tuberosum	PGSC0003DMP400050998 Solyc12g096160.1.1 contig19008 contig21693
ORTHOMCL1834	4	3	Capsicum_annuum Solanum_lycopersicum Solanum_tuberosum	PGSC0003DMP400051160 Solyc09g075280.1.1 Solyc12g096290.1.1 contig25073
ORTHOMCL1835	4	3	Capsicum_annuum Solanum_lycopersicum Solanum_tuberosum	PGSC0003DMP400051339 Solyc04g008010.2.1 Solyc05g017860.2.1 contig03906
ORTHOMCL1836	4	2	Capsicum_annuum Solanum_tuberosum	PGSC0003DMP400051573 PGSC0003DMP400051576 PGSC0003DMP400051646 contig23271
ORTHOMCL1837	4	3	Capsicum_annuum Solanum_lycopersicum Solanum_tuberosum	PGSC0003DMP400051592 Solyc09g091540.1.1 Solyc09g091550.2.1 contig17844
ORTHOMCL1838	4	3	Capsicum_annuum Solanum_lycopersicum Solanum_tuberosum	PGSC0003DMP400051773 Solyc02g078260.2.1 Solyc12g010600.1.1 contig09714
ORTHOMCL1839	4	3	Capsicum_annuum Solanum_lycopersicum Solanum_tuberosum	PGSC0003DMP400051786 Solyc02g078150.2.1 Solyc02g078160.2.1 contig15327
ORTHOMCL1840	4	3	Capsicum_annuum Solanum_lycopersicum Solanum_tuberosum	PGSC0003DMP400051807 Solyc01g104950.2.1 Solyc10g047030.1.1 contig26974
ORTHOMCL1841	4	3	Capsicum_annuum Solanum_lycopersicum Solanum_tuberosum	PGSC0003DMP400051839 Solyc01g104710.2.1 Solyc01g104720.2.1 contig31868
ORTHOMCL1842	4	3	Capsicum_annuum Solanum_lycopersicum Solanum_tuberosum	PGSC0003DMP400051932 Solyc08g077500.2.1 Solyc09g009370.2.1 contig15494
ORTHOMCL1843	4	3	Capsicum_annuum Solanum_lycopersicum Solanum_tuberosum	PGSC0003DMP400052022 Solyc01g010830.2.1 Solyc10g079620.1.1 contig03197
ORTHOMCL1844	4	3	Capsicum_annuum Solanum_lycopersicum Solanum_tuberosum	PGSC0003DMP400052082 Solyc08g041860.1.1 contig30345 contig31294
ORTHOMCL1845	4	3	Capsicum_annuum Solanum_lycopersicum Solanum_tuberosum	PGSC0003DMP400052381 Solyc09g076030.2.1 contig21857 contig22927
ORTHOMCL1846	4	2	Solanum_lycopersicum Solanum_tuberosum	PGSC0003DMP400052390 PGSC0003DMP400055114 Solyc09g075930.1.1 Solyc09g075940.2.1
ORTHOMCL1847	4	2	Solanum_lycopersicum Solanum_tuberosum	PGSC0003DMP400052397 Solyc03g005170.2.1 Solyc09g065340.2.1 Solyc09g076010.2.1
ORTHOMCL1848	4	2	Solanum_lycopersicum Solanum_tuberosum	PGSC0003DMP400052408 PGSC0003DMP400052413 Solyc12g062160.1.1 Solyc12g062220.1.1
ORTHOMCL1849	4	3	Capsicum_annuum Solanum_lycopersicum Solanum_tuberosum	PGSC0003DMP400052491 Solyc04g049090.2.1 Solyc06g010030.2.1 contig16974
ORTHOMCL1850	4	3	Capsicum_annuum Solanum_lycopersicum Solanum_tuberosum	PGSC0003DMP400052538 Solyc07g017540.2.1 Solyc09g082790.2.1 contig24406
ORTHOMCL1851	4	3	Capsicum_annuum Solanum_lycopersicum Solanum_tuberosum	PGSC0003DMP400052678 Solyc00g128870.2.1 Solyc03g043860.2.1 contig08640
ORTHOMCL1852	4	3	Capsicum_annuum Solanum_lycopersicum Solanum_tuberosum	PGSC0003DMP400052772 PGSC0003DMP400052773 Solyc06g076250.2.1 contig19167
ORTHOMCL1853	4	3	Capsicum_annuum Solanum_lycopersicum Solanum_tuberosum	PGSC0003DMP400053031 Solyc06g007510.2.1 Solyc06g082600.2.1 contig32357
ORTHOMCL1854	4	3	Capsicum_annuum Solanum_lycopersicum Solanum_tuberosum	PGSC0003DMP400053036 Solyc06g082630.2.1 Solyc06g082660.2.1 contig30395
ORTHOMCL1855	4	3	Capsicum_annuum Solanum_lycopersicum Solanum_tuberosum	PGSC0003DMP400053037 Solyc06g082680.2.1 contig25954 contig28916
ORTHOMCL1856	4	3	Capsicum_annuum Solanum_lycopersicum Solanum_tuberosum	PGSC0003DMP400053180 Solyc05g008300.1.1 contig00791 contig32042
ORTHOMCL1857	4	3	Capsicum_annuum Solanum_lycopersicum Solanum_tuberosum	PGSC0003DMP400053193 Solyc04g007560.2.1 Solyc05g008430.2.1 contig24867
ORTHOMCL1858	4	3	Capsicum_annuum Solanum_lycopersicum Solanum_tuberosum	PGSC0003DMP400053204 Solyc04g007520.2.1 Solyc05g008580.2.1 contig18544
ORTHOMCL1859	4	3	Capsicum_annuum Solanum_lycopersicum Solanum_tuberosum	PGSC0003DMP400053237 Solyc05g009020.2.1 Solyc09g075490.2.1 contig21681
ORTHOMCL1860	4	3	Capsicum_annuum Solanum_lycopersicum Solanum_tuberosum	PGSC0003DMP400053284 PGSC0003DMP400053285 Solyc02g091210.1.1 contig30023
ORTHOMCL1861	4	3	Capsicum_annuum Solanum_lycopersicum Solanum_tuberosum	PGSC0003DMP400053321 Solyc02g091730.1.1 Solyc02g091740.2.1 contig04879
ORTHOMCL1862	4	3	Capsicum_annuum Solanum_lycopersicum Solanum_tuberosum	PGSC0003DMP400053345 Solyc02g091900.2.1 contig03762 contig04028
ORTHOMCL1863	4	3	Capsicum_annuum Solanum_lycopersicum Solanum_tuberosum	PGSC0003DMP400053387 Solyc02g091410.2.1 Solyc03g043660.2.1 contig24209
ORTHOMCL1864	4	3	Capsicum_annuum Solanum_lycopersicum Solanum_tuberosum	PGSC0003DMP400053547 PGSC0003DMP400053548 Solyc07g007050.1.1 contig30872
ORTHOMCL1865	4	2	Solanum_lycopersicum Solanum_tuberosum	PGSC0003DMP400053600 PGSC0003DMP400053604 Solyc06g054670.1.1 Solyc06g059720.2.1
ORTHOMCL1866	4	3	Capsicum_annuum Solanum_lycopersicum Solanum_tuberosum	PGSC0003DMP400053622 Solyc06g054530.2.1 contig27872 contig28609
ORTHOMCL1867	4	2	Solanum_lycopersicum Solanum_tuberosum	PGSC0003DMP400053969 Solyc05g005390.1.1 Solyc05g005440.1.1 Solyc10g009440.2.1
ORTHOMCL1868	4	3	Capsicum_annuum Solanum_lycopersicum Solanum_tuberosum	PGSC0003DMP400054432 Solyc09g042260.2.1 Solyc10g075040.1.1 contig10109
ORTHOMCL1869	4	3	Capsicum_annuum Solanum_lycopersicum Solanum_tuberosum	PGSC0003DMP400054606 Solyc03g078130.1.1 Solyc07g017320.1.1 contig31050
ORTHOMCL1870	4	3	Capsicum_annuum Solanum_lycopersicum Solanum_tuberosum	PGSC0003DMP400054821 Solyc00g012440.1.1 Solyc06g024230.1.1 contig32419
ORTHOMCL1871	4	3	Capsicum_annuum Solanum_lycopersicum Solanum_tuberosum	PGSC0003DMP400055123 Solyc09g075680.1.1 Solyc09g075690.1.1 contig11441
ORTHOMCL1872	4	3	Capsicum_annuum Solanum_lycopersicum Solanum_tuberosum	PGSC0003DMP400055185 Solyc03g097670.2.1 contig03340 contig11591
ORTHOMCL1873	4	3	Capsicum_annuum Solanum_lycopersicum Solanum_tuberosum	PGSC0003DMP400055292 PGSC0003DMP400055391 Solyc01g006170.2.1 contig06703
ORTHOMCL1874	4	3	Capsicum_annuum Solanum_lycopersicum Solanum_tuberosum	PGSC0003DMP400055414 Solyc01g006490.2.1 Solyc12g100200.1.1 contig03928
ORTHOMCL1875	4	3	Capsicum_annuum Solanum_lycopersicum Solanum_tuberosum	PGSC0003DMP400055853 Solyc06g069800.1.1 Solyc06g069820.2.1 contig04079
ORTHOMCL1876	4	3	Capsicum_annuum Solanum_lycopersicum Solanum_tuberosum	PGSC0003DMP400055855 Solyc03g116030.2.1 Solyc06g069780.2.1 contig09035
ORTHOMCL1877	4	2	Solanum_lycopersicum Solanum_tuberosum	PGSC0003DMP400055961 Solyc00g010770.1.1 Solyc02g005050.2.1 Solyc08g066910.1.1
ORTHOMCL1878	4	2	Solanum_lycopersicum Solanum_tuberosum	PGSC0003DMP400056167 Solyc05g044480.2.1 Solyc07g052100.2.1 Solyc10g049740.1.1
ORTHOMCL1879	4	3	Capsicum_annuum Solanum_lycopersicum Solanum_tuberosum	PGSC0003DMP400056310 Solyc03g110920.2.1 Solyc10g051300.1.1 contig13289
ORTHOMCL1880	4	3	Capsicum_annuum Solanum_lycopersicum Solanum_tuberosum	PGSC0003DMP400056415 Solyc05g015650.2.1 Solyc12g035520.1.1 contig12117
ORTHOMCL1881	4	1	Solanum_tuberosum	PGSC0003DMP400056439 PGSC0003DMP400064414 PGSC0003DMP400066546 PGSC0003DMP400067604
ORTHOMCL1882	4	1	Solanum_tuberosum	PGSC0003DMP400056444 PGSC0003DMP400057879 PGSC0003DMP400058626 PGSC0003DMP400067787
ORTHOMCL1883	4	2	Solanum_lycopersicum Solanum_tuberosum	PGSC0003DMP400056467 PGSC0003DMP400057516 PGSC0003DMP400065540 Solyc01g080610.2.1
ORTHOMCL1884	4	2	Solanum_lycopersicum Solanum_tuberosum	PGSC0003DMP400056505 PGSC0003DMP400057440 Solyc04g057900.1.1 Solyc04g057910.2.1
ORTHOMCL1885	4	2	Solanum_lycopersicum Solanum_tuberosum	PGSC0003DMP400056514 Solyc01g011250.1.1 Solyc01g011280.1.1 Solyc10g047860.1.1
ORTHOMCL1886	4	1	Solanum_tuberosum	PGSC0003DMP400056600 PGSC0003DMP400057711 PGSC0003DMP400061897 PGSC0003DMP400066467
ORTHOMCL1887	4	2	Capsicum_annuum Solanum_tuberosum	PGSC0003DMP400056643 PGSC0003DMP400062621 PGSC0003DMP400067894 contig12650
ORTHOMCL1888	4	1	Solanum_tuberosum	PGSC0003DMP400056686 PGSC0003DMP400058444 PGSC0003DMP400065524 PGSC0003DMP400066576
ORTHOMCL1889	4	2	Solanum_lycopersicum Solanum_tuberosum	PGSC0003DMP400056725 PGSC0003DMP400057830 Solyc05g041710.1.1 Solyc05g043230.1.1
ORTHOMCL1890	4	2	Solanum_lycopersicum Solanum_tuberosum	PGSC0003DMP400056803 PGSC0003DMP400060741 PGSC0003DMP400065801 Solyc03g059370.1.1
ORTHOMCL1891	4	1	Solanum_tuberosum	PGSC0003DMP400056892 PGSC0003DMP400057092 PGSC0003DMP400058445 PGSC0003DMP400059754
ORTHOMCL1892	4	1	Solanum_tuberosum	PGSC0003DMP400057017 PGSC0003DMP400059396 PGSC0003DMP400060097 PGSC0003DMP400067526
ORTHOMCL1893	4	2	Solanum_lycopersicum Solanum_tuberosum	PGSC0003DMP400057089 PGSC0003DMP400068315 Solyc10g085530.1.1 Solyc10g085540.1.1
ORTHOMCL1894	4	2	Solanum_lycopersicum Solanum_tuberosum	PGSC0003DMP400057214 PGSC0003DMP400060469 PGSC0003DMP400067010 Solyc01g058130.1.1
ORTHOMCL1895	4	3	Capsicum_annuum Solanum_lycopersicum Solanum_tuberosum	PGSC0003DMP400057322 PGSC0003DMP400059788 Solyc02g091460.2.1 contig00453
ORTHOMCL1896	4	1	Solanum_tuberosum	PGSC0003DMP400057379 PGSC0003DMP400057631 PGSC0003DMP400059866 PGSC0003DMP400061319
ORTHOMCL1897	4	1	Solanum_tuberosum	PGSC0003DMP400057384 PGSC0003DMP400059908 PGSC0003DMP400060288 PGSC0003DMP400064110
ORTHOMCL1898	4	1	Solanum_tuberosum	PGSC0003DMP400057509 PGSC0003DMP400059633 PGSC0003DMP400066709 PGSC0003DMP400066829
ORTHOMCL1899	4	2	Solanum_lycopersicum Solanum_tuberosum	PGSC0003DMP400057580 PGSC0003DMP400067753 Solyc12g016170.1.1 Solyc12g016180.1.1
ORTHOMCL1900	4	1	Solanum_tuberosum	PGSC0003DMP400057784 PGSC0003DMP400060516 PGSC0003DMP400067696 PGSC0003DMP400068639
ORTHOMCL1901	4	1	Solanum_tuberosum	PGSC0003DMP400057836 PGSC0003DMP400059423 PGSC0003DMP400068702 PGSC0003DMP400069383
ORTHOMCL1902	4	1	Solanum_tuberosum	PGSC0003DMP400057904 PGSC0003DMP400062388 PGSC0003DMP400063974 PGSC0003DMP400064207
ORTHOMCL1903	4	1	Solanum_tuberosum	PGSC0003DMP400057928 PGSC0003DMP400064113 PGSC0003DMP400065979 PGSC0003DMP400068229
ORTHOMCL1904	4	1	Solanum_tuberosum	PGSC0003DMP400057935 PGSC0003DMP400062700 PGSC0003DMP400062987 PGSC0003DMP400066966
ORTHOMCL1905	4	2	Solanum_lycopersicum Solanum_tuberosum	PGSC0003DMP400058015 PGSC0003DMP400068092 Solyc07g021740.1.1 Solyc10g050560.1.1
ORTHOMCL1906	4	1	Solanum_tuberosum	PGSC0003DMP400058124 PGSC0003DMP400062129 PGSC0003DMP400062968 PGSC0003DMP400067181
ORTHOMCL1907	4	1	Solanum_tuberosum	PGSC0003DMP400058443 PGSC0003DMP400063313 PGSC0003DMP400066006 PGSC0003DMP400066559
ORTHOMCL1908	4	2	Solanum_lycopersicum Solanum_tuberosum	PGSC0003DMP400058670 PGSC0003DMP400062150 Solyc03g093540.1.1 Solyc03g093550.1.1
ORTHOMCL1909	4	1	Solanum_tuberosum	PGSC0003DMP400058689 PGSC0003DMP400059063 PGSC0003DMP400059388 PGSC0003DMP400061185
ORTHOMCL1910	4	1	Solanum_tuberosum	PGSC0003DMP400058784 PGSC0003DMP400062193 PGSC0003DMP400065641 PGSC0003DMP400068447
ORTHOMCL1911	4	1	Solanum_tuberosum	PGSC0003DMP400058810 PGSC0003DMP400059113 PGSC0003DMP400061472 PGSC0003DMP400065762
ORTHOMCL1912	4	1	Solanum_tuberosum	PGSC0003DMP400058815 PGSC0003DMP400060145 PGSC0003DMP400064494 PGSC0003DMP400066071
ORTHOMCL1913	4	1	Solanum_tuberosum	PGSC0003DMP400058922 PGSC0003DMP400061763 PGSC0003DMP400066242 PGSC0003DMP400066637
ORTHOMCL1914	4	2	Solanum_lycopersicum Solanum_tuberosum	PGSC0003DMP400059136 PGSC0003DMP400059468 PGSC0003DMP400059577 Solyc01g065900.1.1
ORTHOMCL1915	4	1	Solanum_tuberosum	PGSC0003DMP400059270 PGSC0003DMP400062365 PGSC0003DMP400067555 PGSC0003DMP400069021
ORTHOMCL1916	4	1	Solanum_tuberosum	PGSC0003DMP400059413 PGSC0003DMP400061715 PGSC0003DMP400062428 PGSC0003DMP400068074
ORTHOMCL1917	4	1	Solanum_tuberosum	PGSC0003DMP400059446 PGSC0003DMP400060267 PGSC0003DMP400062180 PGSC0003DMP400068840
ORTHOMCL1918	4	3	Capsicum_annuum Solanum_lycopersicum Solanum_tuberosum	PGSC0003DMP400060037 Solyc00g272810.1.1 Solyc10g084640.1.1 contig02083
ORTHOMCL1919	4	2	Solanum_lycopersicum Solanum_tuberosum	PGSC0003DMP400060111 Solyc07g016100.1.1 Solyc07g016110.1.1 Solyc07g016140.1.1
ORTHOMCL1920	4	1	Solanum_tuberosum	PGSC0003DMP400060132 PGSC0003DMP400061498 PGSC0003DMP400062557 PGSC0003DMP400067107
ORTHOMCL1921	4	3	Capsicum_annuum Solanum_lycopersicum Solanum_tuberosum	PGSC0003DMP400060435 Solyc04g078320.2.1 Solyc12g088540.1.1 contig03771
ORTHOMCL1922	4	2	Solanum_lycopersicum Solanum_tuberosum	PGSC0003DMP400060846 PGSC0003DMP400065533 PGSC0003DMP400067317 Solyc01g014970.1.1
ORTHOMCL1923	4	2	Solanum_lycopersicum Solanum_tuberosum	PGSC0003DMP400060934 Solyc01g011290.1.1 Solyc03g071600.1.1 Solyc11g039620.1.1
ORTHOMCL1924	4	1	Solanum_tuberosum	PGSC0003DMP400061149 PGSC0003DMP400061475 PGSC0003DMP400063534 PGSC0003DMP400063971
ORTHOMCL1925	4	2	Solanum_lycopersicum Solanum_tuberosum	PGSC0003DMP400061279 PGSC0003DMP400063301 PGSC0003DMP400066732 Solyc03g007640.1.1
ORTHOMCL1926	4	2	Solanum_lycopersicum Solanum_tuberosum	PGSC0003DMP400061400 PGSC0003DMP400066237 Solyc10g047570.1.1 Solyc10g047590.1.1
ORTHOMCL1927	4	2	Solanum_lycopersicum Solanum_tuberosum	PGSC0003DMP400061778 PGSC0003DMP400064994 Solyc10g050900.1.1 Solyc10g050940.1.1
ORTHOMCL1928	4	2	Solanum_lycopersicum Solanum_tuberosum	PGSC0003DMP400062049 Solyc03g078190.1.1 Solyc10g052680.1.1 Solyc10g075080.1.1
ORTHOMCL1929	4	3	Capsicum_annuum Solanum_lycopersicum Solanum_tuberosum	PGSC0003DMP400062364 Solyc01g059980.2.1 Solyc01g060020.2.1 contig13318
ORTHOMCL1930	4	1	Solanum_tuberosum	PGSC0003DMP400062580 PGSC0003DMP400065556 PGSC0003DMP400067546 PGSC0003DMP400068169
ORTHOMCL1931	4	2	Solanum_lycopersicum Solanum_tuberosum	PGSC0003DMP400062599 PGSC0003DMP400066150 PGSC0003DMP400069344 Solyc07g063990.1.1
ORTHOMCL1932	4	1	Solanum_tuberosum	PGSC0003DMP400062633 PGSC0003DMP400063306 PGSC0003DMP400066271 PGSC0003DMP400068385
ORTHOMCL1933	4	2	Solanum_lycopersicum Solanum_tuberosum	PGSC0003DMP400062829 PGSC0003DMP400067227 Solyc03g078750.1.1 Solyc12g044470.1.1
ORTHOMCL1934	4	1	Solanum_tuberosum	PGSC0003DMP400063154 PGSC0003DMP400063752 PGSC0003DMP400064561 PGSC0003DMP400065860
ORTHOMCL1935	4	1	Solanum_tuberosum	PGSC0003DMP400063500 PGSC0003DMP400063794 PGSC0003DMP400063924 PGSC0003DMP400067295
ORTHOMCL1936	4	2	Solanum_lycopersicum Solanum_tuberosum	PGSC0003DMP400063579 PGSC0003DMP400068040 PGSC0003DMP400069041 Solyc04g026140.1.1
ORTHOMCL1937	4	1	Solanum_tuberosum	PGSC0003DMP400063616 PGSC0003DMP400066226 PGSC0003DMP400066258 PGSC0003DMP400068115
ORTHOMCL1938	4	2	Solanum_lycopersicum Solanum_tuberosum	PGSC0003DMP400063791 Solyc01g058120.1.1 Solyc07g032130.1.1 Solyc10g038140.1.1
ORTHOMCL1939	4	1	Solanum_tuberosum	PGSC0003DMP400064163 PGSC0003DMP400064506 PGSC0003DMP400064656 PGSC0003DMP400068017
ORTHOMCL1940	4	2	Solanum_lycopersicum Solanum_tuberosum	PGSC0003DMP400064508 PGSC0003DMP400065793 Solyc08g065770.1.1 Solyc10g018800.1.1
ORTHOMCL1941	4	2	Solanum_lycopersicum Solanum_tuberosum	PGSC0003DMP400064659 Solyc00g005860.1.1 Solyc03g083760.1.1 Solyc12g017330.1.1
ORTHOMCL1942	4	2	Solanum_lycopersicum Solanum_tuberosum	PGSC0003DMP400064894 Solyc04g015660.1.1 Solyc07g017370.1.1 Solyc12g019090.1.1
ORTHOMCL1943	4	3	Capsicum_annuum Solanum_lycopersicum Solanum_tuberosum	PGSC0003DMP400067199 Solyc02g079890.1.1 Solyc03g007730.1.1 contig27469
ORTHOMCL1944	4	3	Capsicum_annuum Solanum_lycopersicum Solanum_tuberosum	PGSC0003DMP400067293 Solyc11g065520.1.1 Solyc12g042510.1.1 contig23283
ORTHOMCL1945	4	2	Solanum_lycopersicum Solanum_tuberosum	PGSC0003DMP400067394 PGSC0003DMP400067763 Solyc05g013830.1.1 Solyc05g013840.1.1
ORTHOMCL1946	4	2	Solanum_lycopersicum Solanum_tuberosum	PGSC0003DMP400067592 PGSC0003DMP400069035 Solyc10g018080.1.1 Solyc10g018110.1.1
ORTHOMCL1947	4	3	Capsicum_annuum Solanum_lycopersicum Solanum_tuberosum	PGSC0003DMP400068875 Solyc05g005800.2.1 Solyc08g074550.2.1 contig30097
ORTHOMCL1948	4	1	Solanum_lycopersicum	Solyc00g005490.1.1 Solyc02g030390.1.1 Solyc03g058660.1.1 Solyc05g016270.1.1
ORTHOMCL1949	4	1	Solanum_lycopersicum	Solyc00g011550.1.1 Solyc03g042500.1.1 Solyc03g042510.1.1 Solyc03g043570.1.1
ORTHOMCL1950	4	1	Solanum_lycopersicum	Solyc00g011560.1.1 Solyc03g037490.1.1 Solyc03g042520.1.1 Solyc03g043590.1.1
ORTHOMCL1951	4	1	Solanum_lycopersicum	Solyc00g017530.1.1 Solyc07g026550.1.1 Solyc07g043430.1.1 Solyc10g055490.1.1
ORTHOMCL1952	4	1	Solanum_lycopersicum	Solyc00g028420.1.1 Solyc00g123240.1.1 Solyc01g014980.2.1 Solyc07g039580.1.1
ORTHOMCL1953	4	1	Solanum_lycopersicum	Solyc00g030820.1.1 Solyc03g112400.1.1 Solyc05g046100.1.1 Solyc12g019280.1.1
ORTHOMCL1954	4	1	Solanum_lycopersicum	Solyc00g046580.1.1 Solyc02g065130.1.1 Solyc04g078580.1.1 Solyc05g024390.1.1
ORTHOMCL1955	4	1	Solanum_lycopersicum	Solyc00g068980.1.1 Solyc06g024220.1.1 Solyc11g027630.1.1 Solyc11g027730.1.1
ORTHOMCL1956	4	1	Solanum_lycopersicum	Solyc00g070680.1.1 Solyc00g094020.1.1 Solyc07g009550.1.1 Solyc07g017340.1.1
ORTHOMCL1957	4	1	Solanum_lycopersicum	Solyc00g171810.2.1 Solyc03g043610.1.1 Solyc10g054000.1.1 Solyc11g056450.1.1
ORTHOMCL1958	4	1	Solanum_lycopersicum	Solyc00g215560.1.1 Solyc01g110700.2.1 Solyc01g110750.2.1 Solyc02g090050.2.1
ORTHOMCL1959	4	1	Solanum_lycopersicum	Solyc00g222460.1.1 Solyc05g021080.1.1 Solyc06g011420.1.1 Solyc09g066020.1.1
ORTHOMCL1960	4	1	Solanum_lycopersicum	Solyc00g231780.1.1 Solyc01g086880.1.1 Solyc02g011780.1.1 Solyc11g021220.1.1
ORTHOMCL1961	4	1	Solanum_lycopersicum	Solyc00g249910.1.1 Solyc06g074650.2.1 Solyc11g066760.1.1 Solyc11g066770.1.1
ORTHOMCL1962	4	1	Solanum_lycopersicum	Solyc01g007540.2.1 Solyc01g017430.1.1 Solyc03g122000.2.1 Solyc05g014060.1.1
ORTHOMCL1963	4	1	Solanum_lycopersicum	Solyc01g007680.1.1 Solyc06g043000.1.1 Solyc09g050100.1.1 Solyc11g021140.1.1
ORTHOMCL1964	4	1	Solanum_lycopersicum	Solyc01g016680.1.1 Solyc09g055800.1.1 Solyc12g042020.1.1 Solyc12g042030.1.1
ORTHOMCL1965	4	1	Solanum_lycopersicum	Solyc01g017370.1.1 Solyc08g014390.1.1 Solyc12g062560.1.1 Solyc12g062570.1.1
ORTHOMCL1966	4	1	Solanum_lycopersicum	Solyc01g017520.1.1 Solyc08g028870.1.1 Solyc10g044560.1.1 Solyc10g052790.1.1
ORTHOMCL1967	4	1	Solanum_lycopersicum	Solyc01g017530.1.1 Solyc07g021280.1.1 Solyc08g028880.1.1 Solyc12g062630.1.1
ORTHOMCL1968	4	1	Solanum_lycopersicum	Solyc01g057870.1.1 Solyc03g082930.1.1 Solyc05g005270.1.1 Solyc08g036650.1.1
ORTHOMCL1969	4	2	Capsicum_annuum Solanum_lycopersicum	Solyc01g060080.2.1 Solyc01g060090.1.1 Solyc12g099320.1.1 contig14082
ORTHOMCL1970	4	2	Capsicum_annuum Solanum_lycopersicum	Solyc01g060290.1.1 Solyc01g060320.1.1 Solyc09g091110.2.1 contig28231
ORTHOMCL1971	4	1	Solanum_lycopersicum	Solyc01g067060.1.1 Solyc03g044490.1.1 Solyc03g063670.1.1 Solyc08g059810.1.1
ORTHOMCL1972	4	2	Capsicum_annuum Solanum_lycopersicum	Solyc01g094350.2.1 Solyc05g048850.2.1 Solyc10g017530.2.1 contig28517
ORTHOMCL1973	4	2	Capsicum_annuum Solanum_lycopersicum	Solyc01g105230.2.1 Solyc04g056270.2.1 contig07133 contig09941
ORTHOMCL1974	4	2	Capsicum_annuum Solanum_lycopersicum	Solyc01g106050.2.1 Solyc08g006600.2.1 Solyc11g043210.1.1 contig07903
ORTHOMCL1975	4	1	Solanum_lycopersicum	Solyc02g005600.1.1 Solyc09g015580.1.1 Solyc09g015600.1.1 Solyc09g017990.1.1
ORTHOMCL1976	4	1	Solanum_lycopersicum	Solyc02g011790.1.1 Solyc02g080280.1.1 Solyc11g021230.1.1 Solyc11g050760.1.1
ORTHOMCL1977	4	1	Solanum_lycopersicum	Solyc02g020870.1.1 Solyc09g040190.1.1 Solyc09g042200.1.1 Solyc10g046790.1.1
ORTHOMCL1978	4	1	Solanum_lycopersicum	Solyc02g021070.1.1 Solyc03g093660.1.1 Solyc03g093670.1.1 Solyc09g042560.1.1
ORTHOMCL1979	4	2	Capsicum_annuum Solanum_lycopersicum	Solyc02g030110.2.1 Solyc02g069650.1.1 contig24836 contig28680
ORTHOMCL1980	4	1	Solanum_lycopersicum	Solyc02g055430.1.1 Solyc04g024800.1.1 Solyc04g024810.1.1 Solyc07g026600.1.1
ORTHOMCL1981	4	2	Capsicum_annuum Solanum_lycopersicum	Solyc02g067330.1.1 Solyc02g087970.1.1 Solyc03g061620.1.1 contig29326
ORTHOMCL1982	4	1	Solanum_lycopersicum	Solyc02g068560.2.1 Solyc06g065730.2.1 Solyc08g029120.1.1 Solyc08g029130.2.1
ORTHOMCL1983	4	1	Solanum_lycopersicum	Solyc03g033880.1.1 Solyc03g033890.1.1 Solyc03g033900.1.1 Solyc03g033940.1.1
ORTHOMCL1984	4	1	Solanum_lycopersicum	Solyc03g093590.1.1 Solyc03g093600.1.1 Solyc09g015720.1.1 Solyc12g077380.1.1
ORTHOMCL1985	4	2	Capsicum_annuum Solanum_lycopersicum	Solyc03g096000.2.1 Solyc05g052510.2.1 Solyc06g051310.2.1 contig05508
ORTHOMCL1986	4	2	Capsicum_annuum Solanum_lycopersicum	Solyc03g115250.2.1 Solyc06g069500.2.1 Solyc12g038490.1.1 contig04242
ORTHOMCL1987	4	2	Capsicum_annuum Solanum_lycopersicum	Solyc04g010000.2.1 Solyc04g010020.2.1 Solyc04g010040.2.1 contig26217
ORTHOMCL1988	4	1	Solanum_lycopersicum	Solyc04g011330.1.1 Solyc04g012200.1.1 Solyc09g009740.1.1 Solyc09g072500.1.1
ORTHOMCL1989	4	1	Solanum_lycopersicum	Solyc04g015770.1.1 Solyc04g015780.1.1 Solyc04g015790.1.1 Solyc04g015800.1.1
ORTHOMCL1990	4	1	Solanum_lycopersicum	Solyc04g018150.1.1 Solyc04g018160.1.1 Solyc04g018210.1.1 Solyc04g018220.1.1
ORTHOMCL1991	4	1	Solanum_lycopersicum	Solyc04g025060.1.1 Solyc04g025070.1.1 Solyc04g025080.1.1 Solyc04g025090.1.1
ORTHOMCL1992	4	1	Solanum_lycopersicum	Solyc04g040080.1.1 Solyc04g040100.1.1 Solyc08g062350.1.1 Solyc11g063750.1.1
ORTHOMCL1993	4	1	Solanum_lycopersicum	Solyc04g076900.1.1 Solyc04g076910.2.1 Solyc09g005330.2.1 Solyc09g005340.2.1
ORTHOMCL1994	4	1	Solanum_lycopersicum	Solyc05g007310.1.1 Solyc07g041260.1.1 Solyc07g043220.1.1 Solyc12g062790.1.1
ORTHOMCL1995	4	1	Solanum_lycopersicum	Solyc05g014430.1.1 Solyc05g014450.1.1 Solyc12g088550.1.1 Solyc12g088590.1.1
ORTHOMCL1996	4	1	Solanum_lycopersicum	Solyc05g026330.1.1 Solyc05g041320.1.1 Solyc05g041620.1.1 Solyc05g041950.1.1
ORTHOMCL1997	4	1	Solanum_lycopersicum	Solyc05g041800.1.1 Solyc06g050660.1.1 Solyc08g014220.1.1 Solyc09g011460.1.1
[truncated: 19,358 more rows]

## Sheet: Hoja1
Additional file 6. Table 2. Clusters of orthologous and paralogous of differentially expressed genes in S. lycopersicum, S. tuberosum and C. annuum species.
Functional Annotation	Cluster ID	# of Genes	# of Taxa	Taxa	# of C. annuum genes	C. annuum ID
H4_LYCES Histone H4, H4_LYCES Histone H4, H4_LYCES Histone H4	ORTHOMCL92	24	3	Capsicum_annuum Solanum_lycopersicum Solanum_tuberosum	3	contig28934	contig30839	contig31472
heat shock protein 70-3 [Nicotiana tabacum], Hsc70 [Lycopersicon esculentum]	ORTHOMCL128	18	3	Capsicum_annuum Solanum_lycopersicum Solanum_tuberosum	3	contig00451	contig13081	contig25963
histone H3 (H3-1.1)	ORTHOMCL169	14	3	Capsicum_annuum Solanum_lycopersicum Solanum_tuberosum	2	contig01647	contig28783
molecular chaperone Hsp90-1 [Lycopersicon esculentum]	ORTHOMCL249	10	3	Capsicum_annuum Solanum_lycopersicum Solanum_tuberosum	2	contig28206	contig30159
histone H3.2 [Arabidopsis thaliana]	ORTHOMCL283	9	3	Capsicum_annuum Solanum_lycopersicum Solanum_tuberosum	1	contig31867
PinII-type proteinase inhibitor 6 [Capsicum annuum], PinII-type proteinase inhibitor 11 [Capsicum annuum]	ORTHOMCL382	7	3	Capsicum_annuum Solanum_lycopersicum Solanum_tuberosum	2	contig31599	contig32067
13-lipoxygenase [Solanum tuberosum]	ORTHOMCL516	6	3	Capsicum_annuum Solanum_lycopersicum Solanum_tuberosum	1	contig31749
BIP5_TOBAC Luminal-binding protein 5 precursor (BiP 5) (78 kDa glucose-regulated protein homolog 5) (GRP 78-5)	ORTHOMCL805	5	3	Capsicum_annuum Solanum_lycopersicum Solanum_tuberosum	1	contig26983
Cristal-Glass1 protein [Capsicum annuum]	ORTHOMCL812	5	3	Capsicum_annuum Solanum_lycopersicum Solanum_tuberosum	1	contig32190
unnamed protein product [Vitis vinifera]	ORTHOMCL1122	4	3	Capsicum_annuum Solanum_lycopersicum Solanum_tuberosum	1	contig05914
unnamed protein product [Vitis vinifera]	ORTHOMCL1198	4	3	Capsicum_annuum Solanum_lycopersicum Solanum_tuberosum	1	contig01437
putative kiwellin ripening-related protein precursor [Solanum tuberosum]	ORTHOMCL1319	4	3	Capsicum_annuum Solanum_lycopersicum Solanum_tuberosum	1	contig05849
hypothetical protein [Vitis vinifera]	ORTHOMCL1419	4	3	Capsicum_annuum Solanum_lycopersicum Solanum_tuberosum	1	contig25911
hypothetical protein [Vitis vinifera]	ORTHOMCL1433	4	3	Capsicum_annuum Solanum_lycopersicum Solanum_tuberosum	1	contig07099
unnamed protein product [Vitis vinifera]	ORTHOMCL1553	4	3	Capsicum_annuum Solanum_lycopersicum Solanum_tuberosum	1	contig28282
1909359A ribosomal protein S19	ORTHOMCL1603	4	3	Capsicum_annuum Solanum_lycopersicum Solanum_tuberosum	1	contig30693
unnamed protein product [Vitis vinifera]	ORTHOMCL1640	4	3	Capsicum_annuum Solanum_lycopersicum Solanum_tuberosum	1	contig27886
unknown [Populus trichocarpa]	ORTHOMCL1643	4	3	Capsicum_annuum Solanum_lycopersicum Solanum_tuberosum	1	contig28171
phytocyanin-related protein [Ipomoea nil]	ORTHOMCL1772	4	3	Capsicum_annuum Solanum_lycopersicum Solanum_tuberosum	2	contig28796	contig28797
hypothetical protein [Vitis vinifera]	ORTHOMCL1864	4	3	Capsicum_annuum Solanum_lycopersicum Solanum_tuberosum	1	contig30872
unnamed protein product [Vitis vinifera]	ORTHOMCL2130	3	3	Capsicum_annuum Solanum_lycopersicum Solanum_tuberosum	1	contig06474
carbonic anhydrase [Solanum lycopersicum]	ORTHOMCL2157	3	3	Capsicum_annuum Solanum_lycopersicum Solanum_tuberosum	1	contig31921
UP-9A [Nicotiana tabacum]	ORTHOMCL2177	3	3	Capsicum_annuum Solanum_lycopersicum Solanum_tuberosum	1	contig00410
ADPglucose pyrophosphorylase large subunit [Solanum habrochaites]	ORTHOMCL2243	3	3	Capsicum_annuum Solanum_lycopersicum Solanum_tuberosum	1	contig27302
unnamed protein product [Vitis vinifera]	ORTHOMCL2274	3	3	Capsicum_annuum Solanum_lycopersicum Solanum_tuberosum	1	contig29726
unnamed protein product [Vitis vinifera]	ORTHOMCL2330	3	3	Capsicum_annuum Solanum_lycopersicum Solanum_tuberosum	1	contig29711
hypothetical protein [Vitis vinifera]	ORTHOMCL2338	3	3	Capsicum_annuum Solanum_lycopersicum Solanum_tuberosum	1	contig00412
alpha-tubulin [Nicotiana tabacum]	ORTHOMCL2360	3	3	Capsicum_annuum Solanum_lycopersicum Solanum_tuberosum	1	contig28971
high mobility group protein [Solanum tuberosum]	ORTHOMCL2423	3	3	Capsicum_annuum Solanum_lycopersicum Solanum_tuberosum	1	contig00788
catalase 2 [Capsicum annuum]	ORTHOMCL2424	3	3	Capsicum_annuum Solanum_lycopersicum Solanum_tuberosum	1	contig00517
antimicrobial peptide snakin [Capsicum annuum]	ORTHOMCL2432	3	3	Capsicum_annuum Solanum_lycopersicum Solanum_tuberosum	1	contig04779
probable glutathione-S-transferase [Capsicum annuum]	ORTHOMCL2556	3	3	Capsicum_annuum Solanum_lycopersicum Solanum_tuberosum	1	contig28821
probable glutathione-S-transferase [Capsicum annuum]	ORTHOMCL2557	3	3	Capsicum_annuum Solanum_lycopersicum Solanum_tuberosum	1	contig28230
CALR_NICPL Calreticulin precursor	ORTHOMCL2692	3	3	Capsicum_annuum Solanum_lycopersicum Solanum_tuberosum	1	contig32441
disulfide-isomerase precursor-like protein [Solanum tuberosum]	ORTHOMCL2695	3	3	Capsicum_annuum Solanum_lycopersicum Solanum_tuberosum	1	contig25746
unnamed protein product [Vitis vinifera]	ORTHOMCL2702	3	3	Capsicum_annuum Solanum_lycopersicum Solanum_tuberosum	1	contig02845
putative proline-rich protein [Nicotiana tabacum]	ORTHOMCL2717	3	3	Capsicum_annuum Solanum_lycopersicum Solanum_tuberosum	1	contig32396
beta-D-glucan exohydrolase [Nicotiana tabacum]	ORTHOMCL2735	3	3	Capsicum_annuum Solanum_lycopersicum Solanum_tuberosum	1	contig31523
PR5-like protein [Capsicum annuum]	ORTHOMCL2739	3	3	Capsicum_annuum Solanum_lycopersicum Solanum_tuberosum	1	contig00302
plastidic aldolase [Solanum tuberosum]	ORTHOMCL2772	3	3	Capsicum_annuum Solanum_lycopersicum Solanum_tuberosum	1	contig27044
unnamed protein product [Vitis vinifera]	ORTHOMCL2794	3	3	Capsicum_annuum Solanum_lycopersicum Solanum_tuberosum	1	contig31654
protein disulfide isomerase [Ipomoea batatas]	ORTHOMCL3017	3	3	Capsicum_annuum Solanum_lycopersicum Solanum_tuberosum	1	contig00355
thiamine biosynthesis family protein / thiC family protein [Arabidopsis thaliana]	ORTHOMCL3018	3	3	Capsicum_annuum Solanum_lycopersicum Solanum_tuberosum	1	contig32517
unknown [Populus trichocarpa]	ORTHOMCL3096	3	3	Capsicum_annuum Solanum_lycopersicum Solanum_tuberosum	1	contig32480
serine-glyoxylate aminotransferase [Spirodela polyrrhiza]	ORTHOMCL3102	3	3	Capsicum_annuum Solanum_lycopersicum Solanum_tuberosum	1	contig01242
GAL83 [Nicotiana attenuata]	ORTHOMCL3104	3	3	Capsicum_annuum Solanum_lycopersicum Solanum_tuberosum	1	contig06174
mitochondrial small heat shock protein [Solanum lycopersicum]	ORTHOMCL3146	3	3	Capsicum_annuum Solanum_lycopersicum Solanum_tuberosum	1	contig04144
26S proteasome subunit 7-like protein [Lactuca sativa]	ORTHOMCL3162	3	3	Capsicum_annuum Solanum_lycopersicum Solanum_tuberosum	1	contig03152
PSRP6 (PLASTID-SPECIFIC 50S RIBOSOMAL PROTEIN 6) [Arabidopsis thaliana]	ORTHOMCL3171	3	3	Capsicum_annuum Solanum_lycopersicum Solanum_tuberosum	1	contig28124
glyoxisomal malate dehydrogenase [Lycopersicon esculentum]	ORTHOMCL3206	3	3	Capsicum_annuum Solanum_lycopersicum Solanum_tuberosum	1	contig01182
AF328858_1 phosphoethanolamine N-methyltransferase [Lycopersicon esculentum]	ORTHOMCL3327	3	3	Capsicum_annuum Solanum_lycopersicum Solanum_tuberosum	1	contig28150
unknown [Populus trichocarpa]	ORTHOMCL3338	3	3	Capsicum_annuum Solanum_lycopersicum Solanum_tuberosum	1	contig30433
unnamed protein product [Vitis vinifera]	ORTHOMCL3395	3	3	Capsicum_annuum Solanum_lycopersicum Solanum_tuberosum	1	contig02430
CB24_LYCES Chlorophyll a-b binding protein 4, chloroplast precursor (LHCII type I CAB-4) (LHCP)	ORTHOMCL3414	3	3	Capsicum_annuum Solanum_lycopersicum Solanum_tuberosum	1	contig30443
hydroxypyruvate reductase [Bruguiera gymnorrhiza]	ORTHOMCL3428	3	3	Capsicum_annuum Solanum_lycopersicum Solanum_tuberosum	1	contig25918
ASR4 [Lycopersicon esculentum]	ORTHOMCL3523	3	3	Capsicum_annuum Solanum_lycopersicum Solanum_tuberosum	1	contig00204
CYP72A58 [Nicotiana tabacum]	ORTHOMCL3612	3	3	Capsicum_annuum Solanum_lycopersicum Solanum_tuberosum	1	contig28891
---	ORTHOMCL3694	3	3	Capsicum_annuum Solanum_lycopersicum Solanum_tuberosum	1	contig27798
hypothetical protein [Vitis vinifera]	ORTHOMCL3713	3	3	Capsicum_annuum Solanum_lycopersicum Solanum_tuberosum	1	contig03414
hypothetical protein [Vitis vinifera]	ORTHOMCL3783	3	3	Capsicum_annuum Solanum_lycopersicum Solanum_tuberosum	1	contig30635
cysteine protease [Solanum tuberosum]	ORTHOMCL3785	3	3	Capsicum_annuum Solanum_lycopersicum Solanum_tuberosum	1	contig25835
hypothetical protein MtrDRAFT_AC148995g28v2 [Medicago truncatula]	ORTHOMCL3801	3	3	Capsicum_annuum Solanum_lycopersicum Solanum_tuberosum	1	contig28261
mitochondrial carrier protein [Solanum lycopersicum]	ORTHOMCL3825	3	3	Capsicum_annuum Solanum_lycopersicum Solanum_tuberosum	1	contig27917
---	ORTHOMCL3869	3	3	Capsicum_annuum Solanum_lycopersicum Solanum_tuberosum	1	contig02764
unknown [Populus trichocarpa]	ORTHOMCL3908	3	3	Capsicum_annuum Solanum_lycopersicum Solanum_tuberosum	1	contig30883
unnamed protein product [Vitis vinifera]	ORTHOMCL3934	3	3	Capsicum_annuum Solanum_lycopersicum Solanum_tuberosum	1	contig02185
hypothetical protein [Vitis vinifera]	ORTHOMCL3986	3	3	Capsicum_annuum Solanum_lycopersicum Solanum_tuberosum	1	contig32303
hypothetical protein [Vitis vinifera]	ORTHOMCL4010	3	3	Capsicum_annuum Solanum_lycopersicum Solanum_tuberosum	1	contig02618
sucrose transport protein [Solanum tuberosum]	ORTHOMCL4076	3	3	Capsicum_annuum Solanum_lycopersicum Solanum_tuberosum	1	contig32509
unnamed protein product [Vitis vinifera]	ORTHOMCL4135	3	3	Capsicum_annuum Solanum_lycopersicum Solanum_tuberosum	1	contig05425
ENPL_CATRO Endoplasmin homolog precursor (GRP94 homolog)	ORTHOMCL4228	3	3	Capsicum_annuum Solanum_lycopersicum Solanum_tuberosum	1	contig28789
CDSP32 protein (Chloroplast Drought-induced Stress Protein of 32kDa) [Solanum tuberosum]	ORTHOMCL4233	3	3	Capsicum_annuum Solanum_lycopersicum Solanum_tuberosum	1	contig00887
B2-type cyclin dependent kinase [Solanum lycopersicum]	ORTHOMCL4256	3	3	Capsicum_annuum Solanum_lycopersicum Solanum_tuberosum	1	contig26054
phytophthora-inhibited protease 1 [Solanum lycopersicum]	ORTHOMCL4304	3	3	Capsicum_annuum Solanum_lycopersicum Solanum_tuberosum	1	contig02903
unnamed protein product [Vitis vinifera]	ORTHOMCL4467	3	3	Capsicum_annuum Solanum_lycopersicum Solanum_tuberosum	1	contig31172
transcription factor LIM [Nicotiana tabacum]	ORTHOMCL4572	3	3	Capsicum_annuum Solanum_lycopersicum Solanum_tuberosum	1	contig29506
AF208832_1 non-specific lipid transfer protein [Capsicum annuum]	ORTHOMCL4633	3	3	Capsicum_annuum Solanum_lycopersicum Solanum_tuberosum	1	contig01318
unnamed protein product [Vitis vinifera]	ORTHOMCL4653	3	3	Capsicum_annuum Solanum_lycopersicum Solanum_tuberosum	1	contig32166
N-rich protein [Glycine max]	ORTHOMCL4660	3	3	Capsicum_annuum Solanum_lycopersicum Solanum_tuberosum	1	contig31803
putative glutathione peroxidase [Capsicum chinense]	ORTHOMCL4730	3	3	Capsicum_annuum Solanum_lycopersicum Solanum_tuberosum	1	contig29009
chloroplast pigment-binding protein CP24 [Nicotiana tabacum]	ORTHOMCL4791	3	3	Capsicum_annuum Solanum_lycopersicum Solanum_tuberosum	1	contig28810
auxin-repressed protein [Solanum virginianum]	ORTHOMCL4852	3	3	Capsicum_annuum Solanum_lycopersicum Solanum_tuberosum	1	contig04845
UCRIA_SOLTU Cytochrome b6-f complex iron-sulfur subunit, chloroplast precursor (Rieske iron-sulfur protein) (RISP) (ISP) (Plastohydroquinone:plastocyanin oxidoreductase iron-sulfur protein)	ORTHOMCL5023	3	3	Capsicum_annuum Solanum_lycopersicum Solanum_tuberosum	1	contig31585
P-rich protein EIG-I30 [Nicotiana tabacum]	ORTHOMCL5024	3	3	Capsicum_annuum Solanum_lycopersicum Solanum_tuberosum	1	contig04139
calnexin-like protein [Solanum lycopersicum]	ORTHOMCL5113	3	3	Capsicum_annuum Solanum_lycopersicum Solanum_tuberosum	1	contig25840
glutathione S-transferase GST1 [Capsicum chinense]	ORTHOMCL5207	3	3	Capsicum_annuum Solanum_lycopersicum Solanum_tuberosum	1	contig28222
unnamed protein product [Vitis vinifera]	ORTHOMCL5268	3	3	Capsicum_annuum Solanum_lycopersicum Solanum_tuberosum	1	contig07520
thioredoxin [Limonium bicolor]	ORTHOMCL5352	3	3	Capsicum_annuum Solanum_lycopersicum Solanum_tuberosum	1	contig29653
unnamed protein product [Nicotiana tabacum]	ORTHOMCL5373	3	3	Capsicum_annuum Solanum_lycopersicum Solanum_tuberosum	1	contig25936
EIN3-binding F-box protein 2 [Lycopersicon esculentum]	ORTHOMCL5441	3	3	Capsicum_annuum Solanum_lycopersicum Solanum_tuberosum	1	contig00009
AROG_SOLTU Phospho-2-dehydro-3-deoxyheptonate aldolase 2, chloroplast precursor (Phospho-2-keto-3-deoxyheptonate aldolase 2) (DAHP synthetase 2) (3-deoxy-D-arabino-heptulosonate 7-phosphate synthase 2)	ORTHOMCL5504	3	3	Capsicum_annuum Solanum_lycopersicum Solanum_tuberosum	1	contig26201
unnamed protein product [Vitis vinifera]	ORTHOMCL5505	3	3	Capsicum_annuum Solanum_lycopersicum Solanum_tuberosum	1	contig31464
thioredoxin peroxidase [Nicotiana tabacum]	ORTHOMCL5541	3	3	Capsicum_annuum Solanum_lycopersicum Solanum_tuberosum	1	contig29967
1-aminocyclopropane-1-carboxylate oxidase [Solanum lycopersicum]	ORTHOMCL5601	3	3	Capsicum_annuum Solanum_lycopersicum Solanum_tuberosum	1	contig01276
unnamed protein product [Vitis vinifera]	ORTHOMCL5643	3	3	Capsicum_annuum Solanum_lycopersicum Solanum_tuberosum	1	contig03219
ATPD_TOBAC ATP synthase delta chain, chloroplast precursor	ORTHOMCL5655	3	3	Capsicum_annuum Solanum_lycopersicum Solanum_tuberosum	1	contig00445
unnamed protein product [Vitis vinifera]	ORTHOMCL5708	3	3	Capsicum_annuum Solanum_lycopersicum Solanum_tuberosum	1	contig26250
unnamed protein product [Vitis vinifera]	ORTHOMCL5712	3	3	Capsicum_annuum Solanum_lycopersicum Solanum_tuberosum	1	contig06063
glyceraldehyde 3-phosphate dehydrogenase [Nicotiana langsdorffii x Nicotiana sanderae]	ORTHOMCL5740	3	3	Capsicum_annuum Solanum_lycopersicum Solanum_tuberosum	1	contig29997
unnamed protein product [Vitis vinifera]	ORTHOMCL5773	3	3	Capsicum_annuum Solanum_lycopersicum Solanum_tuberosum	1	contig29101
ROC2_NICPL 31 kDa ribonucleoprotein, chloroplast precursor (CP-RBP31)	ORTHOMCL5780	3	3	Capsicum_annuum Solanum_lycopersicum Solanum_tuberosum	1	contig29772
unnamed protein product [Vitis vinifera]	ORTHOMCL5790	3	3	Capsicum_annuum Solanum_lycopersicum Solanum_tuberosum	1	contig01515
annexin [Capsicum annuum]	ORTHOMCL5805	3	3	Capsicum_annuum Solanum_lycopersicum Solanum_tuberosum	1	contig30410
unknown [Arabidopsis thaliana]	ORTHOMCL5815	3	3	Capsicum_annuum Solanum_lycopersicum Solanum_tuberosum	1	contig06280
PME_ACTDE Pectinesterase (PE) (Pectin methylesterase)	ORTHOMCL5836	3	3	Capsicum_annuum Solanum_lycopersicum Solanum_tuberosum	1	contig20700
Gty37 protein [Gerbera hybrid cultivar]	ORTHOMCL5918	3	3	Capsicum_annuum Solanum_lycopersicum Solanum_tuberosum	1	contig00017
wound-responsive protein-related [Arabidopsis thaliana]	ORTHOMCL5937	3	3	Capsicum_annuum Solanum_lycopersicum Solanum_tuberosum	1	contig25762
Alpha-expansin 1 precursor , putative [Solanum demissum]	ORTHOMCL5945	3	3	Capsicum_annuum Solanum_lycopersicum Solanum_tuberosum	1	contig32225
unknown [Solanum lycopersicum]	ORTHOMCL6000	3	3	Capsicum_annuum Solanum_lycopersicum Solanum_tuberosum	1	contig28197
OPR1_LYCES 12-oxophytodienoate reductase 1 (12-oxophytodienoate-10,11-reductase 1) (OPDA-reductase 1) (LeOPR1)	ORTHOMCL6031	3	3	Capsicum_annuum Solanum_lycopersicum Solanum_tuberosum	1	contig26071
unknown [Populus trichocarpa]	ORTHOMCL6048	3	3	Capsicum_annuum Solanum_lycopersicum Solanum_tuberosum	1	contig02059
hypothetical protein [Solanum lycopersicum]	ORTHOMCL6066	3	3	Capsicum_annuum Solanum_lycopersicum Solanum_tuberosum	1	contig31684
putative chloroplast thiazole biosynthetic protein [Nicotiana tabacum]	ORTHOMCL6088	3	3	Capsicum_annuum Solanum_lycopersicum Solanum_tuberosum	1	contig32305
hypothetical protein [Vitis vinifera]	ORTHOMCL6133	3	3	Capsicum_annuum Solanum_lycopersicum Solanum_tuberosum	1	contig25924
unnamed protein product [Vitis vinifera]	ORTHOMCL6134	3	3	Capsicum_annuum Solanum_lycopersicum Solanum_tuberosum	1	contig32149
unnamed protein product [Vitis vinifera]	ORTHOMCL6179	3	3	Capsicum_annuum Solanum_lycopersicum Solanum_tuberosum	1	contig31955
hypothetical protein NitaMp027 [Nicotiana tabacum]	ORTHOMCL6209	3	3	Capsicum_annuum Solanum_lycopersicum Solanum_tuberosum	1	contig32363
adenylyl-sulfate reductase [Lycopersicon esculentum]	ORTHOMCL6213	3	3	Capsicum_annuum Solanum_lycopersicum Solanum_tuberosum	1	contig26528
Os02g0622400 [Oryza sativa (japonica cultivar-group)]	ORTHOMCL6235	3	3	Capsicum_annuum Solanum_lycopersicum Solanum_tuberosum	1	contig01678
RIR2_TOBAC Ribonucleoside-diphosphate reductase small chain (Ribonucleotide reductase small subunit) (Ribonucleoside-diphosphate reductase R2 subunit)	ORTHOMCL6295	3	3	Capsicum_annuum Solanum_lycopersicum Solanum_tuberosum	1	contig00854
unknown [Solanum tuberosum]	ORTHOMCL6370	3	3	Capsicum_annuum Solanum_lycopersicum Solanum_tuberosum	1	contig31558
unnamed protein product [Vitis vinifera]	ORTHOMCL6394	3	3	Capsicum_annuum Solanum_lycopersicum Solanum_tuberosum	1	contig00172
RS25_LYCES 40S ribosomal protein S25	ORTHOMCL6440	3	3	Capsicum_annuum Solanum_lycopersicum Solanum_tuberosum	1	contig00314
xyloglucan endotransglucosylase-hydrolase XTH7 [Lycopersicon esculentum]	ORTHOMCL6489	3	3	Capsicum_annuum Solanum_lycopersicum Solanum_tuberosum	1	contig01881
photosystem II oxygen-evolving complex protein 3 [Lycopersicon esculentum]	ORTHOMCL6556	3	3	Capsicum_annuum Solanum_lycopersicum Solanum_tuberosum	1	contig29043
HTA10; DNA binding [Arabidopsis thaliana]	ORTHOMCL6563	3	3	Capsicum_annuum Solanum_lycopersicum Solanum_tuberosum	1	contig31911
unnamed protein product [Vitis vinifera]	ORTHOMCL6573	3	3	Capsicum_annuum Solanum_lycopersicum Solanum_tuberosum	1	contig23905
PSAEB_NICSY Photosystem I reaction center subunit IV B, chloroplast precursor (PSI-E B) [Contains: Photosystem I reaction center subunit IV B isoform 2]	ORTHOMCL6597	3	3	Capsicum_annuum Solanum_lycopersicum Solanum_tuberosum	1	contig01898
unnamed protein product [Vitis vinifera]	ORTHOMCL6670	3	3	Capsicum_annuum Solanum_lycopersicum Solanum_tuberosum	1	contig00038
hypothetical protein [Vitis vinifera]	ORTHOMCL6754	3	3	Capsicum_annuum Solanum_lycopersicum Solanum_tuberosum	1	contig29430
hypothetical protein [Ricinus communis]	ORTHOMCL6854	3	3	Capsicum_annuum Solanum_lycopersicum Solanum_tuberosum	1	contig30360
unnamed protein product [Vitis vinifera]	ORTHOMCL6887	3	3	Capsicum_annuum Solanum_lycopersicum Solanum_tuberosum	1	contig32496
unnamed protein product [Vitis vinifera]	ORTHOMCL6906	3	3	Capsicum_annuum Solanum_lycopersicum Solanum_tuberosum	1	contig29376
chlorophyll a/b-binding protein	ORTHOMCL6923	3	3	Capsicum_annuum Solanum_lycopersicum Solanum_tuberosum	1	contig31519
zinc finger (C3HC4-type RING finger) family protein [Arabidopsis thaliana]	ORTHOMCL7008	3	3	Capsicum_annuum Solanum_lycopersicum Solanum_tuberosum	1	contig14060
IF5A5_SOLTU Eukaryotic translation initiation factor 5A-5 (eIF-5A-5) (eIF-4D)	ORTHOMCL7173	3	3	Capsicum_annuum Solanum_lycopersicum Solanum_tuberosum	1	contig30294
unknown [Populus trichocarpa]	ORTHOMCL7199	3	3	Capsicum_annuum Solanum_lycopersicum Solanum_tuberosum	1	contig01690
F3PH_PETHY Flavonoid 3'-monooxygenase (Flavonoid 3'-hydroxylase) (Cytochrome P450 75B2)	ORTHOMCL7205	3	3	Capsicum_annuum Solanum_lycopersicum Solanum_tuberosum	1	contig06973
Drm3-like protein [Solanum tuberosum]	ORTHOMCL7226	3	3	Capsicum_annuum Solanum_lycopersicum Solanum_tuberosum	1	contig01154
H2A histone [Nicotiana tabacum]	ORTHOMCL7237	3	3	Capsicum_annuum Solanum_lycopersicum Solanum_tuberosum	1	contig32359
DnaJ-like protein [Glycine max]	ORTHOMCL7250	3	3	Capsicum_annuum Solanum_lycopersicum Solanum_tuberosum	1	contig04497
protein kinase CK2 alpha subunit [Nicotiana tabacum]	ORTHOMCL7287	3	3	Capsicum_annuum Solanum_lycopersicum Solanum_tuberosum	1	contig26135
---	ORTHOMCL7338	3	3	Capsicum_annuum Solanum_lycopersicum Solanum_tuberosum	1	contig27893
sugar transport protein [Coffea canephora]	ORTHOMCL7348	3	3	Capsicum_annuum Solanum_lycopersicum Solanum_tuberosum	1	contig03697
unnamed protein product [Vitis vinifera]	ORTHOMCL7356	3	3	Capsicum_annuum Solanum_lycopersicum Solanum_tuberosum	1	contig29893
unknown protein [Arabidopsis thaliana]	ORTHOMCL7375	3	3	Capsicum_annuum Solanum_lycopersicum Solanum_tuberosum	1	contig27761
ACEA_SOLLC Isocitrate lyase (ICL) (Isocitratase) (Isocitrase)	ORTHOMCL7414	3	3	Capsicum_annuum Solanum_lycopersicum Solanum_tuberosum	1	contig29007
unnamed protein product [Vitis vinifera]	ORTHOMCL7553	3	3	Capsicum_annuum Solanum_lycopersicum Solanum_tuberosum	1	contig00897
---	ORTHOMCL7575	3	3	Capsicum_annuum Solanum_lycopersicum Solanum_tuberosum	1	contig26984
unnamed protein product [Vitis vinifera]	ORTHOMCL7637	3	3	Capsicum_annuum Solanum_lycopersicum Solanum_tuberosum	1	contig05324
cystatin-like protein [Solanum tuberosum]	ORTHOMCL7642	3	3	Capsicum_annuum Solanum_lycopersicum Solanum_tuberosum	1	contig00154
CRB; binding / catalytic/ coenzyme binding [Arabidopsis thaliana]	ORTHOMCL7712	3	3	Capsicum_annuum Solanum_lycopersicum Solanum_tuberosum	1	contig03172
ATP synthase D chain, mitochondrial, putative [Solanum demissum]	ORTHOMCL7832	3	3	Capsicum_annuum Solanum_lycopersicum Solanum_tuberosum	1	contig30573
unnamed protein product [Vitis vinifera]	ORTHOMCL8104	3	3	Capsicum_annuum Solanum_lycopersicum Solanum_tuberosum	1	contig27082
glycine rich protein-interacting protein [Nicotiana tabacum]	ORTHOMCL8160	3	3	Capsicum_annuum Solanum_lycopersicum Solanum_tuberosum	1	contig01014
beta-carotene hydroxylase 2 [Capsicum annuum]	ORTHOMCL8171	3	3	Capsicum_annuum Solanum_lycopersicum Solanum_tuberosum	1	contig27603
hypothetical protein [Vitis vinifera]	ORTHOMCL8259	3	3	Capsicum_annuum Solanum_lycopersicum Solanum_tuberosum	1	contig30309
CATA_CAPAN Catalase (CaCat1)	ORTHOMCL8261	3	3	Capsicum_annuum Solanum_lycopersicum Solanum_tuberosum	1	contig28784
propolyphenol oxidase	ORTHOMCL8292	3	3	Capsicum_annuum Solanum_lycopersicum Solanum_tuberosum	1	contig27720
auxin repressed/dormancy associated protein [Lycopersicon esculentum]	ORTHOMCL8333	3	3	Capsicum_annuum Solanum_lycopersicum Solanum_tuberosum	1	contig28073
nitrate reductase [Solanum tuberosum]	ORTHOMCL8417	3	3	Capsicum_annuum Solanum_lycopersicum Solanum_tuberosum	1	contig00360
hypothetical protein [Vitis vinifera]	ORTHOMCL8421	3	3	Capsicum_annuum Solanum_lycopersicum Solanum_tuberosum	1	contig26073
putative pyridoxine biosynthesis protein isoform A [Nicotiana tabacum]	ORTHOMCL8448	3	3	Capsicum_annuum Solanum_lycopersicum Solanum_tuberosum	1	contig25999
unnamed protein product [Vitis vinifera]	ORTHOMCL8468	3	3	Capsicum_annuum Solanum_lycopersicum Solanum_tuberosum	1	contig30699
A Chain A, Crystal Structure Of The E291k Mutant Of 12- Oxophytodienoate Reductase 3 (Opr3) From Tomato	ORTHOMCL8588	3	3	Capsicum_annuum Solanum_lycopersicum Solanum_tuberosum	1	contig00446
carboxypeptidase type III [Theobroma cacao]	ORTHOMCL8634	3	3	Capsicum_annuum Solanum_lycopersicum Solanum_tuberosum	1	contig27731
---	ORTHOMCL8719	3	3	Capsicum_annuum Solanum_lycopersicum Solanum_tuberosum	1	contig29092
unnamed protein product [Vitis vinifera]	ORTHOMCL8721	3	3	Capsicum_annuum Solanum_lycopersicum Solanum_tuberosum	1	contig00092
putative ROX1 [Nicotiana tabacum]	ORTHOMCL8732	3	3	Capsicum_annuum Solanum_lycopersicum Solanum_tuberosum	1	contig31570
jasmonate ZIM-domain protein 3 [Solanum lycopersicum]	ORTHOMCL8765	3	3	Capsicum_annuum Solanum_lycopersicum Solanum_tuberosum	1	contig02553
hypothetical protein PhapfoPp091 [Phalaenopsis aphrodite subsp. formosana]	ORTHOMCL8923	3	3	Capsicum_annuum Solanum_lycopersicum Solanum_tuberosum	1	contig27735
plastocyanin precursor [Solanum commersonii]	ORTHOMCL9046	3	3	Capsicum_annuum Solanum_lycopersicum Solanum_tuberosum	1	contig32457
unknown [Populus trichocarpa x Populus deltoides]	ORTHOMCL9053	3	3	Capsicum_annuum Solanum_lycopersicum Solanum_tuberosum	1	contig29144
unnamed protein product [Vitis vinifera]	ORTHOMCL9088	3	3	Capsicum_annuum Solanum_lycopersicum Solanum_tuberosum	1	contig04368
	175	604			182
hypothetical protein [Vitis vinifera]	ORTHOMCL9049	3	2	Capsicum_annuum Solanum_tuberosum	1	contig29728
PREDICTED: hypothetical protein [Monodelphis domestica]	ORTHOMCL13273	2	2	Capsicum_annuum Solanum_tuberosum	1	contig25920
unnamed protein product [Vitis vinifera]	ORTHOMCL15526	2	2	Capsicum_annuum Solanum_tuberosum	1	contig27111
Sn-1 [Capsicum annuum]	ORTHOMCL16662	2	2	Capsicum_annuum Solanum_tuberosum	1	contig00673
hypothetical protein [Vitis vinifera]	ORTHOMCL16898	2	2	Capsicum_annuum Solanum_tuberosum	1	contig32284
---	ORTHOMCL16994	2	2	Capsicum_annuum Solanum_tuberosum	1	contig01795
hypothetical protein [Vitis vinifera]	ORTHOMCL17547	2	2	Capsicum_annuum Solanum_tuberosum	1	contig04031
	7	15			7
putative gamma-thionin precursor [Capsicum chinense], putative gamma-thionin precursor [Capsicum chinense]	ORTHOMCL237	11	2	Capsicum_annuum Solanum_lycopersicum	8	contig27784	contig30535	contig31502	contig31852	contig31915	contig32320	contig32331	contig32351
cinnamyl alcohol dehydrogenase 1 [Nicotiana tabacum]	ORTHOMCL20316	2	2	Capsicum_annuum Solanum_lycopersicum	1	contig00188
conserved hypothetical protein [Aurantimonas sp. SI85-9A1]	ORTHOMCL20343	2	2	Capsicum_annuum Solanum_lycopersicum	1	contig30412
hypothetical protein NitaMp040 [Nicotiana tabacum]	ORTHOMCL21246	2	2	Capsicum_annuum Solanum_lycopersicum	1	contig01298
	4	17			11
unnamed protein product [Vitis vinifera]	ORTHOMCL21325	2	1	Capsicum_annuum	2	contig00580	contig32411
H4_LYCES Histone H4, H4_LYCES Histone H4	ORTHOMCL21341	2	1	Capsicum_annuum	2	contig26934	contig31544
protease inhibitor [Glycine max], Def3.1 [Medicago truncatula]	ORTHOMCL21346	2	1	Capsicum_annuum	2	contig29892	contig32184
antifungal protein [Capsicum annuum]	ORTHOMCL21349	2	1	Capsicum_annuum	2	contig31133	contig32274
---	ORTHOMCL21353	2	1	Capsicum_annuum	2	contig32315	contig32382
	5	10	5		10
