# Supplementary material for: Transcriptome analysis of symptomatic and recovered leaves of geminivirus-infected pepper (Capsicum annuum)
Source: Virol J. 2012 Nov 27;9:295. doi: 10.1186/1743-422X-9-295 (PMC3546870; doi:10.1186/1743-422X-9-295)
Supplement: Additional file 7 — List of primers used in qRT-PCR assays. [file 1743-422X-9-295-S7.xlsx]

## Sheet: Hoja1
Capsicum annuum sequences primers
Gen ID	Gen Name	Forward	Reverse
ß-tub	ß – tubuline	5’-TCCAGTGTTCTGTGACATCCCGCCTAG-3’	5’-CTCCATTTCGTCCATTCCTTCACCTGTG-3’
RRP1	Kiwellin ripening-related protein	5’-ACTGGATGGTTTGCAGGACG-3'	5’-CCCAAATCTCTCCACACAGCA-3’
PR5	Pathogenesis related protein 5	5’-TGGTGGAGTCTTGCAGTGC-3’	5’-CGTGCAATGGATCGCGTG-3’
ANN	Hypothetical annexin D4 protein	5’-GACTTGGTGTGGACGAGAG-3’	5’-GGCGGAGCTGAAGGATATG-3’
CPD	Caroxypeptidase protein	5’-AGTGTGTGGGACGACTCTGC-3’	5’-CCTCGAGCAAGGCTGGAA-3’
GST1	Glutathione S-transferase protein	5’-CCAGAAATTCGACCCCGTTGG-3’	5’-TGGTGCAAATCGGCCAGC-3’
OPR1	Oxophytodienoate reductase	5’-GCTGGTGGTTACGATAGAGAAG-3’	5’-GACGTGGTTTCTAGACTTGG-3’
HSP70	Heat shock 70 protein	5’-CATGTCACCACCTGCTCCCTG-3’	5’-AGATTGCGTCCAAGCTGTCC-3’
PepGMV sequences primers (Carrillo-Trip 2007)
Gen ID	Gen Name	Forward	Reverse
Rep	Replication-associated protein	5’-CAAAGCTGGTGATCCGAAAACG -3	5’-GTTAAACGAGGATAATGGATAAGG-3’
NSP	Nuclear shuttle protein	5’-GCATACATGAAAACCAATATG-3’	5’-GCTTAATATACGACCTGCTTC-3’
